# Supplementary material for: Complementary Sequential Circulating Tumor Cell (CTC) and Cell-Free Tumor DNA (ctDNA) Profiling Reveals Metastatic Heterogeneity and Genomic Changes in Lung Cancer and Breast Cancer
Source: Front Oncol. 2021 Jul 16;11:698551. doi: 10.3389/fonc.2021.698551 (PMC8322849; doi:10.3389/fonc.2021.698551)
Supplement: Supplementary file 1 [file Table_1.xlsx]

## Sheet: Table S1
Patient	Tumor type	Treatment	Disease stage at diagnosis	Disease stage at the point of blood's collection	Sample Type	Sample ID	Serial timepoint collection	Days from the first timepoint of sample collection		Patient	Tumor type	Treatment	Disease stage at diagnosis	Disease stage at the point of blood's collection	Sample Type	Sample ID	Serial timepoint collection	Days from the first timepoint of tumor collection
L01	Adenocarcinoma	Single-agent Gefitinib and chemotherapy	IV	IV	PRI TUT-FFPE	L1-TUT#1	NO	NA		B01	Invasive ductal carcinoma	Chemotherapy and anti-HER2 thearpy	IV	IV	PRI TUT-FFPE	B1-TUT#1	NO	0
L01					CTC	L1-CTC#1	NO	NA		B01					CTC	B1-CTC#1	NO	4
L01					CTC	L1-CTC#2	NO	NA		B01					CTC	B1-CTC#2	NO	4
L01					PLASMA DNA	L1-DNA#1	NO	NA		B01					CTC	B1-CTC#3	NO	4
L02	Adenocarcinoma	Single-agent Gefitinib and chemotherapy	III	IV	MET TUT-FFPE	L2-TUT#1	NO	NA		B01					PLASMA DNA	B1-DNA#1	NO	4
L02					CTC	L2-CTC#1	NO	NA		B02	Invasive ductal carcinoma	Chemotherapy and immunothearpy	III	IV	PRI TUT-FFPE	B2-T0-TUT#1	YES	0
L02					CTC	L2-CTC#2	NO	NA		B02					PRI TUT-FFPE	B2-T0-TUT#2	YES	201
L02					CTC	L2-CTC#3	NO	NA		B02					MET TUT-FFPE	B2-T1-TUT#3	YES	916
L02					CTC	L2-CTC#4	NO	NA		B02					CTC	B2-T1-CTC#1	NO	924
L02					PLASMA DNA	L2-DNA#1	NO	NA		B02					CTC	B2-T1-CTC#2	NO	924
L04	Adenocarcinoma	Single-agent Erlotinib	IV	IV	PRI TUT-FFPE	L4-TUT#1	NO	NA		B02					CTC	B2-T1-CTC#3	NO	924
L04					CTC	L4-CTC#1	NO	NA		B02					PLASMA DNA	B2-T1-DNA#1	NO	924
L04					CTC	L4-CTC#2	NO	NA		B03	Invasive ductal carcinoma	Chemotherapy and endocrine therapy	IV	IV	PRI TUT-FFPE	B3-TUT#1	NO	0
L04					PLASMA DNA	L4-DNA#1	NO	NA		B03					CTC	B3-CTC#1	NO	2
L05	Adenocarcinoma	Single-agent Erlotinib	III	III	CTC	L5-CTC#1	NO	NA		B03					CTC	B3-CTC#2	NO	2
L05					CTC	L5-CTC#2	NO	NA		B03					CTC	B3-CTC#3	NO	2
L05					CTC	L5-CTC#3	NO	NA		B03					CTC	B3-CTC#4	NO	2
L05					PLASMA DNA	L5-DNA#1	NO	NA		B03					CTC	B3-CTC#5	NO	2
L06	Adenocarcinoma	Palliative RT	IV	IV	PRI TUT-FFPE	L6-TUT#1	NO	NA		B03					PLASMA DNA	B3-DNA#1	NO	2
L06					CTC	L6-CTC#1	NO	NA		B04	Invasive ductal carcinoma	Chemotherapy and anti-HER2 thearpy	IV	IV	PRI TUT-FFPE	B4-T1-TUT#1	YES	0
L06					CTC	L6-CTC#2	NO	NA		B04					CTC	B4-T1-CTC#1	YES	14
L07	Adenocarcinoma	Single-agent Gefitinib	III	III	PRI TUT-FFPE	L7-TUT#1	NO	NA		B04					CTC	B4-T1-CTC#2	YES	14
L07					CTC	L7-CTC#1	NO	NA		B04					CTC	B4-T1-CTC#3	YES	14
L07					CTC	L7-CTC#2	NO	NA		B04					CTC	B4-T1-CTC#4	YES	14
L07					CTC	L7-CTC#3	NO	NA		B04					CTC	B4-T1-CTC#5	YES	14
L07					PLASMA DNA	L7-DNA#1	NO	NA		B04					CTC	B4-T1-CTC#6	YES	14
L08	Adenocarcinoma	Palliative RT	IV	IV	CTC	L8-CTC#1	NO	NA		B04					PLASMA DNA	B4-T1-DNA#1	YES	14
L08					CTC	L8-CTC#2	NO	NA		B04					CTC	B4-T2-CTC#7	YES	67
L08					CTC	L8-CTC#3	NO	NA		B04					CTC	B4-T2-CTC#8	YES	67
L08					CTC	L8-CTC#4	NO	NA		B04					PLASMA DNA	B4-T2-DNA#2	YES	67
L08					PLASMA DNA	L8-DNA#1	NO	NA		B05	Invasive ductal carcinoma	Chemotherapy, endocrine therapy and CDK inhibitor targeted therapy	II	IV	PRI TUT-FFPE	B5-T0-TUT#1	YES	0
L10	Adenocarcinoma	Surgery	I	III	MET TUT-FFPE	L10-TUT#1	NO	NA		B05					MET TUT-FFPE	B5-T1-TUT#2	YES	1708
L10					CTC	L10-CTC#1	NO	NA		B05					CTC	B5-T1-CTC#1	YES	1709
L10					CTC	L10-CTC#2	NO	NA		B05					CTC	B5-T1-CTC#2	YES	1709
L10					PLASMA DNA	L10-DNA#1	NO	NA		B05					CTC	B5-T2-CTC#3	YES	1750
L11	Adenocarcinoma	Single-agent Erlotinib and single-agent Afatinib	IV	IV	PLASMA DNA	L11-T1-DNA#1	YES	0		B05					CTC	B5-T2-CTC#4	YES	1750
L11					MET TUT-FFPE	L11-T2-TUT#1	NO	8		B05					CTC	B5-T2-CTC#5	YES	1750
L11					PLASMA DNA	L11-T2-DNA#2	YES	8		B05					CTC	B5-T2-CTC#6	YES	1750
L11					PLASMA DNA	L11-T3-DNA#3	YES	56		B05					CTC	B5-T2-CTC#7	YES	1750
L12	Adenocarcinoma	Single-agent Erlotinib	IV	IV	MET TUT-FFPE	L12-TUT#1	NO	NA		B05					PLASMA DNA	B5-T2-DNA#1	YES	1750
L12					CTC	L12-CTC#1	NO	NA		B05					CTC	B5-T3-CTC#8	YES	1924
L12					CTC	L12-CTC#2	NO	NA		B05					CTC	B5-T3-CTC#9	YES	1924
L12					CTC	L12-CTC#3	NO	NA		B05					PLASMA DNA	B5-T3-DNA#2	YES	1924
L12					PLASMA DNA	L12-DNA#1	NO	NA		B05					PLASMA DNA	B5-T4-DNA#3	YES	1970
L13	Adenocarcinoma	Surgery	II	II	PRI TUT-FT	L13-TUT#1	NO	NA		B07	Invasive ductal carcinoma	Radiotherapy and anti-HER2 therapy	III	III	PRI TUT-FFPE	B7-T1-TUT#1	NO	0
L13					PRI TUT-FT	L13-TUT#2	NO	NA		B07					CTC	B7-T1-CTC#1	YES	28
L13					TUT	L13-TUT#3	NO	NA		B07					CTC	B7-T1-CTC#2	YES	28
L13					CTC	L13-CTC#1	NO	NA		B07					CTC	B7-T1-CTC#3	YES	28
L13					CTC	L13-CTC#2	NO	NA		B07					CTC	B7-T1-CTC#4	YES	28
L13					CTC	L13-CTC#3	NO	NA		B07					CTC	B7-T1-CTC#5	YES	28
L13					CTC	L13-CTC#4	NO	NA		B07					CTC	B7-T1-CTC#6	YES	28
L13					CTC	L13-CTC#5	NO	NA		B07					PLASMA DNA	B7-T1-DNA#1	YES	28
L14	Adenocarcinoma	Single-agent Gefitinib	IV	IV	CTC	L14-CTC#1	NO	NA		B07					CTC	B7-T2-CTC#10	YES	112
L14					CTC	L14-CTC#2	NO	NA		B07					CTC	B7-T2-CTC#7	YES	112
L14					CTC	L14-CTC#3	NO	NA		B07					CTC	B7-T2-CTC#8	YES	112
L14					CTC	L14-CTC#4	NO	NA		B07					CTC	B7-T2-CTC#9	YES	112
L14					CTC	L14-CTC#5	NO	NA		B07					CTC	B7-T3-CTC#11	YES	206
L16	Adenocarcinoma	Surgery	III	III	PRI TUT-FT	L16-TUT#1	NO	NA		B07					PLASMA DNA	B7-T3-DNA#2	YES	206
L16					PRI TUT-FT	L16-TUT#2	NO	NA		B08	Invasive ductal carcinoma	Endocrine therapy and anti-HER2 therapy	II	II	PRI TUT-FFPE	B8-T1-TUT#1	NO	0
L16					PRI TUT-FT	L16-TUT#3	NO	NA		B08					CTC	B8-T1-CTC#1	YES	4
L16					CTC	L16-CTC#1	NO	NA		B08					CTC	B8-T1-CTC#2	YES	4
L17	Adenocarcinoma	Single-agent Gefitinib, chemotherapy combined Afatinib	IV	IV	PRI TUT-FFPE	L17-TUT#1	NO	NA		B08					CTC	B8-T1-CTC#3	YES	4
L17					PLASMA DNA	L17-DNA#1	NO	NA		B08					CTC	B8-T1-CTC#4	YES	4
L18	Adenocarcinoma	Single-agent Gefitinib, chemotherapy combined Gefitinib	IV	IV	CTC	L18-CTC#1	NO	NA		B08					CTC	B8-T1-CTC#5	YES	4
L18					CTC	L18-CTC#2	NO	NA		B08					CTC	B8-T2-CTC#6	YES	95
L18					CTC	L18-CTC#3	NO	NA		B08					CTC	B8-T2-CTC#7	YES	95
L18					PLASMA DNA	L18-DNA#1	NO	NA		B08					CTC	B8-T2-CTC#8	YES	95
L19	Adenocarcinoma	Surgery	II	IV	MET TUT-FFPE	L19-TUT#1	NO	NA		B08					CTC	B8-T2-CTC#9	YES	95
L19					PLASMA DNA	L19-DNA#1	NO	NA		B08					CTC	B8-T2-CTC#10	YES	95
										B08					CTC	B8-T2-CTC#11	YES	95
										B08					CTC	B8-T2-CTC#12	YES	95
										B08					CTC	B8-T2-CTC#13	YES	95
										B08					CTC	B8-T2-CTC#14	YES	95
										B08					CTC	B8-T3-CTC#15	YES	182
										B08					CTC	B8-T3-CTC#16	YES	182
										B08					PLASMA DNA	B8-T3-DNA#1	YES	182
										B08					PLASMA DNA	B8-T4-DNA#2	YES	203
										B09	Invasive metaplastic carcinoma	Chemotherapy	II	IV	PRI TUT-FFPE	B9-T0-TUT#1	YES	0
										B09					MET TUT-FFPE	B9-T1-TUT#2	YES	1001
										B09					CTC	B9-T1-CTC#1	NO	1019
										B09					CTC	B9-T1-CTC#2	NO	1019
										B09					CTC	B9-T1-CTC#3	NO	1019
										B09					CTC	B9-T1-CTC#4	NO	1019
										B09					PLASMA DNA	B9-T1-DNA#1	NO	1019
										B10	Invasive ductal carcinoma	Chemotherapy and endocrine therapy	IV	IV	PRI TUT-FFPE	B10-TUT#1	NO	0
										B10					CTC	B10-CTC#1	NO	13
										B10					CTC	B10-CTC#2	NO	13
										B10					PLASMA DNA	B10-DNA#1	NO	13
										B11	Invasive ductal carcinoma	Endocrine therapy	IV	IV	PRI TUT-FFPE	B11-T1-TUT#1	NO	0
										B11					CTC	B11-T1-CTC#1	YES	36
										B11					CTC	B11-T1-CTC#2	YES	36
										B11					CTC	B11-T1-CTC#3	YES	36
										B11					CTC	B11-T1-CTC#4	YES	36
										B11					PLASMA DNA	B11-T1-DNA#1	YES	36
										B11					CTC	B11-T2-CTC#5	YES	119
										B11					CTC	B11-T2-CTC#6	YES	119
										B11					PLASMA DNA	B11-T2-DNA#2	YES	119
										B12	Invasive ductal carcinoma	Chemotherapy and anti-HER2 thearpy	III	III	PRI TUT-FFPE	B12-TUT#1	NO	0
										B12					CTC	B12-CTC#1	NO	24
										B12					CTC	B12-CTC#2	NO	24
										B12					CTC	B12-CTC#3	NO	24
										B12					CTC	B12-CTC#4	NO	24
										B12					CTC	B12-CTC#5	NO	24
										B12					CTC	B12-CTC#6	NO	24
										B12					PLASMA DNA	B12-DNA#1	NO	24
										B13	Invasive ductal carcinoma	Endocrine therapy	IV	IV	PRI TUT-FFPE	B13-T1-TUT#1	NO	0
										B13					CTC	B13-T1-CTC#1	YES	20
										B13					CTC	B13-T1-CTC#2	YES	20
										B13					PLASMA DNA	B13-T1-DNA#1	YES	20
										B13					PLASMA DNA	B13-T2-DNA#2	YES	118
										B14	Invasive ductal carcinoma	Chemotherapy and anti-HER2 thearpy	III	III	PRI TUT-FFPE	B14-T1-TUT#1	NO	0
										B14					CTC	B14-T1-CTC#1	YES	7
										B14					CTC	B14-T1-CTC#2	YES	7
										B14					CTC	B14-T1-CTC#3	YES	7
										B14					CTC	B14-T1-CTC#4	YES	7
										B14					CTC	B14-T1-CTC#5	YES	7
										B14					CTC	B14-T1-CTC#6	YES	7
										B14					PLASMA DNA	B14-T1-DNA#1	YES	7
										B14					PLASMA DNA	B14-T2-DNA#2	YES	91
										B14					CTC	B14-T3-CTC#7	YES	224
										B14					PLASMA DNA	B14-T3-DNA#3	YES	224
										B14					PLASMA DNA	B14-T4-DNA#4	YES	287
										B15	Invasive ductal carcinoma	Chemotherapy	IV	IV	PRI TUT-FFPE	B15-T0-TUT#1	NO	0
										B15					CTC	B15-T1-CTC#1	NO	147
										B15					PLASMA DNA	B15-T1-DNA#1	NO	147
										B16	Invasive ductal carcinoma	Chemotherapy and endocrine therapy	III	III	PRI TUT-FFPE	B16-T0-TUT#1	YES	0
										B16					MET TUT-FFPE	B16-T1-TUT#2	YES	1094
										B16					CTC	B16-T1-CTC#1	YES	1109
										B16					CTC	B16-T1-CTC#2	YES	1109
										B16					CTC	B16-T1-CTC#3	YES	1109
										B16					PLASMA DNA	B16-T2-DNA#1	YES	1151
										B17	Invasive ductal carcinoma	Chemotherapy and endocrine therapy	I	IV	PRI TUT-FFPE	B17-T0-TUT#1	YES	0
										B17					PRI TUT-FFPE	B17-T0-TUT#2	YES	29
										B17					MET TUT-FFPE	B17-T1-TUT#3	YES	3862
										B17					CTC	B17-T1-CTC#1	YES	3885
										B17					CTC	B17-T2-CTC#2	YES	3960
										B17					PLASMA DNA	B17-T2-DNA#1	YES	3960
										B17					CTC	B17-T3-CTC#3	YES	4019
										B17					PLASMA DNA	B17-T3-DNA#2	YES	4019
										B18	Invasive ductal carcinoma	Chemotherapy and anti-HER2 thearpy	II	III	PRI TUT-FFPE	B18-T0-TUT#1	YES	0
										B18					PRI TUT-FFPE	B18-T1-TUT#2	YES	1345
										B18					CTC	B18-T1-CTC#1	YES	1377
										B18					PLASMA DNA	B18-T1-DNA#1	YES	1377
										B18					PLASMA DNA	B18-T2-DNA#2	YES	1512
										B18					PRI TUT-FFPE	B18-T3-TUT#3	YES	1518
										B18					PLASMA DNA	B18-T3-DNA#3	YES	1554
										B20	Invasive ductal carcinoma	Chemotherapy and radiothearpy	III	IV	PRI TUT-FFPE	B20-T0-TUT#1	YES	0
										B20					PRI TUT-FFPE	B20-T0-TUT#2	YES	176
										B20					MET TUT-FFPE	B20-T1-TUT#3	YES	862
										B20					CTC	B20-T1-CTC#1	YES	867
										B20					CTC	B20-T1-CTC#2	YES	867
										B20					CTC	B20-T1-CTC#3	YES	867
										B20					PLASMA DNA	B20-T1-DNA#1	YES	867
										B20					CTC	B20-T2-CTC#4	YES	909
										B20					CTC	B20-T2-CTC#5	YES	909
										B20					CTC	B20-T2-CTC#6	YES	909
										B20					CTC	B20-T2-CTC#7	YES	909
										B20					PLASMA DNA	B20-T2-DNA#2	YES	909
										B22	Invasive ductal carcinoma	Chemotherapy and anti-HER2 thearpy	IV	IV	PRI TUT-FFPE	B22-T1-TUT#1	NO	0
										B22					CTC	B22-T1-CTC#1	YES	38
										B22					CTC	B22-T1-CTC#2	YES	38
										B22					CTC	B22-T2-CTC#3	YES	91
										B22					CTC	B22-T2-CTC#4	YES	91
										B22					CTC	B22-T2-CTC#5	YES	91
										B23	Invasive ductal carcinoma	Chemotherapy, endocrine therapy and anti-HER2 thearpy	II	II	PRI TUT-FFPE	B23-T1-TUT#1	NO	0
										B23					CTC	B23-T1-CTC#1	YES	24
										B23					CTC	B23-T1-CTC#2	YES	24
										B23					PLASMA DNA	B23-T3-DNA#3	YES	242
										B24	Invasive ductal carcinoma	Chemotherapy	IV	IV	PRI TUT-FFPE	B24-T1-TUT#1	NO	0
										B24					CTC	B24-T1-CTC#1	YES	33
										B24					CTC	B24-T1-CTC#2	YES	33
										B24					PLASMA DNA	B24-T1-DNA#1	YES	33
										B24					CTC	B24-T2-CTC#3	YES	75
										B24					CTC	B24-T2-CTC#4	YES	75
										B24					PLASMA DNA	B24-T2-DNA#2	YES	75

## Sheet: Table S2
Primer name	Coordinate (hg19)	Forward	Reverse
WGAQPCR_F1	Chr7:5568071-5568236	ACCCACACTGTGCCCATCTACGAG	TCTCCTTAATGTCACGCACGATTTCC
WGAQPCR_F2	ChrX:133679328-133679436	AGCTTGGTGGTGTTGATTCC	GATGCACCTTGAGCAGAACA
WGAQPCR_F3	Chr11:118704235-118704347	GCATTCAGCCTTTGGAACAT	TCCCCTTTGACCTTTGTCAC
WGAQPCR_F4	Chr12:30783522-30783641	GGCCTGCTCTTTTGTGTTTT	TCCTGGCTAACTCCACTGCT
WGAQPCR_F5	Chr7:44816028-44816133	CTGCATGGTCACTCTCAAACA	AAGTGTGGTAGGGCCAGTTG
WGAQPCR_F6	Chr6:34305671-34305787	GATGACAGAGCCGATAACTGG	TCACCGAACCCTTCTGATTC
WGAQPCR_F7	Chr8:74462975-74463086	TGGTATGCCTGGAGTTGAGA	TCAGGCTCAGGCTCTTTAGG
WGAQPCR_F8	Chr1:24038445-24038551	GCCTTGGAAAATCATGGAGA	GATATGGGCGCATTCAGTCT
WGAQPCR_F9	Chr2:86930440-86930559	TTCCATGGTGCCAAGTATCA	CCTGGACATTTCGATGGTTT
WGAQPCR_F10	Chr14:35180092-35180197	AGGGTCCCCGAAGAGTAAAG	TAAGCTTGCTGCCTTCCATT

## Sheet: Table S3
Locus	Chrom	Location GRCh37	# target bases	# bases covered
ABCB5	chr7	20662898	4387	4387
AKAP13	chr15	86028941	9571	9571
APC	chr5	112043404	9017	9017
ARID1A	chr1	27022884	7258	6557
ATM	chr11	108098341	10411	10411
BCL2L11	chr2	111883086	1239	1151
BRAF	chr7	140415817	2860	2702
CBL	chr11	119077117	3041	2991
CDKN2A	chr9	21968217	1184	774
CSMD2	chr1	33985107	12529	12373
CTNNB1	chr3	41265549	2626	2626
DACH1	chr13	72014776	2347	1938
DMBT1	chr10	124320276	8302	6059
EGFR	chr7	55086960	4564	4419
EPHA3	chr3	89156888	3318	3318
EPHA4	chr2	222290737	3305	3305
ERBB4	chr2	212248329	4552	4536
FBXW7	chr4	153244022	2898	2898
FGFR4	chr5	176514583	2919	2631
GNAS	chr20	57415151	4336	3526
KEAP1	chr19	10597317	1975	1879
KRAS	chr12	25362718	787	787
LTK	chr15	41796183	3043	2533
MET	chr7	116335800	4704	4704
MGA	chr15	41961082	9808	9808
NF1	chr17	29422317	9900	9827
NFE2L2	chr2	178095502	1924	1870
NOTCH1	chr9	139390512	8348	6545
NTRK1	chr1	156785611	2980	2617
NTRK3	chr15	88420155	3209	3185
PIK3CA	chr3	178916603	3607	3523
PPP2R1A	chr19	52693339	2070	2065
PTEN	chr10	89624216	1392	1320
PTPRD	chr9	8317863	6539	6539
RB1	chr13	48878038	3327	3164
RBM10	chrX	47004835	3468	3254
RELN	chr7	103113248	11683	11674
RIT1	chr1	155870168	831	831
RYR2	chr1	237205811	17081	17017
SETD2	chr3	47058572	8252	8141
SMAD4	chr18	48573406	1879	1879
SMARCA4	chr19	11094817	5761	5337
STK11	chr19	1206902	2135	1251
TP53	chr17	7572916	1503	1503
U2AF1	chr21	44513201	970	906
Total			217840	207349

## Sheet: Table S4
locus	chrom	location GRCh37	# target bases	# bases covered
BRCA1	chr17	41197684	6118	6118
PDGFRA	chr4	55124925	3831	3831
USH2A	chr1	215799112	17043	17032
SRC	chr20	36012546	1831	1577
SMAD4	chr18	48573406	1879	1879
CDKN1B	chr12	12870763	637	637
HRAS	chr11	532578	780	531
ATM	chr11	108098341	10411	10411
EGFR	chr7	55086960	4564	4419
RET	chr10	43572696	3777	3577
STK11	chr19	1206902	2135	1487
AKT1	chr14	105236667	1895	1885
CDKN2A	chr9	21968217	1184	774
ATR	chr3	142168260	8875	8873
NOTCH4	chr6	32163203	6690	6159
MAP2K4	chr17	11924193	1502	1484
TSC2	chr16	2097812	6537	5838
KMT2C	chr7	151833906	16178	15285
MET	chr7	116335800	4704	4704
MDM4	chr1	204494445	1747	1738
MAP3K1	chr5	56111390	5030	4640
NRAS	chr1	115251145	650	650
INPP4B	chr4	142949924	3533	3533
RB1	chr13	48878038	3327	3170
TSC1	chr9	135771611	3915	3915
MAGI3	chr1	113933645	5031	4703
JAK3	chr19	17937541	3984	3879
NF1	chr17	29422317	9900	9827
JAK1	chr1	65300234	3945	3945
CDH1	chr16	68771308	2969	2881
JAK2	chr9	5021977	3859	3859
MYC	chr8	128748829	1425	1425
DOT1L	chr19	2164173	5805	4237
AURKA	chr20	54945203	1372	1372
ERBB2	chr17	37855802	4356	4254
ERBB3	chr12	56474074	4720	4720
IGF1R	chr15	99192800	4524	4487
BRCA2	chr13	32890587	10777	10777
PIK3R1	chr5	67522493	2637	2637
ERBB4	chr2	212248329	4552	4551
MTOR	chr1	11166651	9204	9204
MDM2	chr12	69202247	1714	1714
FGFR2	chr10	123239084	3110	3110
GATA3	chr10	8097608	1435	1042
KRAS	chr12	25362718	787	787
TP53	chr17	7572916	1503	1503
ESR1	chr6	152129037	1954	1952
CCND1	chr11	69456071	988	778
ARID1A	chr1	27022884	7258	6888
NOTCH1	chr9	139390512	8348	6894
KIT	chr4	55524171	3354	3267
FOXA1	chr14	38060559	1459	939
PTEN	chr10	89624216	1392	1340
RUNX1	chr21	36164421	1749	1440
CDK4	chr12	58142297	1052	1052
BRAF	chr7	140415817	2860	2791
PIK3CA	chr3	178916603	3607	3530
FGFR1	chr8	38271135	3015	2993
Total			243418	232925

## Sheet: Table S5
Tumor type	Total number of CTC we proceed to sequencing	Total number of CTC we keep in the final data
Lung	116	39
Breast	159	108
Tumor type	Total number of plasma we proceed to sequencing	Total number of plasma we keep in the final data
Lung	41	14
Breast	53	35

## Sheet: Table S6
Cancer	Patient ID	Sample ID	Sample type	Disease stage at the point of blood's collection	Time point	Chr	Start	End	Ref	Alt	Gene.refGene	ExonicFunc.refGene	AAChange.refGene	Freq_nonref_tumor
LUNG	L1	L1-TUT#1	TUMOR	IV	NA	19	11118631	11118631	G	A	SMARCA4	synonymous SNV	SMARCA4:NM_001128845:exon13:c.G2055A:p.E685E,SMARCA4:NM_001128846:exon13:c.G2055A:p.E685E,SMARCA4:NM_001128847:exon13:c.G2055A:p.E685E,SMARCA4:NM_001128848:exon13:c.G2055A:p.E685E,SMARCA4:NM_001128849:exon14:c.G2055A:p.E685E,SMARCA4:NM_003072:exon14:c.G2055A:p.E685E,SMARCA4:NM_001128844:exon15:c.G2055A:p.E685E	1
LUNG	L1	L1-TUT#1	TUMOR	IV	NA	19	11135027	11135027	C	T	SMARCA4	synonymous SNV	SMARCA4:NM_001128845:exon20:c.C2994T:p.C998C,SMARCA4:NM_001128846:exon20:c.C2994T:p.C998C,SMARCA4:NM_001128847:exon20:c.C2994T:p.C998C,SMARCA4:NM_001128848:exon20:c.C2994T:p.C998C,SMARCA4:NM_001128849:exon21:c.C2994T:p.C998C,SMARCA4:NM_003072:exon21:c.C2994T:p.C998C,SMARCA4:NM_001128844:exon22:c.C2994T:p.C998C	0.810811
LUNG	L1	L1-TUT#1	TUMOR	IV	NA	19	11144001	11144001	G	A	SMARCA4	synonymous SNV	SMARCA4:NM_001128845:exon25:c.G3582A:p.G1194G,SMARCA4:NM_001128846:exon25:c.G3582A:p.G1194G,SMARCA4:NM_001128847:exon25:c.G3582A:p.G1194G,SMARCA4:NM_001128848:exon25:c.G3582A:p.G1194G,SMARCA4:NM_001128849:exon26:c.G3582A:p.G1194G,SMARCA4:NM_003072:exon26:c.G3582A:p.G1194G,SMARCA4:NM_001128844:exon27:c.G3582A:p.G1194G	1
LUNG	L1	L1-TUT#1	TUMOR	IV	NA	7	20795076	20795076	C	T	ABCB5	synonymous SNV	ABCB5:NM_178559:exon19:c.C2268T:p.A756A,ABCB5:NM_001163941:exon28:c.C3603T:p.A1201A	0.927859
LUNG	L1	L1-TUT#1	TUMOR	IV	NA	7	20795237	20795237	C	T	ABCB5	nonsynonymous SNV	ABCB5:NM_178559:exon19:c.C2429T:p.S810L,ABCB5:NM_001163941:exon28:c.C3764T:p.S1255L	0.998588
LUNG	L1	L1-TUT#1	TUMOR	IV	NA	1	27087495	27087495	C	T	ARID1A	nonsynonymous SNV	ARID1A:NM_006015:exon5:c.C2069T:p.P690L,ARID1A:NM_139135:exon5:c.C2069T:p.P690L	0.981308
LUNG	L1	L1-TUT#1	TUMOR	IV	NA	1	27099474	27099474	G	A	ARID1A	synonymous SNV	ARID1A:NM_006015:exon14:c.G3711A:p.R1237R,ARID1A:NM_139135:exon14:c.G3711A:p.R1237R	0.666667
LUNG	L1	L1-TUT#1	TUMOR	IV	NA	1	27106664	27106664	C	T	ARID1A	nonsynonymous SNV	ARID1A:NM_006015:exon20:c.C6275T:p.A2092V,ARID1A:NM_139135:exon20:c.C5624T:p.A1875V	0.875433
LUNG	L1	L1-TUT#1	TUMOR	IV	NA	17	29663788	29663788	G	A	NF1	nonsynonymous SNV	NF1:NM_000267:exon41:c.G6220A:p.D2074N,NF1:NM_001042492:exon42:c.G6283A:p.D2095N	0.931818
LUNG	L1	L1-TUT#1	TUMOR	IV	NA	1	33987131	33987131	C	T	CSMD2	nonsynonymous SNV	CSMD2:NM_052896:exon67:c.G10097A:p.G3366E,CSMD2:NM_001281956:exon68:c.G10529A:p.G3510E	0.663717
LUNG	L1	L1-TUT#1	TUMOR	IV	NA	1	34002663	34002663	C	T	CSMD2	nonsynonymous SNV	CSMD2:NM_052896:exon61:c.G9406A:p.V3136M,CSMD2:NM_001281956:exon62:c.G9838A:p.V3280M	0.979381
LUNG	L1	L1-TUT#1	TUMOR	IV	NA	1	34087844	34087844	C	T	CSMD2	nonsynonymous SNV	CSMD2:NM_001281956:exon37:c.G5750A:p.S1917N,CSMD2:NM_052896:exon37:c.G5630A:p.S1877N	1
LUNG	L1	L1-TUT#1	TUMOR	IV	NA	1	34090681	34090681	G	T	CSMD2	nonsynonymous SNV	CSMD2:NM_001281956:exon34:c.C5470A:p.Q1824K,CSMD2:NM_052896:exon34:c.C5350A:p.Q1784K	0.270073
LUNG	L1	L1-TUT#1	TUMOR	IV	NA	15	41799484	41799484	C	T	LTK	synonymous SNV	LTK:NM_206961:exon10:c.G1167A:p.K389K,LTK:NM_002344:exon11:c.G1350A:p.K450K	0.952381
LUNG	L1	L1-TUT#1	TUMOR	IV	NA	15	41801253	41801253	C	T	LTK	nonsynonymous SNV	LTK:NM_001135685:exon7:c.G889A:p.E297K,LTK:NM_206961:exon7:c.G889A:p.E297K,LTK:NM_002344:exon8:c.G1072A:p.E358K	0.984632
LUNG	L1	L1-TUT#1	TUMOR	IV	NA	15	42003288	42003288	C	T	MGA	nonsynonymous SNV	MGA:NM_001080541:exon8:c.C2825T:p.S942F,MGA:NM_001164273:exon8:c.C2825T:p.S942F	0.997076
LUNG	L1	L1-TUT#1	TUMOR	IV	NA	15	42040937	42040937	C	T	MGA	nonsynonymous SNV	MGA:NM_001080541:exon15:c.C4688T:p.P1563L,MGA:NM_001164273:exon16:c.C5315T:p.P1772L	0.998246
LUNG	L1	L1-TUT#1	TUMOR	IV	NA	X	47038531	47038531	G	A	RBM10	synonymous SNV	RBM10:NM_001204466:exon7:c.G462A:p.E154E,RBM10:NM_152856:exon7:c.G462A:p.E154E,RBM10:NM_001204467:exon8:c.G693A:p.E231E,RBM10:NM_001204468:exon8:c.G888A:p.E296E,RBM10:NM_005676:exon8:c.G693A:p.E231E	0.681818
LUNG	L1	L1-TUT#1	TUMOR	IV	NA	3	47127759	47127759	C	T	SETD2	nonsynonymous SNV	SETD2:NM_014159:exon11:c.G5323A:p.G1775R	0.115385
LUNG	L1	L1-TUT#1	TUMOR	IV	NA	3	47165557	47165557	G	A	SETD2	nonsynonymous SNV	SETD2:NM_014159:exon3:c.C569T:p.P190L	1
LUNG	L1	L1-CTC#2	CTC	IV	NA	7	55249071	55249071	C	T	EGFR	nonsynonymous SNV	EGFR:NM_005228:exon20:c.C2369T:p.T790M	0.948052
LUNG	L1	L1-DNA#1	PLASMA	IV	NA	7	55249071	55249071	C	T	EGFR	nonsynonymous SNV	EGFR:NM_005228:exon20:c.C2369T:p.T790M	0.0490798
LUNG	L1	L1-TUT#1	TUMOR	IV	NA	7	55249112	55249112	G	A	EGFR	nonsynonymous SNV	EGFR:NM_005228:exon20:c.G2410A:p.E804K	0.993333
LUNG	L1	L1-CTC#1	CTC	IV	NA	7	55259515	55259515	T	G	EGFR	nonsynonymous SNV	EGFR:NM_005228:exon21:c.T2573G:p.L858R	0.745283
LUNG	L1	L1-CTC#2	CTC	IV	NA	7	55259515	55259515	T	G	EGFR	nonsynonymous SNV	EGFR:NM_005228:exon21:c.T2573G:p.L858R	0.672355
LUNG	L1	L1-TUT#1	TUMOR	IV	NA	13	72014803	72014803	G	A	DACH1	nonsynonymous SNV	DACH1:NM_004392:exon7:c.C1505T:p.T502I,DACH1:NM_080760:exon8:c.C1667T:p.T556I,DACH1:NM_080759:exon11:c.C2111T:p.T704I	0.918367
LUNG	L1	L1-TUT#1	TUMOR	IV	NA	13	72063248	72063248	C	T	DACH1	nonsynonymous SNV	DACH1:NM_004392:exon3:c.G1003A:p.D335N,DACH1:NM_080760:exon4:c.G1165A:p.D389N,DACH1:NM_080759:exon7:c.G1609A:p.D537N	1
LUNG	L1	L1-TUT#1	TUMOR	IV	NA	13	72147077	72147077	G	A	DACH1	synonymous SNV	DACH1:NM_080759:exon4:c.C1200T:p.V400V	0.949153
LUNG	L1	L1-TUT#1	TUMOR	IV	NA	7	103322652	103322652	C	A	RELN	nonsynonymous SNV	RELN:NM_005045:exon11:c.G1200T:p.E400D,RELN:NM_173054:exon11:c.G1200T:p.E400D	0.204597
LUNG	L1	L1-TUT#1	TUMOR	IV	NA	7	103341410	103341410	G	A	RELN	synonymous SNV	RELN:NM_005045:exon9:c.C849T:p.I283I,RELN:NM_173054:exon9:c.C849T:p.I283I	0.852695
LUNG	L1	L1-TUT#1	TUMOR	IV	NA	7	103629684	103629684	G	A	RELN	synonymous SNV	RELN:NM_005045:exon1:c.C120T:p.C40C,RELN:NM_173054:exon1:c.C120T:p.C40C	0.980726
LUNG	L1	L1-TUT#1	TUMOR	IV	NA	11	108205744	108205744	A	-	ATM	frameshift deletion	ATM:NM_000051:exon55:c.8059delA:p.K2687fs	1
LUNG	L1	L1-TUT#1	TUMOR	IV	NA	5	112102970	112102970	C	A	APC	nonsynonymous SNV	APC:NM_001127511:exon3:c.C335A:p.S112Y,APC:NM_000038:exon4:c.C305A:p.S102Y,APC:NM_001127510:exon5:c.C305A:p.S102Y	0.212465
LUNG	L1	L1-TUT#1	TUMOR	IV	NA	7	116397762	116397762	G	A	MET	nonsynonymous SNV	MET:NM_000245:exon8:c.G2036A:p.G679E,MET:NM_001127500:exon8:c.G2036A:p.G679E	0.454545
LUNG	L1	L1-TUT#1	TUMOR	IV	NA	11	119170383	119170383	C	A	CBL	stopgain	CBL:NM_005188:exon16:c.C2613A:p.Y871X	0.3
LUNG	L1	L1-TUT#1	TUMOR	IV	NA	10	124358488	124358488	C	T	DMBT1	nonsynonymous SNV	DMBT1:NM_004406:exon16:c.C1658T:p.S553L,DMBT1:NM_017579:exon25:c.C3125T:p.S1042L,DMBT1:NM_007329:exon26:c.C3155T:p.S1052L	0.841398
LUNG	L1	L1-TUT#1	TUMOR	IV	NA	9	139400325	139400325	C	T	NOTCH1	synonymous SNV	NOTCH1:NM_017617:exon25:c.G4023A:p.E1341E	0.724303
LUNG	L1	L1-TUT#1	TUMOR	IV	NA	7	140453174	140453174	G	T	BRAF	nonsynonymous SNV	BRAF:NM_004333:exon15:c.C1761A:p.D587E	0.202454
LUNG	L1	L1-TUT#1	TUMOR	IV	NA	3	178916876	178916876	G	T	PIK3CA	nonsynonymous SNV	PIK3CA:NM_006218:exon2:c.G263T:p.R88L	0.152076
LUNG	L1	L1-TUT#1	TUMOR	IV	NA	2	212248596	212248596	T	C	ERBB4	nonsynonymous SNV	ERBB4:NM_001042599:exon27:c.A3623G:p.N1208S,ERBB4:NM_005235:exon28:c.A3671G:p.N1224S	0.75
LUNG	L1	L1-TUT#1	TUMOR	IV	NA	2	212652880	212652880	G	A	ERBB4	synonymous SNV	ERBB4:NM_001042599:exon4:c.C426T:p.I142I,ERBB4:NM_005235:exon4:c.C426T:p.I142I	1
LUNG	L1	L1-TUT#1	TUMOR	IV	NA	2	212989579	212989579	C	A	ERBB4	nonsynonymous SNV	ERBB4:NM_001042599:exon2:c.G132T:p.Q44H,ERBB4:NM_005235:exon2:c.G132T:p.Q44H	0.270033
LUNG	L1	L1-TUT#1	TUMOR	IV	NA	2	222307664	222307664	C	T	EPHA4	synonymous SNV	EPHA4:NM_001304537:exon10:c.G1806A:p.K602K,EPHA4:NM_004438:exon11:c.G1959A:p.K653K,EPHA4:NM_001304536:exon12:c.G1959A:p.K653K	0.857143
LUNG	L1	L1-TUT#1	TUMOR	IV	NA	2	222347267	222347267	T	G	EPHA4	nonsynonymous SNV	EPHA4:NM_001304537:exon4:c.A970C:p.S324R,EPHA4:NM_004438:exon5:c.A1123C:p.S375R,EPHA4:NM_001304536:exon6:c.A1123C:p.S375R	0.8125
LUNG	L1	L1-TUT#1	TUMOR	IV	NA	2	222347269	222347269	G	A	EPHA4	nonsynonymous SNV	EPHA4:NM_001304537:exon4:c.C968T:p.P323L,EPHA4:NM_004438:exon5:c.C1121T:p.P374L,EPHA4:NM_001304536:exon6:c.C1121T:p.P374L	0.8125
LUNG	L1	L1-TUT#1	TUMOR	IV	NA	1	237811884	237811884	G	A	RYR2	nonsynonymous SNV	RYR2:NM_001035:exon49:c.G7483A:p.D2495N	0.106195
LUNG	L1	L1-TUT#1	TUMOR	IV	NA	1	237811890	237811890	C	T	RYR2	nonsynonymous SNV	RYR2:NM_001035:exon49:c.C7489T:p.R2497W	0.486486
LUNG	L10	L10-TUT#1	TUMOR	III	NA	17	7572996	7572996	G	T	TP53	synonymous SNV	TP53:NM_001126115:exon7:c.C717A:p.S239S,TP53:NM_001276697:exon7:c.C636A:p.S212S,TP53:NM_001126118:exon10:c.C996A:p.S332S,TP53:NM_000546:exon11:c.C1113A:p.S371S,TP53:NM_001126112:exon11:c.C1113A:p.S371S,TP53:NM_001276760:exon11:c.C996A:p.S332S,TP53:NM_001276761:exon11:c.C996A:p.S332S	0.63731
LUNG	L10	L10-TUT#1	TUMOR	III	NA	X	47039854	47039854	-	C	RBM10	frameshift insertion	RBM10:NM_001204466:exon11:c.966_967insC:p.A322fs,RBM10:NM_152856:exon11:c.963_964insC:p.A321fs,RBM10:NM_001204467:exon12:c.1194_1195insC:p.A398fs,RBM10:NM_001204468:exon12:c.1392_1393insC:p.A464fs,RBM10:NM_005676:exon12:c.1197_1198insC:p.A399fs	0.4603
LUNG	L10	L10-TUT#1	TUMOR	III	NA	19	52716019	52716019	T	G	PPP2R1A	nonsynonymous SNV	PPP2R1A:NM_014225:exon5:c.T584G:p.V195G	0.190001
LUNG	L10	L10-TUT#1	TUMOR	III	NA	7	55259515	55259515	T	G	EGFR	nonsynonymous SNV	EGFR:NM_005228:exon21:c.T2573G:p.L858R	0.396436
LUNG	L10	L10-TUT#1	TUMOR	III	NA	7	103629608	103629608	T	G	RELN	nonsynonymous SNV	RELN:NM_005045:exon1:c.A196C:p.T66P,RELN:NM_173054:exon1:c.A196C:p.T66P	0.38087
LUNG	L10	L10-TUT#1	TUMOR	III	NA	7	116371894	116371894	C	T	MET	nonsynonymous SNV	MET:NM_000245:exon3:c.C1373T:p.S458L,MET:NM_001127500:exon3:c.C1373T:p.S458L	0.403895
LUNG	L10	L10-TUT#1	TUMOR	III	NA	7	140500182	140500182	T	G	BRAF	synonymous SNV	BRAF:NM_004333:exon7:c.A960C:p.A320A	0.356974
LUNG	L10	L10-TUT#1	TUMOR	III	NA	3	178922324	178922324	G	A	PIK3CA	nonsynonymous SNV	PIK3CA:NM_006218:exon6:c.G1093A:p.E365K	0.327586
LUNG	L11	L11-T2-TUT#1	TUMOR	IV	NA	17	7572980	7572980	T	G	TP53	nonsynonymous SNV	TP53:NM_001126115:exon7:c.A733C:p.T245P,TP53:NM_001276697:exon7:c.A652C:p.T218P,TP53:NM_001126118:exon10:c.A1012C:p.T338P,TP53:NM_000546:exon11:c.A1129C:p.T377P,TP53:NM_001126112:exon11:c.A1129C:p.T377P,TP53:NM_001276760:exon11:c.A1012C:p.T338P,TP53:NM_001276761:exon11:c.A1012C:p.T338P	0.607436
LUNG	L11	L11-T2-TUT#1	TUMOR	IV	NA	17	7577505	7577505	T	A	TP53	nonsynonymous SNV	TP53:NM_001126115:exon3:c.A380T:p.D127V,TP53:NM_001126116:exon3:c.A380T:p.D127V,TP53:NM_001126117:exon3:c.A380T:p.D127V,TP53:NM_001276697:exon3:c.A299T:p.D100V,TP53:NM_001276698:exon3:c.A299T:p.D100V,TP53:NM_001276699:exon3:c.A299T:p.D100V,TP53:NM_001126118:exon6:c.A659T:p.D220V,TP53:NM_000546:exon7:c.A776T:p.D259V,TP53:NM_001126112:exon7:c.A776T:p.D259V,TP53:NM_001126113:exon7:c.A776T:p.D259V,TP…	0.296875
LUNG	L11	L11-T1-DNA#1	PLASMA	IV	NA	X	47030467	47030469	GGC	-	RBM10	nonframeshift deletion	RBM10:NM_001204467:exon4:c.242_244del:p.81_82del,RBM10:NM_001204468:exon4:c.437_439del:p.146_147del,RBM10:NM_005676:exon4:c.242_244del:p.81_82del	0.0110599
LUNG	L11	L11-T2-DNA#2	PLASMA	IV	NA	X	47030467	47030469	GGC	-	RBM10	nonframeshift deletion	RBM10:NM_001204467:exon4:c.242_244del:p.81_82del,RBM10:NM_001204468:exon4:c.437_439del:p.146_147del,RBM10:NM_005676:exon4:c.242_244del:p.81_82del	0.0140281
LUNG	L11	L11-T3-DNA#3	PLASMA	IV	NA	X	47030467	47030469	GGC	-	RBM10	nonframeshift deletion	RBM10:NM_001204467:exon4:c.242_244del:p.81_82del,RBM10:NM_001204468:exon4:c.437_439del:p.146_147del,RBM10:NM_005676:exon4:c.242_244del:p.81_82del	0.0172932
LUNG	L11	L11-T2-TUT#1	TUMOR	IV	NA	X	47030467	47030469	GGC	-	RBM10	nonframeshift deletion	RBM10:NM_001204467:exon4:c.242_244del:p.81_82del,RBM10:NM_001204468:exon4:c.437_439del:p.146_147del,RBM10:NM_005676:exon4:c.242_244del:p.81_82del	0.0150602
LUNG	L11	L11-T2-TUT#1	TUMOR	IV	NA	7	55259515	55259515	T	G	EGFR	nonsynonymous SNV	EGFR:NM_005228:exon21:c.T2573G:p.L858R	0.383945
LUNG	L11	L11-T2-DNA#2	PLASMA	IV	NA	5	112157616	112157616	A	G	APC	nonsynonymous SNV	APC:NM_001127511:exon9:c.A1282G:p.I428V,APC:NM_000038:exon11:c.A1336G:p.I446V,APC:NM_001127510:exon12:c.A1336G:p.I446V	0.0315306
LUNG	L11	L11-T3-DNA#3	PLASMA	IV	NA	5	112157616	112157616	A	G	APC	nonsynonymous SNV	APC:NM_001127511:exon9:c.A1282G:p.I428V,APC:NM_000038:exon11:c.A1336G:p.I446V,APC:NM_001127510:exon12:c.A1336G:p.I446V	0.0386935
LUNG	L11	L11-T2-TUT#1	TUMOR	IV	NA	5	112157616	112157616	A	G	APC	nonsynonymous SNV	APC:NM_001127511:exon9:c.A1282G:p.I428V,APC:NM_000038:exon11:c.A1336G:p.I446V,APC:NM_001127510:exon12:c.A1336G:p.I446V	0.0465001
LUNG	L11	L11-T2-TUT#1	TUMOR	IV	NA	9	139410120	139410120	T	G	NOTCH1	nonsynonymous SNV	NOTCH1:NM_017617:exon11:c.A1718C:p.D573A	0.607945
LUNG	L12	L12-TUT#1	TUMOR	IV	NA	17	7572980	7572980	T	G	TP53	nonsynonymous SNV	TP53:NM_001126115:exon7:c.A733C:p.T245P,TP53:NM_001276697:exon7:c.A652C:p.T218P,TP53:NM_001126118:exon10:c.A1012C:p.T338P,TP53:NM_000546:exon11:c.A1129C:p.T377P,TP53:NM_001126112:exon11:c.A1129C:p.T377P,TP53:NM_001276760:exon11:c.A1012C:p.T338P,TP53:NM_001276761:exon11:c.A1012C:p.T338P	0.626747
LUNG	L12	L12-CTC#1	CTC	IV	NA	1	34258100	34258100	C	G	CSMD2	nonsynonymous SNV	CSMD2:NM_001281956:exon11:c.G1474C:p.D492H,CSMD2:NM_052896:exon11:c.G1354C:p.D452H	1
LUNG	L12	L12-CTC#2	CTC	IV	NA	1	34258100	34258100	C	G	CSMD2	nonsynonymous SNV	CSMD2:NM_001281956:exon11:c.G1474C:p.D492H,CSMD2:NM_052896:exon11:c.G1354C:p.D452H	0.993827
LUNG	L12	L12-CTC#3	CTC	IV	NA	1	34258100	34258100	C	G	CSMD2	nonsynonymous SNV	CSMD2:NM_001281956:exon11:c.G1474C:p.D492H,CSMD2:NM_052896:exon11:c.G1354C:p.D452H	0.968102
LUNG	L12	L12-TUT#1	TUMOR	IV	NA	X	47039659	47039661	ACT	-	RBM10	nonframeshift deletion	RBM10:NM_001204466:exon10:c.880_882del:p.294_294del,RBM10:NM_152856:exon10:c.877_879del:p.293_293del,RBM10:NM_001204467:exon11:c.1108_1110del:p.370_370del,RBM10:NM_001204468:exon11:c.1306_1308del:p.436_436del,RBM10:NM_005676:exon11:c.1111_1113del:p.371_371del	0.387215
LUNG	L12	L12-TUT#1	TUMOR	IV	NA	7	55242465	55242479	GGAATTAAGAGAAGC	-	EGFR	nonframeshift deletion	EGFR:NM_005228:exon19:c.2235_2249del:p.745_750del	0.392807
LUNG	L12	L12-TUT#1	TUMOR	IV	NA	5	112151261	112151261	C	T	APC	stopgain	APC:NM_001127511:exon7:c.C850T:p.R284X,APC:NM_000038:exon9:c.C904T:p.R302X,APC:NM_001127510:exon10:c.C904T:p.R302X	0.524426
LUNG	L12	L12-TUT#1	TUMOR	IV	NA	9	139410126	139410126	T	G	NOTCH1	nonsynonymous SNV	NOTCH1:NM_017617:exon11:c.A1712C:p.D571A	0.583784
LUNG	L13	L13-TUT#1	TUMOR	II	NA	17	7577046	7577046	C	A	TP53	stopgain	TP53:NM_001126115:exon4:c.G496T:p.E166X,TP53:NM_001126116:exon4:c.G496T:p.E166X,TP53:NM_001126117:exon4:c.G496T:p.E166X,TP53:NM_001276697:exon4:c.G415T:p.E139X,TP53:NM_001276698:exon4:c.G415T:p.E139X,TP53:NM_001276699:exon4:c.G415T:p.E139X,TP53:NM_001126118:exon7:c.G775T:p.E259X,TP53:NM_000546:exon8:c.G892T:p.E298X,TP53:NM_001126112:exon8:c.G892T:p.E298X,TP53:NM_001126113:exon8:c.G892T:p.E298X,TP…	0.3644
LUNG	L13	L13-TUT#2	TUMOR	II	NA	17	7577046	7577046	C	A	TP53	stopgain	TP53:NM_001126115:exon4:c.G496T:p.E166X,TP53:NM_001126116:exon4:c.G496T:p.E166X,TP53:NM_001126117:exon4:c.G496T:p.E166X,TP53:NM_001276697:exon4:c.G415T:p.E139X,TP53:NM_001276698:exon4:c.G415T:p.E139X,TP53:NM_001276699:exon4:c.G415T:p.E139X,TP53:NM_001126118:exon7:c.G775T:p.E259X,TP53:NM_000546:exon8:c.G892T:p.E298X,TP53:NM_001126112:exon8:c.G892T:p.E298X,TP53:NM_001126113:exon8:c.G892T:p.E298X,TP…	0.137559
LUNG	L13	L13-TUT#3	TUMOR	II	NA	17	7577046	7577046	C	A	TP53	stopgain	TP53:NM_001126115:exon4:c.G496T:p.E166X,TP53:NM_001126116:exon4:c.G496T:p.E166X,TP53:NM_001126117:exon4:c.G496T:p.E166X,TP53:NM_001276697:exon4:c.G415T:p.E139X,TP53:NM_001276698:exon4:c.G415T:p.E139X,TP53:NM_001276699:exon4:c.G415T:p.E139X,TP53:NM_001126118:exon7:c.G775T:p.E259X,TP53:NM_000546:exon8:c.G892T:p.E298X,TP53:NM_001126112:exon8:c.G892T:p.E298X,TP53:NM_001126113:exon8:c.G892T:p.E298X,TP…	0.154872
LUNG	L13	L13-CTC#2	CTC	II	NA	9	8504363	8504363	C	A	PTPRD	stopgain	PTPRD:NM_001171025:exon10:c.G1690T:p.G564X,PTPRD:NM_001040712:exon11:c.G1711T:p.G571X,PTPRD:NM_130393:exon11:c.G1702T:p.G568X,PTPRD:NM_130391:exon12:c.G1720T:p.G574X,PTPRD:NM_130392:exon12:c.G1720T:p.G574X,PTPRD:NM_002839:exon23:c.G1720T:p.G574X	0.77
LUNG	L13	L13-CTC#3	CTC	II	NA	9	8504363	8504363	C	A	PTPRD	stopgain	PTPRD:NM_001171025:exon10:c.G1690T:p.G564X,PTPRD:NM_001040712:exon11:c.G1711T:p.G571X,PTPRD:NM_130393:exon11:c.G1702T:p.G568X,PTPRD:NM_130391:exon12:c.G1720T:p.G574X,PTPRD:NM_130392:exon12:c.G1720T:p.G574X,PTPRD:NM_002839:exon23:c.G1720T:p.G574X	0.821918
LUNG	L13	L13-CTC#5	CTC	II	NA	9	8504363	8504363	C	A	PTPRD	stopgain	PTPRD:NM_001171025:exon10:c.G1690T:p.G564X,PTPRD:NM_001040712:exon11:c.G1711T:p.G571X,PTPRD:NM_130393:exon11:c.G1702T:p.G568X,PTPRD:NM_130391:exon12:c.G1720T:p.G574X,PTPRD:NM_130392:exon12:c.G1720T:p.G574X,PTPRD:NM_002839:exon23:c.G1720T:p.G574X	0.607843
LUNG	L13	L13-TUT#1	TUMOR	II	NA	1	27057885	27057885	G	C	ARID1A	synonymous SNV	ARID1A:NM_006015:exon3:c.G1593C:p.P531P,ARID1A:NM_139135:exon3:c.G1593C:p.P531P	0.144783
LUNG	L13	L13-CTC#1	CTC	II	NA	1	34208933	34208933	C	A	CSMD2	nonsynonymous SNV	CSMD2:NM_001281956:exon14:c.G2121T:p.E707D,CSMD2:NM_052896:exon14:c.G2001T:p.E667D	0.571429
LUNG	L13	L13-CTC#2	CTC	II	NA	1	34208933	34208933	C	A	CSMD2	nonsynonymous SNV	CSMD2:NM_001281956:exon14:c.G2121T:p.E707D,CSMD2:NM_052896:exon14:c.G2001T:p.E667D	0.5
LUNG	L13	L13-CTC#1	CTC	II	NA	1	34238247	34238247	G	C	CSMD2	nonsynonymous SNV	CSMD2:NM_001281956:exon13:c.C1769G:p.A590G,CSMD2:NM_052896:exon13:c.C1649G:p.A550G	0.933333
LUNG	L13	L13-CTC#3	CTC	II	NA	1	34238247	34238247	G	C	CSMD2	nonsynonymous SNV	CSMD2:NM_001281956:exon13:c.C1769G:p.A590G,CSMD2:NM_052896:exon13:c.C1649G:p.A550G	1
LUNG	L13	L13-CTC#5	CTC	II	NA	1	34238247	34238247	G	C	CSMD2	nonsynonymous SNV	CSMD2:NM_001281956:exon13:c.C1769G:p.A590G,CSMD2:NM_052896:exon13:c.C1649G:p.A550G	1
LUNG	L13	L13-CTC#1	CTC	II	NA	1	34258100	34258100	C	G	CSMD2	nonsynonymous SNV	CSMD2:NM_001281956:exon11:c.G1474C:p.D492H,CSMD2:NM_052896:exon11:c.G1354C:p.D452H	1
LUNG	L13	L13-CTC#2	CTC	II	NA	1	34258100	34258100	C	G	CSMD2	nonsynonymous SNV	CSMD2:NM_001281956:exon11:c.G1474C:p.D492H,CSMD2:NM_052896:exon11:c.G1354C:p.D452H	0.960591
LUNG	L13	L13-CTC#3	CTC	II	NA	1	34258100	34258100	C	G	CSMD2	nonsynonymous SNV	CSMD2:NM_001281956:exon11:c.G1474C:p.D492H,CSMD2:NM_052896:exon11:c.G1354C:p.D452H	0.987952
LUNG	L13	L13-CTC#4	CTC	II	NA	1	34258100	34258100	C	G	CSMD2	nonsynonymous SNV	CSMD2:NM_001281956:exon11:c.G1474C:p.D492H,CSMD2:NM_052896:exon11:c.G1354C:p.D452H	0.913907
LUNG	L13	L13-CTC#5	CTC	II	NA	1	34258100	34258100	C	G	CSMD2	nonsynonymous SNV	CSMD2:NM_001281956:exon11:c.G1474C:p.D492H,CSMD2:NM_052896:exon11:c.G1354C:p.D452H	0.987421
LUNG	L13	L13-CTC#1	CTC	II	NA	15	86284299	86284299	G	C	AKAP13	nonsynonymous SNV	AKAP13:NM_001270546:exon27:c.G3494C:p.S1165T,AKAP13:NM_006738:exon35:c.G7643C:p.S2548T,AKAP13:NM_007200:exon35:c.G7631C:p.S2544T	0.571429
LUNG	L13	L13-CTC#2	CTC	II	NA	15	86284299	86284299	G	C	AKAP13	nonsynonymous SNV	AKAP13:NM_001270546:exon27:c.G3494C:p.S1165T,AKAP13:NM_006738:exon35:c.G7643C:p.S2548T,AKAP13:NM_007200:exon35:c.G7631C:p.S2544T	0.555556
LUNG	L13	L13-CTC#3	CTC	II	NA	15	86284299	86284299	G	C	AKAP13	nonsynonymous SNV	AKAP13:NM_001270546:exon27:c.G3494C:p.S1165T,AKAP13:NM_006738:exon35:c.G7643C:p.S2548T,AKAP13:NM_007200:exon35:c.G7631C:p.S2544T	0.571429
LUNG	L13	L13-CTC#4	CTC	II	NA	15	86284299	86284299	G	C	AKAP13	nonsynonymous SNV	AKAP13:NM_001270546:exon27:c.G3494C:p.S1165T,AKAP13:NM_006738:exon35:c.G7643C:p.S2548T,AKAP13:NM_007200:exon35:c.G7631C:p.S2544T	0.181818
LUNG	L13	L13-CTC#4	CTC	II	NA	10	124348671	124348671	C	T	DMBT1	synonymous SNV	DMBT1:NM_017579:exon16:c.C1965T:p.V655V,DMBT1:NM_007329:exon17:c.C1995T:p.V665V	0.393581
LUNG	L13	L13-CTC#5	CTC	II	NA	10	124348671	124348671	C	T	DMBT1	synonymous SNV	DMBT1:NM_017579:exon16:c.C1965T:p.V655V,DMBT1:NM_007329:exon17:c.C1995T:p.V665V	0.170543
LUNG	L13	L13-CTC#1	CTC	II	NA	7	140453136	140453136	A	T	BRAF	nonsynonymous SNV	BRAF:NM_004333:exon15:c.T1799A:p.V600E	1
LUNG	L13	L13-CTC#2	CTC	II	NA	7	140453136	140453136	A	T	BRAF	nonsynonymous SNV	BRAF:NM_004333:exon15:c.T1799A:p.V600E	0.980066
LUNG	L13	L13-CTC#4	CTC	II	NA	7	140453136	140453136	A	T	BRAF	nonsynonymous SNV	BRAF:NM_004333:exon15:c.T1799A:p.V600E	0.99764
LUNG	L13	L13-CTC#5	CTC	II	NA	7	140453136	140453136	A	T	BRAF	nonsynonymous SNV	BRAF:NM_004333:exon15:c.T1799A:p.V600E	0.995506
LUNG	L13	L13-CTC#2	CTC	II	NA	5	176519457	176519457	T	A	FGFR4	nonsynonymous SNV	FGFR4:NM_022963:exon6:c.T863A:p.V288D,FGFR4:NM_001291980:exon7:c.T863A:p.V288D,FGFR4:NM_002011:exon7:c.T863A:p.V288D,FGFR4:NM_213647:exon7:c.T863A:p.V288D	0.472222
LUNG	L13	L13-CTC#3	CTC	II	NA	5	176519457	176519457	T	A	FGFR4	nonsynonymous SNV	FGFR4:NM_022963:exon6:c.T863A:p.V288D,FGFR4:NM_001291980:exon7:c.T863A:p.V288D,FGFR4:NM_002011:exon7:c.T863A:p.V288D,FGFR4:NM_213647:exon7:c.T863A:p.V288D	0.848485
LUNG	L13	L13-CTC#5	CTC	II	NA	5	176519457	176519457	T	A	FGFR4	nonsynonymous SNV	FGFR4:NM_022963:exon6:c.T863A:p.V288D,FGFR4:NM_001291980:exon7:c.T863A:p.V288D,FGFR4:NM_002011:exon7:c.T863A:p.V288D,FGFR4:NM_213647:exon7:c.T863A:p.V288D	0.95
LUNG	L13	L13-CTC#1	CTC	II	NA	3	178936082	178936082	G	A	PIK3CA	nonsynonymous SNV	PIK3CA:NM_006218:exon10:c.G1624A:p.E542K	0.9
LUNG	L13	L13-CTC#2	CTC	II	NA	3	178936082	178936082	G	A	PIK3CA	nonsynonymous SNV	PIK3CA:NM_006218:exon10:c.G1624A:p.E542K	0.388889
LUNG	L13	L13-CTC#4	CTC	II	NA	3	178936082	178936082	G	A	PIK3CA	nonsynonymous SNV	PIK3CA:NM_006218:exon10:c.G1624A:p.E542K	0.647059
LUNG	L13	L13-TUT#1	TUMOR	II	NA	1	237813212	237813212	C	G	RYR2	synonymous SNV	RYR2:NM_001035:exon50:c.C7548G:p.L2516L	0.122924
LUNG	L14	L14-CTC#2	CTC	IV	NA	1	34238247	34238247	G	C	CSMD2	nonsynonymous SNV	CSMD2:NM_001281956:exon13:c.C1769G:p.A590G,CSMD2:NM_052896:exon13:c.C1649G:p.A550G	1
LUNG	L14	L14-CTC#3	CTC	IV	NA	1	34238247	34238247	G	C	CSMD2	nonsynonymous SNV	CSMD2:NM_001281956:exon13:c.C1769G:p.A590G,CSMD2:NM_052896:exon13:c.C1649G:p.A550G	1
LUNG	L14	L14-CTC#2	CTC	IV	NA	15	86284299	86284299	G	C	AKAP13	nonsynonymous SNV	AKAP13:NM_001270546:exon27:c.G3494C:p.S1165T,AKAP13:NM_006738:exon35:c.G7643C:p.S2548T,AKAP13:NM_007200:exon35:c.G7631C:p.S2544T	0.970588
LUNG	L14	L14-CTC#3	CTC	IV	NA	15	86284299	86284299	G	C	AKAP13	nonsynonymous SNV	AKAP13:NM_001270546:exon27:c.G3494C:p.S1165T,AKAP13:NM_006738:exon35:c.G7643C:p.S2548T,AKAP13:NM_007200:exon35:c.G7631C:p.S2544T	0.818182
LUNG	L14	L14-CTC#1	CTC	IV	NA	5	176519457	176519457	T	A	FGFR4	nonsynonymous SNV	FGFR4:NM_022963:exon6:c.T863A:p.V288D,FGFR4:NM_001291980:exon7:c.T863A:p.V288D,FGFR4:NM_002011:exon7:c.T863A:p.V288D,FGFR4:NM_213647:exon7:c.T863A:p.V288D	0.269231
LUNG	L14	L14-CTC#2	CTC	IV	NA	5	176519457	176519457	T	A	FGFR4	nonsynonymous SNV	FGFR4:NM_022963:exon6:c.T863A:p.V288D,FGFR4:NM_001291980:exon7:c.T863A:p.V288D,FGFR4:NM_002011:exon7:c.T863A:p.V288D,FGFR4:NM_213647:exon7:c.T863A:p.V288D	0.526316
LUNG	L14	L14-CTC#3	CTC	IV	NA	5	176519457	176519457	T	A	FGFR4	nonsynonymous SNV	FGFR4:NM_022963:exon6:c.T863A:p.V288D,FGFR4:NM_001291980:exon7:c.T863A:p.V288D,FGFR4:NM_002011:exon7:c.T863A:p.V288D,FGFR4:NM_213647:exon7:c.T863A:p.V288D	0.888889
LUNG	L14	L14-CTC#3	CTC	IV	NA	3	178916725	178916725	C	T	PIK3CA	nonsynonymous SNV	PIK3CA:NM_006218:exon2:c.C112T:p.R38C	0.454545
LUNG	L14	L14-CTC#4	CTC	IV	NA	3	178916725	178916725	C	T	PIK3CA	nonsynonymous SNV	PIK3CA:NM_006218:exon2:c.C112T:p.R38C	1
LUNG	L16	L16-TUT#1	TUMOR	III	NA	3	41266088	41266099	TCTTACCTGGAC	-	CTNNB1	nonframeshift deletion	CTNNB1:NM_001098209:exon3:c.85_96del:p.29_32del,CTNNB1:NM_001098210:exon3:c.85_96del:p.29_32del,CTNNB1:NM_001904:exon3:c.85_96del:p.29_32del	0.118786
LUNG	L16	L16-TUT#2	TUMOR	III	NA	3	41266088	41266099	TCTTACCTGGAC	-	CTNNB1	nonframeshift deletion	CTNNB1:NM_001098209:exon3:c.85_96del:p.29_32del,CTNNB1:NM_001098210:exon3:c.85_96del:p.29_32del,CTNNB1:NM_001904:exon3:c.85_96del:p.29_32del	0.109998
LUNG	L16	L16-TUT#1	TUMOR	III	NA	X	47045009	47045009	C	T	RBM10	stopgain	RBM10:NM_001204466:exon19:c.C2104T:p.Q702X,RBM10:NM_152856:exon19:c.C2101T:p.Q701X,RBM10:NM_001204467:exon20:c.C2332T:p.Q778X,RBM10:NM_001204468:exon20:c.C2530T:p.Q844X,RBM10:NM_005676:exon20:c.C2335T:p.Q779X	0.480892
LUNG	L16	L16-TUT#2	TUMOR	III	NA	X	47045009	47045009	C	T	RBM10	stopgain	RBM10:NM_001204466:exon19:c.C2104T:p.Q702X,RBM10:NM_152856:exon19:c.C2101T:p.Q701X,RBM10:NM_001204467:exon20:c.C2332T:p.Q778X,RBM10:NM_001204468:exon20:c.C2530T:p.Q844X,RBM10:NM_005676:exon20:c.C2335T:p.Q779X	0.318548
LUNG	L16	L16-TUT#3	TUMOR	III	NA	X	47045009	47045009	C	T	RBM10	stopgain	RBM10:NM_001204466:exon19:c.C2104T:p.Q702X,RBM10:NM_152856:exon19:c.C2101T:p.Q701X,RBM10:NM_001204467:exon20:c.C2332T:p.Q778X,RBM10:NM_001204468:exon20:c.C2530T:p.Q844X,RBM10:NM_005676:exon20:c.C2335T:p.Q779X	0.311644
LUNG	L16	L16-TUT#1	TUMOR	III	NA	18	48584560	48584560	C	T	SMAD4	stopgain	SMAD4:NM_005359:exon6:c.C733T:p.Q245X	0.168082
LUNG	L16	L16-TUT#2	TUMOR	III	NA	18	48584560	48584560	C	T	SMAD4	stopgain	SMAD4:NM_005359:exon6:c.C733T:p.Q245X	0.142044
LUNG	L16	L16-TUT#2	TUMOR	III	NA	11	108214068	108214068	C	A	ATM	nonsynonymous SNV	ATM:NM_000051:exon57:c.C8388A:p.F2796L	0.124079
LUNG	L17	L17-TUT#1	TUMOR	IV	NA	9	8341177	8341177	G	A	PTPRD	nonsynonymous SNV	PTPRD:NM_001171025:exon24:c.C3818T:p.P1273L,PTPRD:NM_130393:exon24:c.C3791T:p.P1264L,PTPRD:NM_001040712:exon25:c.C3809T:p.P1270L,PTPRD:NM_130391:exon26:c.C3818T:p.P1273L,PTPRD:NM_130392:exon26:c.C3821T:p.P1274L,PTPRD:NM_002839:exon41:c.C5039T:p.P1680L	1
LUNG	L17	L17-TUT#1	TUMOR	IV	NA	9	8436651	8436651	C	T	PTPRD	nonsynonymous SNV	PTPRD:NM_001171025:exon18:c.G2806A:p.A936T,PTPRD:NM_130393:exon18:c.G2779A:p.A927T,PTPRD:NM_001040712:exon19:c.G2797A:p.A933T,PTPRD:NM_130391:exon20:c.G2806A:p.A936T,PTPRD:NM_130392:exon20:c.G2809A:p.A937T,PTPRD:NM_002839:exon35:c.G4027A:p.A1343T	0.993958
LUNG	L17	L17-TUT#1	TUMOR	IV	NA	19	11129636	11129636	G	A	SMARCA4	synonymous SNV	SMARCA4:NM_001128845:exon16:c.G2442A:p.T814T,SMARCA4:NM_001128846:exon16:c.G2442A:p.T814T,SMARCA4:NM_001128847:exon16:c.G2442A:p.T814T,SMARCA4:NM_001128848:exon16:c.G2442A:p.T814T,SMARCA4:NM_001128849:exon17:c.G2442A:p.T814T,SMARCA4:NM_003072:exon17:c.G2442A:p.T814T,SMARCA4:NM_001128844:exon18:c.G2442A:p.T814T	0.987805
LUNG	L17	L17-TUT#1	TUMOR	IV	NA	19	11144534	11144534	C	T	SMARCA4	nonsynonymous SNV	SMARCA4:NM_001128849:exon27:c.C3866T:p.P1289L,SMARCA4:NM_003072:exon27:c.C3866T:p.P1289L,SMARCA4:NM_001128844:exon28:c.C3866T:p.P1289L	0.993958
LUNG	L17	L17-TUT#1	TUMOR	IV	NA	19	11145719	11145719	G	A	SMARCA4	nonsynonymous SNV	SMARCA4:NM_001128845:exon27:c.G3982A:p.E1328K,SMARCA4:NM_001128846:exon27:c.G3982A:p.E1328K,SMARCA4:NM_001128847:exon27:c.G3982A:p.E1328K,SMARCA4:NM_001128848:exon27:c.G3982A:p.E1328K,SMARCA4:NM_001128849:exon29:c.G4081A:p.E1361K,SMARCA4:NM_003072:exon29:c.G4081A:p.E1361K,SMARCA4:NM_001128844:exon30:c.G4081A:p.E1361K	1
LUNG	L17	L17-TUT#1	TUMOR	IV	NA	7	20766761	20766761	C	T	ABCB5	synonymous SNV	ABCB5:NM_178559:exon13:c.C1389T:p.H463H,ABCB5:NM_001163941:exon22:c.C2724T:p.H908H	0.96875
LUNG	L17	L17-TUT#1	TUMOR	IV	NA	1	27106359	27106359	C	T	ARID1A	synonymous SNV	ARID1A:NM_006015:exon20:c.C5970T:p.S1990S,ARID1A:NM_139135:exon20:c.C5319T:p.S1773S	0.995434
LUNG	L17	L17-TUT#1	TUMOR	IV	NA	1	27106372	27106372	C	T	ARID1A	nonsynonymous SNV	ARID1A:NM_006015:exon20:c.C5983T:p.P1995S,ARID1A:NM_139135:exon20:c.C5332T:p.P1778S	1
LUNG	L17	L17-TUT#1	TUMOR	IV	NA	17	29560030	29560030	C	T	NF1	synonymous SNV	NF1:NM_000267:exon27:c.C3507T:p.Y1169Y,NF1:NM_001042492:exon27:c.C3507T:p.Y1169Y	0.625
LUNG	L17	L17-TUT#1	TUMOR	IV	NA	1	34174794	34174794	G	A	CSMD2	synonymous SNV	CSMD2:NM_001281956:exon22:c.C3471T:p.N1157N,CSMD2:NM_052896:exon22:c.C3351T:p.N1117N	1
LUNG	L17	L17-TUT#1	TUMOR	IV	NA	1	34208952	34208952	C	T	CSMD2	nonsynonymous SNV	CSMD2:NM_001281956:exon14:c.G2102A:p.G701D,CSMD2:NM_052896:exon14:c.G1982A:p.G661D	0.727273
LUNG	L17	L17-TUT#1	TUMOR	IV	NA	1	34312529	34312529	G	A	CSMD2	nonsynonymous SNV	CSMD2:NM_001281956:exon6:c.C989T:p.S330L,CSMD2:NM_052896:exon6:c.C869T:p.S290L	0.998576
LUNG	L17	L17-TUT#1	TUMOR	IV	NA	1	34554781	34554781	C	T	CSMD2	synonymous SNV	CSMD2:NM_001281956:exon2:c.G201A:p.T67T,CSMD2:NM_052896:exon2:c.G81A:p.T27T	0.982979
LUNG	L17	L17-TUT#1	TUMOR	IV	NA	3	41266024	41266024	G	A	CTNNB1	synonymous SNV	CTNNB1:NM_001098209:exon3:c.G21A:p.L7L,CTNNB1:NM_001098210:exon3:c.G21A:p.L7L,CTNNB1:NM_001904:exon3:c.G21A:p.L7L	0.954545
LUNG	L17	L17-TUT#1	TUMOR	IV	NA	15	41989171	41989171	C	T	MGA	nonsynonymous SNV	MGA:NM_001080541:exon3:c.C1963T:p.P655S,MGA:NM_001164273:exon3:c.C1963T:p.P655S	0.109589
LUNG	L17	L17-TUT#1	TUMOR	IV	NA	21	44514653	44514653	A	G	U2AF1	nonsynonymous SNV	U2AF1:NM_001025203:exon7:c.T503C:p.F168S,U2AF1:NM_006758:exon7:c.T503C:p.F168S,U2AF1:NM_001025204:exon8:c.T284C:p.F95S	0.5
LUNG	L17	L17-TUT#1	TUMOR	IV	NA	X	47044925	47044925	G	A	RBM10	nonsynonymous SNV	RBM10:NM_001204466:exon19:c.G2020A:p.E674K,RBM10:NM_152856:exon19:c.G2017A:p.E673K,RBM10:NM_001204467:exon20:c.G2248A:p.E750K,RBM10:NM_001204468:exon20:c.G2446A:p.E816K,RBM10:NM_005676:exon20:c.G2251A:p.E751K	1
LUNG	L17	L17-TUT#1	TUMOR	IV	NA	3	47079262	47079262	G	A	SETD2	nonsynonymous SNV	SETD2:NM_014159:exon18:c.C7244T:p.T2415I	0.999143
LUNG	L17	L17-TUT#1	TUMOR	IV	NA	3	47098369	47098369	C	T	SETD2	nonsynonymous SNV	SETD2:NM_014159:exon15:c.G6905A:p.C2302Y	0.555556
LUNG	L17	L17-TUT#1	TUMOR	IV	NA	3	47129731	47129731	C	T	SETD2	nonsynonymous SNV	SETD2:NM_014159:exon10:c.G5149A:p.G1717R	0.175
LUNG	L17	L17-TUT#1	TUMOR	IV	NA	19	52725478	52725478	C	T	PPP2R1A	nonsynonymous SNV	PPP2R1A:NM_014225:exon13:c.C1645T:p.P549S	1
LUNG	L17	L17-TUT#1	TUMOR	IV	NA	20	57429248	57429248	G	A	GNAS	nonsynonymous SNV	GNAS:NM_080425:exon1:c.G928A:p.E310K	0.995288
LUNG	L17	L17-TUT#1	TUMOR	IV	NA	20	57430315	57430315	C	G	GNAS	nonsynonymous SNV	GNAS:NM_001077490:exon1:c.C1808G:p.A603G	0.985075
LUNG	L17	L17-TUT#1	TUMOR	IV	NA	15	86265543	86265543	C	T	AKAP13	nonsynonymous SNV	AKAP13:NM_001270546:exon17:c.C2324T:p.P775L,AKAP13:NM_006738:exon25:c.C6473T:p.P2158L,AKAP13:NM_007200:exon25:c.C6461T:p.P2154L	0.906829
LUNG	L17	L17-TUT#1	TUMOR	IV	NA	7	103141275	103141275	C	T	RELN	nonsynonymous SNV	RELN:NM_005045:exon53:c.G8584A:p.G2862S,RELN:NM_173054:exon53:c.G8584A:p.G2862S	0.497561
LUNG	L17	L17-TUT#1	TUMOR	IV	NA	5	112177644	112177644	C	T	APC	nonsynonymous SNV	APC:NM_001127511:exon14:c.C6299T:p.A2100V,APC:NM_000038:exon16:c.C6353T:p.A2118V,APC:NM_001127510:exon17:c.C6353T:p.A2118V	0.25
LUNG	L17	L17-TUT#1	TUMOR	IV	NA	5	112177656	112177656	C	G	APC	nonsynonymous SNV	APC:NM_001127511:exon14:c.C6311G:p.A2104G,APC:NM_000038:exon16:c.C6365G:p.A2122G,APC:NM_001127510:exon17:c.C6365G:p.A2122G	0.5
LUNG	L17	L17-TUT#1	TUMOR	IV	NA	5	112177730	112177730	C	T	APC	nonsynonymous SNV	APC:NM_001127511:exon14:c.C6385T:p.P2129S,APC:NM_000038:exon16:c.C6439T:p.P2147S,APC:NM_001127510:exon17:c.C6439T:p.P2147S	0.977802
LUNG	L17	L17-TUT#1	TUMOR	IV	NA	7	116371852	116371852	C	A	MET	nonsynonymous SNV	MET:NM_000245:exon3:c.C1331A:p.T444N,MET:NM_001127500:exon3:c.C1331A:p.T444N	0.134489
LUNG	L17	L17-TUT#1	TUMOR	IV	NA	7	116380064	116380064	C	T	MET	nonsynonymous SNV	MET:NM_000245:exon4:c.C1453T:p.P485S,MET:NM_001127500:exon4:c.C1453T:p.P485S	0.961379
LUNG	L17	L17-TUT#1	TUMOR	IV	NA	7	116409758	116409758	C	A	MET	nonsynonymous SNV	MET:NM_000245:exon12:c.C2643A:p.S881R,MET:NM_001127500:exon12:c.C2697A:p.S899R	0.254035
LUNG	L17	L17-TUT#1	TUMOR	IV	NA	7	116415068	116415068	C	T	MET	synonymous SNV	MET:NM_000245:exon15:c.C3162T:p.D1054D,MET:NM_001127500:exon15:c.C3216T:p.D1072D	0.872868
LUNG	L17	L17-TUT#1	TUMOR	IV	NA	10	124339372	124339372	A	T	DMBT1	nonsynonymous SNV	DMBT1:NM_004406:exon10:c.A958T:p.T320S,DMBT1:NM_007329:exon10:c.A958T:p.T320S,DMBT1:NM_017579:exon10:c.A958T:p.T320S	0.992866
LUNG	L17	L17-TUT#1	TUMOR	IV	NA	10	124348593	124348593	C	T	DMBT1	synonymous SNV	DMBT1:NM_017579:exon16:c.C1887T:p.V629V,DMBT1:NM_007329:exon17:c.C1917T:p.V639V	0.223881
LUNG	L17	L17-TUT#1	TUMOR	IV	NA	4	153244248	153244248	C	T	FBXW7	nonsynonymous SNV	FBXW7:NM_001013415:exon11:c.G1555A:p.V519I,FBXW7:NM_018315:exon11:c.G1669A:p.V557I,FBXW7:NM_033632:exon12:c.G1909A:p.V637I	0.875
LUNG	L17	L17-TUT#1	TUMOR	IV	NA	4	153332721	153332721	C	T	FBXW7	nonsynonymous SNV	FBXW7:NM_033632:exon2:c.G235A:p.E79K,FBXW7:NM_001257069:exon4:c.G235A:p.E79K	0.85
LUNG	L17	L17-TUT#1	TUMOR	IV	NA	1	155880534	155880534	G	A	RIT1	nonsynonymous SNV	RIT1:NM_001256821:exon2:c.C70T:p.P24S,RIT1:NM_006912:exon2:c.C19T:p.P7S	0.4375
LUNG	L17	L17-TUT#1	TUMOR	IV	NA	2	178097191	178097191	C	T	NFE2L2	nonsynonymous SNV	NFE2L2:NM_001145412:exon4:c.G475A:p.V159I,NFE2L2:NM_001145413:exon4:c.G454A:p.V152I,NFE2L2:NM_006164:exon4:c.G523A:p.V175I	1
LUNG	L17	L17-TUT#1	TUMOR	IV	NA	2	222298967	222298967	G	A	EPHA4	synonymous SNV	EPHA4:NM_001304537:exon13:c.C2238T:p.A746A,EPHA4:NM_004438:exon14:c.C2391T:p.A797A,EPHA4:NM_001304536:exon15:c.C2391T:p.A797A	0.75
LUNG	L17	L17-TUT#1	TUMOR	IV	NA	2	222347238	222347238	G	A	EPHA4	synonymous SNV	EPHA4:NM_001304537:exon4:c.C999T:p.V333V,EPHA4:NM_004438:exon5:c.C1152T:p.V384V,EPHA4:NM_001304536:exon6:c.C1152T:p.V384V	0.995065
LUNG	L17	L17-TUT#1	TUMOR	IV	NA	1	237730060	237730060	C	T	RYR2	synonymous SNV	RYR2:NM_001035:exon28:c.C3408T:p.A1136A	0.783067
LUNG	L17	L17-TUT#1	TUMOR	IV	NA	1	237802349	237802349	G	A	RYR2	synonymous SNV	RYR2:NM_001035:exon46:c.G6963A:p.V2321V	1
LUNG	L17	L17-TUT#1	TUMOR	IV	NA	1	237969546	237969546	G	A	RYR2	nonsynonymous SNV	RYR2:NM_001035:exon99:c.G14261A:p.R4754K	1
LUNG	L19	L19-TUT#1	TUMOR	IV	NA	17	7572980	7572980	T	G	TP53	nonsynonymous SNV	TP53:NM_001126115:exon7:c.A733C:p.T245P,TP53:NM_001276697:exon7:c.A652C:p.T218P,TP53:NM_001126118:exon10:c.A1012C:p.T338P,TP53:NM_000546:exon11:c.A1129C:p.T377P,TP53:NM_001126112:exon11:c.A1129C:p.T377P,TP53:NM_001276760:exon11:c.A1012C:p.T338P,TP53:NM_001276761:exon11:c.A1012C:p.T338P	0.601244
LUNG	L19	L19-TUT#1	TUMOR	IV	NA	3	41266113	41266113	C	T	CTNNB1	nonsynonymous SNV	CTNNB1:NM_001098209:exon3:c.C110T:p.S37F,CTNNB1:NM_001098210:exon3:c.C110T:p.S37F,CTNNB1:NM_001904:exon3:c.C110T:p.S37F	0.279208
LUNG	L19	L19-DNA#1	PLASMA	IV	NA	15	42059170	42059170	C	-	MGA	frameshift deletion	MGA:NM_001080541:exon23:c.8263delC:p.P2755fs,MGA:NM_001164273:exon24:c.8890delC:p.P2964fs	0.0114754
LUNG	L19	L19-TUT#1	TUMOR	IV	NA	7	55242465	55242479	GGAATTAAGAGAAGC	-	EGFR	nonframeshift deletion	EGFR:NM_005228:exon19:c.2235_2249del:p.745_750del	0.483787
LUNG	L19	L19-TUT#1	TUMOR	IV	NA	7	140500182	140500182	T	G	BRAF	synonymous SNV	BRAF:NM_004333:exon7:c.A960C:p.A320A	0.387896
LUNG	L19	L19-TUT#1	TUMOR	IV	NA	3	178936082	178936082	G	A	PIK3CA	nonsynonymous SNV	PIK3CA:NM_006218:exon10:c.G1624A:p.E542K	0.445221
LUNG	L2	L2-TUT#1	TUMOR	IV	NA	19	1221275	1221275	C	T	STK11	synonymous SNV	STK11:NM_000455:exon6:c.C798T:p.N266N	0.466667
LUNG	L2	L2-TUT#1	TUMOR	IV	NA	17	7574001	7574001	T	C	TP53	synonymous SNV	TP53:NM_001126115:exon6:c.A630G:p.R210R,TP53:NM_001276697:exon6:c.A549G:p.R183R,TP53:NM_001126118:exon9:c.A909G:p.R303R,TP53:NM_000546:exon10:c.A1026G:p.R342R,TP53:NM_001126112:exon10:c.A1026G:p.R342R,TP53:NM_001276760:exon10:c.A909G:p.R303R,TP53:NM_001276761:exon10:c.A909G:p.R303R	0.512821
LUNG	L2	L2-DNA#1	PLASMA	IV	NA	17	7578457	7578457	C	A	TP53	nonsynonymous SNV	TP53:NM_001126115:exon1:c.G77T:p.R26L,TP53:NM_001126116:exon1:c.G77T:p.R26L,TP53:NM_001126117:exon1:c.G77T:p.R26L,TP53:NM_001126118:exon4:c.G356T:p.R119L,TP53:NM_000546:exon5:c.G473T:p.R158L,TP53:NM_001126112:exon5:c.G473T:p.R158L,TP53:NM_001126113:exon5:c.G473T:p.R158L,TP53:NM_001126114:exon5:c.G473T:p.R158L,TP53:NM_001276695:exon5:c.G356T:p.R119L,TP53:NM_001276696:exon5:c.G356T:p.R119L,TP53:NM_…	0.0290295
LUNG	L2	L2-TUT#1	TUMOR	IV	NA	17	7578457	7578457	C	A	TP53	nonsynonymous SNV	TP53:NM_001126115:exon1:c.G77T:p.R26L,TP53:NM_001126116:exon1:c.G77T:p.R26L,TP53:NM_001126117:exon1:c.G77T:p.R26L,TP53:NM_001126118:exon4:c.G356T:p.R119L,TP53:NM_000546:exon5:c.G473T:p.R158L,TP53:NM_001126112:exon5:c.G473T:p.R158L,TP53:NM_001126113:exon5:c.G473T:p.R158L,TP53:NM_001126114:exon5:c.G473T:p.R158L,TP53:NM_001276695:exon5:c.G356T:p.R119L,TP53:NM_001276696:exon5:c.G356T:p.R119L,TP53:NM_…	1
LUNG	L2	L2-TUT#1	TUMOR	IV	NA	9	8471084	8471084	C	T	PTPRD	nonsynonymous SNV	PTPRD:NM_001171025:exon13:c.G2152A:p.G718S,PTPRD:NM_001040712:exon14:c.G2173A:p.G725S,PTPRD:NM_130393:exon14:c.G2167A:p.G723S,PTPRD:NM_130391:exon15:c.G2182A:p.G728S,PTPRD:NM_130392:exon15:c.G2182A:p.G728S,PTPRD:NM_002839:exon31:c.G3415A:p.G1139S	0.990566
LUNG	L2	L2-TUT#1	TUMOR	IV	NA	9	8504347	8504347	C	T	PTPRD	nonsynonymous SNV	PTPRD:NM_001171025:exon10:c.G1706A:p.S569N,PTPRD:NM_001040712:exon11:c.G1727A:p.S576N,PTPRD:NM_130393:exon11:c.G1718A:p.S573N,PTPRD:NM_130391:exon12:c.G1736A:p.S579N,PTPRD:NM_130392:exon12:c.G1736A:p.S579N,PTPRD:NM_002839:exon23:c.G1736A:p.S579N	1
LUNG	L2	L2-TUT#1	TUMOR	IV	NA	9	8518086	8518086	C	T	PTPRD	synonymous SNV	PTPRD:NM_001171025:exon8:c.G1275A:p.L425L,PTPRD:NM_001040712:exon9:c.G1296A:p.L432L,PTPRD:NM_130393:exon9:c.G1287A:p.L429L,PTPRD:NM_130391:exon10:c.G1305A:p.L435L,PTPRD:NM_130392:exon10:c.G1305A:p.L435L,PTPRD:NM_002839:exon21:c.G1305A:p.L435L	0.969072
LUNG	L2	L2-TUT#1	TUMOR	IV	NA	19	11141445	11141445	C	T	SMARCA4	nonsynonymous SNV	SMARCA4:NM_001128845:exon24:c.C3422T:p.T1141I,SMARCA4:NM_001128846:exon24:c.C3422T:p.T1141I,SMARCA4:NM_001128847:exon24:c.C3422T:p.T1141I,SMARCA4:NM_001128848:exon24:c.C3422T:p.T1141I,SMARCA4:NM_001128849:exon25:c.C3422T:p.T1141I,SMARCA4:NM_003072:exon25:c.C3422T:p.T1141I,SMARCA4:NM_001128844:exon26:c.C3422T:p.T1141I	1
LUNG	L2	L2-TUT#1	TUMOR	IV	NA	1	27099968	27099968	G	A	ARID1A	nonsynonymous SNV	ARID1A:NM_006015:exon15:c.G3847A:p.G1283S,ARID1A:NM_139135:exon15:c.G3847A:p.G1283S	0.48
LUNG	L2	L2-TUT#1	TUMOR	IV	NA	17	29553636	29553636	C	T	NF1	nonsynonymous SNV	NF1:NM_000267:exon18:c.C2185T:p.H729Y,NF1:NM_001042492:exon18:c.C2185T:p.H729Y	0.27027
LUNG	L2	L2-TUT#1	TUMOR	IV	NA	17	29585495	29585495	A	G	NF1	nonsynonymous SNV	NF1:NM_000267:exon31:c.A4244G:p.E1415G,NF1:NM_001042492:exon32:c.A4307G:p.E1436G	0.903101
LUNG	L2	L2-TUT#1	TUMOR	IV	NA	17	29670058	29670058	A	G	NF1	nonsynonymous SNV	NF1:NM_000267:exon47:c.A7031G:p.N2344S,NF1:NM_001042492:exon48:c.A7094G:p.N2365S	0.369231
LUNG	L2	L2-TUT#1	TUMOR	IV	NA	17	29685611	29685611	C	T	NF1	nonsynonymous SNV	NF1:NM_000267:exon54:c.C8021T:p.P2674L,NF1:NM_001042492:exon55:c.C8084T:p.P2695L	0.9375
LUNG	L2	L2-CTC#1	CTC	IV	NA	1	33988964	33988964	C	A	CSMD2	synonymous SNV	CSMD2:NM_052896:exon66:c.G10020T:p.G3340G,CSMD2:NM_001281956:exon67:c.G10452T:p.G3484G	1
LUNG	L2	L2-CTC#2	CTC	IV	NA	1	33988964	33988964	C	A	CSMD2	synonymous SNV	CSMD2:NM_052896:exon66:c.G10020T:p.G3340G,CSMD2:NM_001281956:exon67:c.G10452T:p.G3484G	0.825917
LUNG	L2	L2-TUT#1	TUMOR	IV	NA	1	34003195	34003195	C	T	CSMD2	nonsynonymous SNV	CSMD2:NM_052896:exon60:c.G9214A:p.D3072N,CSMD2:NM_001281956:exon61:c.G9646A:p.D3216N	0.998442
LUNG	L2	L2-TUT#1	TUMOR	IV	NA	1	34112380	34112380	G	A	CSMD2	nonsynonymous SNV	CSMD2:NM_001281956:exon29:c.C4642T:p.L1548F,CSMD2:NM_052896:exon29:c.C4522T:p.L1508F	0.997464
LUNG	L2	L2-TUT#1	TUMOR	IV	NA	1	34118055	34118055	C	A	CSMD2	nonsynonymous SNV	CSMD2:NM_001281956:exon28:c.G4454T:p.C1485F,CSMD2:NM_052896:exon28:c.G4334T:p.C1445F	1
LUNG	L2	L2-TUT#1	TUMOR	IV	NA	1	34190168	34190168	G	A	CSMD2	synonymous SNV	CSMD2:NM_001281956:exon18:c.C2833T:p.L945L,CSMD2:NM_052896:exon18:c.C2713T:p.L905L	1
LUNG	L2	L2-TUT#1	TUMOR	IV	NA	3	41277259	41277259	C	T	CTNNB1	synonymous SNV	CTNNB1:NM_001098209:exon11:c.C1728T:p.A576A,CTNNB1:NM_001098210:exon11:c.C1728T:p.A576A,CTNNB1:NM_001904:exon11:c.C1728T:p.A576A	0.866667
LUNG	L2	L2-TUT#1	TUMOR	IV	NA	3	41277978	41277978	A	G	CTNNB1	nonsynonymous SNV	CTNNB1:NM_001098209:exon12:c.A1942G:p.N648D,CTNNB1:NM_001098210:exon12:c.A1942G:p.N648D,CTNNB1:NM_001904:exon12:c.A1942G:p.N648D	0.189189
LUNG	L2	L2-CTC#1	CTC	IV	NA	15	41962116	41962116	C	A	MGA	nonsynonymous SNV	MGA:NM_001080541:exon2:c.C1024A:p.L342I,MGA:NM_001164273:exon2:c.C1024A:p.L342I	1
LUNG	L2	L2-CTC#2	CTC	IV	NA	15	41962116	41962116	C	A	MGA	nonsynonymous SNV	MGA:NM_001080541:exon2:c.C1024A:p.L342I,MGA:NM_001164273:exon2:c.C1024A:p.L342I	1
LUNG	L2	L2-TUT#1	TUMOR	IV	NA	15	41962129	41962129	C	T	MGA	nonsynonymous SNV	MGA:NM_001080541:exon2:c.C1037T:p.P346L,MGA:NM_001164273:exon2:c.C1037T:p.P346L	0.5
LUNG	L2	L2-TUT#1	TUMOR	IV	NA	15	41988776	41988776	G	A	MGA	nonsynonymous SNV	MGA:NM_001080541:exon3:c.G1568A:p.G523D,MGA:NM_001164273:exon3:c.G1568A:p.G523D	1
LUNG	L2	L2-TUT#1	TUMOR	IV	NA	15	42028893	42028893	C	T	MGA	synonymous SNV	MGA:NM_001080541:exon13:c.C4431T:p.I1477I,MGA:NM_001164273:exon13:c.C4431T:p.I1477I	1
LUNG	L2	L2-TUT#1	TUMOR	IV	NA	15	42041093	42041093	C	T	MGA	nonsynonymous SNV	MGA:NM_001080541:exon15:c.C4844T:p.P1615L,MGA:NM_001164273:exon16:c.C5471T:p.P1824L	0.142857
LUNG	L2	L2-TUT#1	TUMOR	IV	NA	15	42042587	42042587	C	A	MGA	nonsynonymous SNV	MGA:NM_001080541:exon16:c.C6155A:p.A2052E,MGA:NM_001164273:exon17:c.C6782A:p.A2261E	0.4375
LUNG	L2	L2-TUT#1	TUMOR	IV	NA	15	42046739	42046739	G	A	MGA	synonymous SNV	MGA:NM_001080541:exon17:c.G6486A:p.A2162A,MGA:NM_001164273:exon18:c.G7113A:p.A2371A	0.357143
LUNG	L2	L2-TUT#1	TUMOR	IV	NA	15	42054477	42054477	C	T	MGA	nonsynonymous SNV	MGA:NM_001080541:exon21:c.C7034T:p.S2345L,MGA:NM_001164273:exon22:c.C7661T:p.S2554L	1
LUNG	L2	L2-TUT#1	TUMOR	IV	NA	15	42058813	42058813	G	A	MGA	nonsynonymous SNV	MGA:NM_001080541:exon23:c.G7906A:p.A2636T,MGA:NM_001164273:exon24:c.G8533A:p.A2845T	0.996522
LUNG	L2	L2-TUT#1	TUMOR	IV	NA	21	44513359	44513359	C	T	U2AF1	synonymous SNV	U2AF1:NM_001025203:exon8:c.G576A:p.K192K,U2AF1:NM_006758:exon8:c.G576A:p.K192K,U2AF1:NM_001025204:exon9:c.G357A:p.K119K	1
LUNG	L2	L2-TUT#1	TUMOR	IV	NA	3	47098739	47098739	G	A	SETD2	nonsynonymous SNV	SETD2:NM_014159:exon15:c.C6535T:p.P2179S	0.104167
LUNG	L2	L2-TUT#1	TUMOR	IV	NA	7	55210061	55210061	C	T	EGFR	synonymous SNV	EGFR:NM_005228:exon2:c.C171T:p.N57N,EGFR:NM_201282:exon2:c.C171T:p.N57N,EGFR:NM_201283:exon2:c.C171T:p.N57N,EGFR:NM_201284:exon2:c.C171T:p.N57N	0.666667
LUNG	L2	L2-CTC#1	CTC	IV	NA	7	55242465	55242479	GGAATTAAGAGAAGC	-	EGFR	nonframeshift deletion	EGFR:NM_005228:exon19:c.2235_2249del:p.745_750del	0.153191
LUNG	L2	L2-CTC#2	CTC	IV	NA	7	55242465	55242479	GGAATTAAGAGAAGC	-	EGFR	nonframeshift deletion	EGFR:NM_005228:exon19:c.2235_2249del:p.745_750del	0.928494
LUNG	L2	L2-CTC#3	CTC	IV	NA	7	55242465	55242479	GGAATTAAGAGAAGC	-	EGFR	nonframeshift deletion	EGFR:NM_005228:exon19:c.2235_2249del:p.745_750del	0.148148
LUNG	L2	L2-CTC#4	CTC	IV	NA	7	55242465	55242479	GGAATTAAGAGAAGC	-	EGFR	nonframeshift deletion	EGFR:NM_005228:exon19:c.2235_2249del:p.745_750del	0.858065
LUNG	L2	L2-TUT#1	TUMOR	IV	NA	7	55242508	55242508	C	T	EGFR	nonsynonymous SNV	EGFR:NM_005228:exon19:c.C2278T:p.L760F	0.966102
LUNG	L2	L2-TUT#1	TUMOR	IV	NA	7	55266505	55266505	C	T	EGFR	nonsynonymous SNV	EGFR:NM_005228:exon23:c.C2797T:p.L933F	1
LUNG	L2	L2-TUT#1	TUMOR	IV	NA	7	55272980	55272980	C	T	EGFR	synonymous SNV	EGFR:NM_005228:exon28:c.C3303T:p.P1101P	0.310345
LUNG	L2	L2-TUT#1	TUMOR	IV	NA	15	86118427	86118427	C	T	AKAP13	nonsynonymous SNV	AKAP13:NM_006738:exon6:c.C728T:p.S243F,AKAP13:NM_007200:exon6:c.C728T:p.S243F	0.167598
LUNG	L2	L2-TUT#1	TUMOR	IV	NA	15	86123307	86123307	A	G	AKAP13	nonsynonymous SNV	AKAP13:NM_006738:exon7:c.A2008G:p.N670D,AKAP13:NM_007200:exon7:c.A2008G:p.N670D	0.285714
LUNG	L2	L2-TUT#1	TUMOR	IV	NA	15	86123323	86123323	G	A	AKAP13	nonsynonymous SNV	AKAP13:NM_006738:exon7:c.G2024A:p.S675N,AKAP13:NM_007200:exon7:c.G2024A:p.S675N	0.452381
LUNG	L2	L2-TUT#1	TUMOR	IV	NA	15	86163389	86163389	G	A	AKAP13	nonsynonymous SNV	AKAP13:NM_001270546:exon1:c.G67A:p.V23M	0.276596
LUNG	L2	L2-TUT#1	TUMOR	IV	NA	15	86273836	86273836	C	T	AKAP13	nonsynonymous SNV	AKAP13:NM_001270546:exon22:c.C3043T:p.P1015S,AKAP13:NM_006738:exon30:c.C7192T:p.P2398S,AKAP13:NM_007200:exon30:c.C7180T:p.P2394S	0.358974
LUNG	L2	L2-TUT#1	TUMOR	IV	NA	15	86273851	86273851	C	T	AKAP13	nonsynonymous SNV	AKAP13:NM_001270546:exon22:c.C3058T:p.P1020S,AKAP13:NM_006738:exon30:c.C7207T:p.P2403S,AKAP13:NM_007200:exon30:c.C7195T:p.P2399S	0.225
LUNG	L2	L2-TUT#1	TUMOR	IV	NA	7	103124231	103124231	A	G	RELN	synonymous SNV	RELN:NM_005045:exon62:c.T10050C:p.S3350S,RELN:NM_173054:exon62:c.T10050C:p.S3350S	0.473684
LUNG	L2	L2-TUT#1	TUMOR	IV	NA	7	103151379	103151379	G	A	RELN	synonymous SNV	RELN:NM_005045:exon51:c.C8193T:p.L2731L,RELN:NM_173054:exon51:c.C8193T:p.L2731L	0.996435
LUNG	L2	L2-TUT#1	TUMOR	IV	NA	7	103175872	103175872	A	G	RELN	nonsynonymous SNV	RELN:NM_005045:exon46:c.T7240C:p.C2414R,RELN:NM_173054:exon46:c.T7240C:p.C2414R	0.352941
LUNG	L2	L2-TUT#1	TUMOR	IV	NA	7	103389923	103389923	C	T	RELN	synonymous SNV	RELN:NM_005045:exon6:c.G606A:p.L202L,RELN:NM_173054:exon6:c.G606A:p.L202L	0.238095
LUNG	L2	L2-TUT#1	TUMOR	IV	NA	11	108114811	108114811	T	C	ATM	synonymous SNV	ATM:NM_000051:exon6:c.T628C:p.L210L	0.305556
LUNG	L2	L2-CTC#2	CTC	IV	NA	11	108128246	108128246	-	A	ATM	frameshift insertion	ATM:NM_000051:exon15:c.2290dupA:p.F763fs	0.169591
LUNG	L2	L2-TUT#1	TUMOR	IV	NA	11	108128246	108128246	-	A	ATM	frameshift insertion	ATM:NM_000051:exon15:c.2290dupA:p.F763fs	0.182927
LUNG	L2	L2-TUT#1	TUMOR	IV	NA	11	108153443	108153443	G	A	ATM	nonsynonymous SNV	ATM:NM_000051:exon25:c.G3583A:p.E1195K	0.5625
LUNG	L2	L2-TUT#1	TUMOR	IV	NA	11	108164150	108164150	G	A	ATM	synonymous SNV	ATM:NM_000051:exon31:c.G4722A:p.L1574L	0.545455
LUNG	L2	L2-TUT#1	TUMOR	IV	NA	11	108168068	108168068	C	T	ATM	nonsynonymous SNV	ATM:NM_000051:exon33:c.C4964T:p.S1655F	0.617647
LUNG	L2	L2-TUT#1	TUMOR	IV	NA	11	108175560	108175560	C	T	ATM	synonymous SNV	ATM:NM_000051:exon37:c.C5655T:p.T1885T	0.227273
LUNG	L2	L2-CTC#2	CTC	IV	NA	5	112173867	112173867	G	A	APC	nonsynonymous SNV	APC:NM_001127511:exon14:c.G2522A:p.G841D,APC:NM_000038:exon16:c.G2576A:p.G859D,APC:NM_001127510:exon17:c.G2576A:p.G859D	0.444444
LUNG	L2	L2-CTC#3	CTC	IV	NA	5	112173867	112173867	G	A	APC	nonsynonymous SNV	APC:NM_001127511:exon14:c.G2522A:p.G841D,APC:NM_000038:exon16:c.G2576A:p.G859D,APC:NM_001127510:exon17:c.G2576A:p.G859D	0.813149
LUNG	L2	L2-TUT#1	TUMOR	IV	NA	7	116339898	116339898	G	A	MET	nonsynonymous SNV	MET:NM_000245:exon2:c.G760A:p.E254K,MET:NM_001127500:exon2:c.G760A:p.E254K	1
LUNG	L2	L2-TUT#1	TUMOR	IV	NA	7	116435992	116435992	C	T	MET	synonymous SNV	MET:NM_000245:exon21:c.C3987T:p.S1329S,MET:NM_001127500:exon21:c.C4041T:p.S1347S	0.846154
LUNG	L2	L2-TUT#1	TUMOR	IV	NA	11	119170253	119170253	C	T	CBL	nonsynonymous SNV	CBL:NM_005188:exon16:c.C2483T:p.P828L	0.191489
LUNG	L2	L2-TUT#1	TUMOR	IV	NA	10	124352084	124352084	C	T	DMBT1	nonsynonymous SNV	DMBT1:NM_017579:exon19:c.C2443T:p.H815Y,DMBT1:NM_007329:exon20:c.C2473T:p.H825Y	0.857143
LUNG	L2	L2-TUT#1	TUMOR	IV	NA	10	124358515	124358515	G	A	DMBT1	nonsynonymous SNV	DMBT1:NM_004406:exon16:c.G1685A:p.R562H,DMBT1:NM_017579:exon25:c.G3152A:p.R1051H,DMBT1:NM_007329:exon26:c.G3182A:p.R1061H	0.47619
LUNG	L2	L2-TUT#1	TUMOR	IV	NA	10	124396701	124396701	C	T	DMBT1	nonsynonymous SNV	DMBT1:NM_004406:exon38:c.C4544T:p.S1515F,DMBT1:NM_017579:exon50:c.C6398T:p.S2133F,DMBT1:NM_007329:exon51:c.C6428T:p.S2143F	1
LUNG	L2	L2-TUT#1	TUMOR	IV	NA	9	139390581	139390581	G	A	NOTCH1	nonsynonymous SNV	NOTCH1:NM_017617:exon34:c.C7610T:p.S2537F	0.999043
LUNG	L2	L2-TUT#1	TUMOR	IV	NA	9	139391884	139391884	C	T	NOTCH1	nonsynonymous SNV	NOTCH1:NM_017617:exon34:c.G6307A:p.E2103K	1
LUNG	L2	L2-CTC#1	CTC	IV	NA	7	140453136	140453136	A	T	BRAF	nonsynonymous SNV	BRAF:NM_004333:exon15:c.T1799A:p.V600E	1
LUNG	L2	L2-CTC#2	CTC	IV	NA	7	140453136	140453136	A	T	BRAF	nonsynonymous SNV	BRAF:NM_004333:exon15:c.T1799A:p.V600E	0.904762
LUNG	L2	L2-TUT#1	TUMOR	IV	NA	7	140453136	140453136	A	T	BRAF	nonsynonymous SNV	BRAF:NM_004333:exon15:c.T1799A:p.V600E	0.179775
LUNG	L2	L2-TUT#1	TUMOR	IV	NA	7	140507776	140507776	A	T	BRAF	nonsynonymous SNV	BRAF:NM_004333:exon5:c.T695A:p.L232H	1
LUNG	L2	L2-TUT#1	TUMOR	IV	NA	7	140549979	140549979	G	A	BRAF	stopgain	BRAF:NM_004333:exon2:c.C172T:p.Q58X	0.947368
LUNG	L2	L2-TUT#1	TUMOR	IV	NA	1	156841509	156841509	T	C	NTRK1	nonsynonymous SNV	NTRK1:NM_001012331:exon7:c.T812C:p.V271A,NTRK1:NM_002529:exon7:c.T812C:p.V271A,NTRK1:NM_001007792:exon8:c.T722C:p.V241A	0.115385
LUNG	L2	L2-TUT#1	TUMOR	IV	NA	1	156841510	156841510	G	A	NTRK1	synonymous SNV	NTRK1:NM_001012331:exon7:c.G813A:p.V271V,NTRK1:NM_002529:exon7:c.G813A:p.V271V,NTRK1:NM_001007792:exon8:c.G723A:p.V241V	0.307692
LUNG	L2	L2-TUT#1	TUMOR	IV	NA	5	176517454	176517454	C	T	FGFR4	nonsynonymous SNV	FGFR4:NM_022963:exon2:c.C155T:p.P52L,FGFR4:NM_001291980:exon3:c.C155T:p.P52L,FGFR4:NM_002011:exon3:c.C155T:p.P52L,FGFR4:NM_213647:exon3:c.C155T:p.P52L	0.388889
LUNG	L2	L2-TUT#1	TUMOR	IV	NA	5	176520495	176520495	C	T	FGFR4	nonsynonymous SNV	FGFR4:NM_022963:exon8:c.C1220T:p.A407V,FGFR4:NM_001291980:exon10:c.C1186T:p.P396S,FGFR4:NM_002011:exon10:c.C1340T:p.A447V,FGFR4:NM_213647:exon10:c.C1340T:p.A447V	0.4
LUNG	L2	L2-TUT#1	TUMOR	IV	NA	2	222347410	222347410	C	T	EPHA4	nonsynonymous SNV	EPHA4:NM_001304537:exon4:c.G827A:p.R276H,EPHA4:NM_004438:exon5:c.G980A:p.R327H,EPHA4:NM_001304536:exon6:c.G980A:p.R327H	1
LUNG	L2	L2-TUT#1	TUMOR	IV	NA	2	222365866	222365866	G	A	EPHA4	nonsynonymous SNV	EPHA4:NM_001304537:exon3:c.C697T:p.L233F,EPHA4:NM_004438:exon4:c.C850T:p.L284F,EPHA4:NM_001304536:exon5:c.C850T:p.L284F	0.407407
LUNG	L2	L2-TUT#1	TUMOR	IV	NA	1	237586525	237586525	G	A	RYR2	nonsynonymous SNV	RYR2:NM_001035:exon12:c.G982A:p.A328T	0.333333
LUNG	L2	L2-TUT#1	TUMOR	IV	NA	1	237656286	237656286	C	T	RYR2	synonymous SNV	RYR2:NM_001035:exon19:c.C1860T:p.C620C	1
LUNG	L2	L2-TUT#1	TUMOR	IV	NA	1	237754052	237754052	C	T	RYR2	nonsynonymous SNV	RYR2:NM_001035:exon31:c.C3920T:p.P1307L	0.781818
LUNG	L2	L2-TUT#1	TUMOR	IV	NA	1	237777971	237777971	C	T	RYR2	nonsynonymous SNV	RYR2:NM_001035:exon37:c.C5543T:p.P1848L	0.294118
LUNG	L2	L2-TUT#1	TUMOR	IV	NA	1	237789020	237789020	C	T	RYR2	nonsynonymous SNV	RYR2:NM_001035:exon40:c.C6082T:p.R2028C	0.626984
LUNG	L2	L2-TUT#1	TUMOR	IV	NA	1	237798241	237798241	G	A	RYR2	synonymous SNV	RYR2:NM_001035:exon44:c.G6741A:p.V2247V	0.857143
LUNG	L2	L2-TUT#1	TUMOR	IV	NA	1	237798254	237798254	G	A	RYR2	nonsynonymous SNV	RYR2:NM_001035:exon44:c.G6754A:p.E2252K	0.857143
LUNG	L2	L2-TUT#1	TUMOR	IV	NA	1	237811830	237811830	G	A	RYR2	nonsynonymous SNV	RYR2:NM_001035:exon49:c.G7429A:p.G2477R	0.444444
LUNG	L2	L2-TUT#1	TUMOR	IV	NA	1	237811847	237811847	C	T	RYR2	synonymous SNV	RYR2:NM_001035:exon49:c.C7446T:p.D2482D	0.294118
LUNG	L2	L2-TUT#1	TUMOR	IV	NA	1	237936929	237936929	C	T	RYR2	nonsynonymous SNV	RYR2:NM_001035:exon87:c.C11756T:p.T3919I	1
LUNG	L2	L2-CTC#2	CTC	IV	NA	1	237949280	237949280	A	-	RYR2	frameshift deletion	RYR2:NM_001035:exon91:c.13272delA:p.A4424fs	1
LUNG	L2	L2-CTC#3	CTC	IV	NA	1	237949280	237949280	A	-	RYR2	frameshift deletion	RYR2:NM_001035:exon91:c.13272delA:p.A4424fs	0.985505
LUNG	L2	L2-TUT#1	TUMOR	IV	NA	1	237991695	237991695	G	A	RYR2	nonsynonymous SNV	RYR2:NM_001035:exon102:c.G14605A:p.A4869T	0.981517
LUNG	L2	L2-TUT#1	TUMOR	IV	NA	1	237991722	237991722	G	A	RYR2	nonsynonymous SNV	RYR2:NM_001035:exon102:c.G14632A:p.E4878K	0.978118
LUNG	L4	L4-TUT#1	TUMOR	IV	NA	19	1220435	1220435	C	T	STK11	synonymous SNV	STK11:NM_000455:exon4:c.C528T:p.D176D	0.947586
LUNG	L4	L4-TUT#1	TUMOR	IV	NA	17	7577121	7577121	G	A	TP53	nonsynonymous SNV	TP53:NM_001126115:exon4:c.C421T:p.R141C,TP53:NM_001126116:exon4:c.C421T:p.R141C,TP53:NM_001126117:exon4:c.C421T:p.R141C,TP53:NM_001276697:exon4:c.C340T:p.R114C,TP53:NM_001276698:exon4:c.C340T:p.R114C,TP53:NM_001276699:exon4:c.C340T:p.R114C,TP53:NM_001126118:exon7:c.C700T:p.R234C,TP53:NM_000546:exon8:c.C817T:p.R273C,TP53:NM_001126112:exon8:c.C817T:p.R273C,TP53:NM_001126113:exon8:c.C817T:p.R273C,TP…	0.551724
LUNG	L4	L4-TUT#1	TUMOR	IV	NA	9	8404650	8404650	G	A	PTPRD	nonsynonymous SNV	PTPRD:NM_001171025:exon19:c.C2876T:p.P959L,PTPRD:NM_130393:exon19:c.C2849T:p.P950L,PTPRD:NM_001040712:exon20:c.C2867T:p.P956L,PTPRD:NM_130391:exon21:c.C2876T:p.P959L,PTPRD:NM_130392:exon21:c.C2879T:p.P960L,PTPRD:NM_002839:exon36:c.C4097T:p.P1366L	0.49139
LUNG	L4	L4-TUT#1	TUMOR	IV	NA	9	8449819	8449819	G	A	PTPRD	synonymous SNV	PTPRD:NM_001171025:exon16:c.C2631T:p.D877D,PTPRD:NM_130393:exon17:c.C2646T:p.D882D,PTPRD:NM_001040712:exon18:c.C2664T:p.D888D,PTPRD:NM_130391:exon19:c.C2673T:p.D891D,PTPRD:NM_130392:exon19:c.C2676T:p.D892D,PTPRD:NM_002839:exon34:c.C3894T:p.D1298D	0.951872
LUNG	L4	L4-TUT#1	TUMOR	IV	NA	9	8500878	8500878	G	A	PTPRD	synonymous SNV	PTPRD:NM_002839:exon24:c.C2004T:p.D668D	0.99722
LUNG	L4	L4-TUT#1	TUMOR	IV	NA	19	10597370	10597370	C	A	KEAP1	nonsynonymous SNV	KEAP1:NM_012289:exon6:c.G1833T:p.E611D,KEAP1:NM_203500:exon6:c.G1833T:p.E611D	0.129032
LUNG	L4	L4-TUT#1	TUMOR	IV	NA	19	10602540	10602540	G	A	KEAP1	synonymous SNV	KEAP1:NM_012289:exon3:c.C1038T:p.N346N,KEAP1:NM_203500:exon3:c.C1038T:p.N346N	1
LUNG	L4	L4-TUT#1	TUMOR	IV	NA	19	10610179	10610179	C	A	KEAP1	nonsynonymous SNV	KEAP1:NM_012289:exon2:c.G531T:p.Q177H,KEAP1:NM_203500:exon2:c.G531T:p.Q177H	0.123711
LUNG	L4	L4-TUT#1	TUMOR	IV	NA	19	11095985	11095985	G	A	SMARCA4	nonsynonymous SNV	SMARCA4:NM_001128845:exon2:c.G259A:p.D87N,SMARCA4:NM_001128846:exon2:c.G259A:p.D87N,SMARCA4:NM_001128847:exon2:c.G259A:p.D87N,SMARCA4:NM_001128848:exon2:c.G259A:p.D87N,SMARCA4:NM_001128849:exon3:c.G259A:p.D87N,SMARCA4:NM_003072:exon3:c.G259A:p.D87N,SMARCA4:NM_001128844:exon4:c.G259A:p.D87N	0.831891
LUNG	L4	L4-TUT#1	TUMOR	IV	NA	19	11105605	11105605	C	T	SMARCA4	synonymous SNV	SMARCA4:NM_001128845:exon8:c.C1521T:p.Y507Y,SMARCA4:NM_001128846:exon8:c.C1521T:p.Y507Y,SMARCA4:NM_001128847:exon8:c.C1521T:p.Y507Y,SMARCA4:NM_001128848:exon8:c.C1521T:p.Y507Y,SMARCA4:NM_001128849:exon9:c.C1521T:p.Y507Y,SMARCA4:NM_003072:exon9:c.C1521T:p.Y507Y,SMARCA4:NM_001128844:exon10:c.C1521T:p.Y507Y	0.984496
LUNG	L4	L4-TUT#1	TUMOR	IV	NA	19	11107182	11107182	G	T	SMARCA4	nonsynonymous SNV	SMARCA4:NM_001128845:exon10:c.G1774T:p.A592S,SMARCA4:NM_001128846:exon10:c.G1774T:p.A592S,SMARCA4:NM_001128847:exon10:c.G1774T:p.A592S,SMARCA4:NM_001128848:exon10:c.G1774T:p.A592S,SMARCA4:NM_001128849:exon11:c.G1774T:p.A592S,SMARCA4:NM_003072:exon11:c.G1774T:p.A592S,SMARCA4:NM_001128844:exon12:c.G1774T:p.A592S	0.250713
LUNG	L4	L4-TUT#1	TUMOR	IV	NA	19	11134277	11134277	G	A	SMARCA4	synonymous SNV	SMARCA4:NM_001128845:exon19:c.G2943A:p.K981K,SMARCA4:NM_001128846:exon19:c.G2943A:p.K981K,SMARCA4:NM_001128847:exon19:c.G2943A:p.K981K,SMARCA4:NM_001128848:exon19:c.G2943A:p.K981K,SMARCA4:NM_001128849:exon20:c.G2943A:p.K981K,SMARCA4:NM_003072:exon20:c.G2943A:p.K981K,SMARCA4:NM_001128844:exon21:c.G2943A:p.K981K	0.975104
LUNG	L4	L4-TUT#1	TUMOR	IV	NA	19	11144457	11144457	C	T	SMARCA4	synonymous SNV	SMARCA4:NM_001128849:exon27:c.C3789T:p.S1263S,SMARCA4:NM_003072:exon27:c.C3789T:p.S1263S,SMARCA4:NM_001128844:exon28:c.C3789T:p.S1263S	0.18705
LUNG	L4	L4-TUT#1	TUMOR	IV	NA	7	20691048	20691048	G	T	ABCB5	nonsynonymous SNV	ABCB5:NM_001163942:exon4:c.G3T:p.M1I,ABCB5:NM_001163993:exon4:c.G3T:p.M1I,ABCB5:NM_178559:exon4:c.G3T:p.M1I,ABCB5:NM_001163941:exon13:c.G1338T:p.M446I	0.923274
LUNG	L4	L4-TUT#1	TUMOR	IV	NA	7	20721199	20721199	G	T	ABCB5	synonymous SNV	ABCB5:NM_178559:exon6:c.G444T:p.V148V,ABCB5:NM_001163941:exon15:c.G1779T:p.V593V	0.108108
LUNG	L4	L4-TUT#1	TUMOR	IV	NA	7	20784989	20784989	G	A	ABCB5	synonymous SNV	ABCB5:NM_178559:exon17:c.G2022A:p.V674V,ABCB5:NM_001163941:exon26:c.G3357A:p.V1119V	0.102102
LUNG	L4	L4-TUT#1	TUMOR	IV	NA	7	20785057	20785057	C	T	ABCB5	nonsynonymous SNV	ABCB5:NM_178559:exon17:c.C2090T:p.P697L,ABCB5:NM_001163941:exon26:c.C3425T:p.P1142L	0.595745
LUNG	L4	L4-TUT#1	TUMOR	IV	NA	1	27056181	27056181	C	T	ARID1A	stopgain	ARID1A:NM_006015:exon2:c.C1177T:p.Q393X,ARID1A:NM_139135:exon2:c.C1177T:p.Q393X	0.927289
LUNG	L4	L4-TUT#1	TUMOR	IV	NA	1	27087904	27087904	G	A	ARID1A	nonsynonymous SNV	ARID1A:NM_006015:exon6:c.G2191A:p.G731S,ARID1A:NM_139135:exon6:c.G2191A:p.G731S	0.974384
LUNG	L4	L4-TUT#1	TUMOR	IV	NA	1	27088709	27088709	C	A	ARID1A	nonsynonymous SNV	ARID1A:NM_006015:exon7:c.C2318A:p.P773Q,ARID1A:NM_139135:exon7:c.C2318A:p.P773Q	0.110825
LUNG	L4	L4-TUT#1	TUMOR	IV	NA	1	27101661	27101661	C	T	ARID1A	nonsynonymous SNV	ARID1A:NM_006015:exon18:c.C4943T:p.A1648V,ARID1A:NM_139135:exon18:c.C4292T:p.A1431V	0.938593
LUNG	L4	L4-TUT#1	TUMOR	IV	NA	1	27106423	27106423	G	T	ARID1A	nonsynonymous SNV	ARID1A:NM_006015:exon20:c.G6034T:p.G2012C,ARID1A:NM_139135:exon20:c.G5383T:p.G1795C	0.166667
LUNG	L4	L4-TUT#1	TUMOR	IV	NA	17	29527476	29527476	G	A	NF1	nonsynonymous SNV	NF1:NM_000267:exon9:c.G925A:p.G309S,NF1:NM_001042492:exon9:c.G925A:p.G309S,NF1:NM_001128147:exon9:c.G925A:p.G309S	0.736842
LUNG	L4	L4-TUT#1	TUMOR	IV	NA	17	29657447	29657447	C	A	NF1	nonsynonymous SNV	NF1:NM_000267:exon38:c.C5680A:p.L1894M,NF1:NM_001042492:exon39:c.C5743A:p.L1915M	0.268293
LUNG	L4	L4-TUT#1	TUMOR	IV	NA	17	29663930	29663930	G	A	NF1	nonsynonymous SNV	NF1:NM_000267:exon41:c.G6362A:p.S2121N,NF1:NM_001042492:exon42:c.G6425A:p.S2142N	0.818182
LUNG	L4	L4-TUT#1	TUMOR	IV	NA	17	29667561	29667561	G	A	NF1	synonymous SNV	NF1:NM_000267:exon46:c.G6897A:p.V2299V,NF1:NM_001042492:exon47:c.G6960A:p.V2320V	0.999159
LUNG	L4	L4-TUT#1	TUMOR	IV	NA	1	33985549	33985549	G	A	CSMD2	synonymous SNV	CSMD2:NM_052896:exon68:c.C10167T:p.D3389D,CSMD2:NM_001281956:exon69:c.C10599T:p.D3533D	0.373333
LUNG	L4	L4-TUT#1	TUMOR	IV	NA	1	34083212	34083212	C	T	CSMD2	nonsynonymous SNV	CSMD2:NM_001281956:exon38:c.G5833A:p.G1945S,CSMD2:NM_052896:exon38:c.G5713A:p.G1905S	0.19802
LUNG	L4	L4-TUT#1	TUMOR	IV	NA	1	34092144	34092144	G	A	CSMD2	synonymous SNV	CSMD2:NM_001281956:exon33:c.C5238T:p.L1746L,CSMD2:NM_052896:exon33:c.C5118T:p.L1706L	0.97873
LUNG	L4	L4-TUT#1	TUMOR	IV	NA	1	34631389	34631389	C	T	CSMD2	nonsynonymous SNV	CSMD2:NM_052896:exon1:c.G26A:p.G9D	0.841521
LUNG	L4	L4-TUT#1	TUMOR	IV	NA	3	41275722	41275722	G	A	CTNNB1	synonymous SNV	CTNNB1:NM_001098209:exon10:c.G1617A:p.L539L,CTNNB1:NM_001098210:exon10:c.G1617A:p.L539L,CTNNB1:NM_001904:exon10:c.G1617A:p.L539L	0.382022
LUNG	L4	L4-TUT#1	TUMOR	IV	NA	15	41798113	41798113	C	T	LTK	synonymous SNV	LTK:NM_206961:exon11:c.G1449A:p.K483K,LTK:NM_002344:exon12:c.G1632A:p.K544K	0.164546
LUNG	L4	L4-TUT#1	TUMOR	IV	NA	15	41988388	41988388	G	A	MGA	nonsynonymous SNV	MGA:NM_001080541:exon3:c.G1180A:p.G394S,MGA:NM_001164273:exon3:c.G1180A:p.G394S	0.933333
LUNG	L4	L4-TUT#1	TUMOR	IV	NA	15	42003200	42003200	T	G	MGA	nonsynonymous SNV	MGA:NM_001080541:exon8:c.T2737G:p.S913A,MGA:NM_001164273:exon8:c.T2737G:p.S913A	0.988854
LUNG	L4	L4-TUT#1	TUMOR	IV	NA	15	42028832	42028832	C	T	MGA	nonsynonymous SNV	MGA:NM_001080541:exon13:c.C4370T:p.S1457F,MGA:NM_001164273:exon13:c.C4370T:p.S1457F	0.777778
LUNG	L4	L4-TUT#1	TUMOR	IV	NA	15	42041089	42041089	C	T	MGA	stopgain	MGA:NM_001080541:exon15:c.C4840T:p.Q1614X,MGA:NM_001164273:exon16:c.C5467T:p.Q1823X	0.842105
LUNG	L4	L4-TUT#1	TUMOR	IV	NA	15	42054492	42054492	G	A	MGA	nonsynonymous SNV	MGA:NM_001080541:exon21:c.G7049A:p.G2350E,MGA:NM_001164273:exon22:c.G7676A:p.G2559E	0.373444
LUNG	L4	L4-TUT#1	TUMOR	IV	NA	X	47028801	47028801	C	T	RBM10	synonymous SNV	RBM10:NM_001204466:exon3:c.C105T:p.D35D,RBM10:NM_001204467:exon3:c.C105T:p.D35D,RBM10:NM_001204468:exon3:c.C300T:p.D100D,RBM10:NM_005676:exon3:c.C105T:p.D35D,RBM10:NM_152856:exon3:c.C105T:p.D35D	0.99682
LUNG	L4	L4-TUT#1	TUMOR	IV	NA	X	47040742	47040742	C	T	RBM10	synonymous SNV	RBM10:NM_001204466:exon12:c.C1146T:p.Y382Y,RBM10:NM_152856:exon12:c.C1143T:p.Y381Y,RBM10:NM_001204467:exon13:c.C1374T:p.Y458Y,RBM10:NM_001204468:exon13:c.C1572T:p.Y524Y,RBM10:NM_005676:exon13:c.C1377T:p.Y459Y	0.333333
LUNG	L4	L4-TUT#1	TUMOR	IV	NA	X	47041233	47041233	G	T	RBM10	nonsynonymous SNV	RBM10:NM_001204466:exon14:c.G1430T:p.S477I,RBM10:NM_152856:exon14:c.G1427T:p.S476I,RBM10:NM_001204467:exon15:c.G1658T:p.S553I,RBM10:NM_001204468:exon15:c.G1856T:p.S619I,RBM10:NM_005676:exon15:c.G1661T:p.S554I	0.527993
LUNG	L4	L4-TUT#1	TUMOR	IV	NA	X	47041678	47041678	G	A	RBM10	nonsynonymous SNV	RBM10:NM_001204466:exon16:c.G1672A:p.E558K,RBM10:NM_152856:exon16:c.G1669A:p.E557K,RBM10:NM_001204467:exon17:c.G1900A:p.E634K,RBM10:NM_001204468:exon17:c.G2098A:p.E700K,RBM10:NM_005676:exon17:c.G1903A:p.E635K	0.998333
LUNG	L4	L4-TUT#1	TUMOR	IV	NA	3	47098496	47098496	G	A	SETD2	nonsynonymous SNV	SETD2:NM_014159:exon15:c.C6778T:p.P2260S	0.988636
LUNG	L4	L4-TUT#1	TUMOR	IV	NA	3	47125857	47125857	C	T	SETD2	nonsynonymous SNV	SETD2:NM_014159:exon12:c.G5413A:p.E1805K	1
LUNG	L4	L4-TUT#1	TUMOR	IV	NA	3	47139496	47139496	G	A	SETD2	synonymous SNV	SETD2:NM_014159:exon9:c.C5091T:p.I1697I	0.999755
LUNG	L4	L4-TUT#1	TUMOR	IV	NA	3	47147502	47147502	G	A	SETD2	synonymous SNV	SETD2:NM_014159:exon6:c.C4824T:p.A1608A	0.231707
LUNG	L4	L4-TUT#1	TUMOR	IV	NA	3	47162534	47162534	G	A	SETD2	stopgain	SETD2:NM_014159:exon3:c.C3592T:p.Q1198X	0.105882
LUNG	L4	L4-TUT#1	TUMOR	IV	NA	3	47162705	47162705	G	A	SETD2	nonsynonymous SNV	SETD2:NM_014159:exon3:c.C3421T:p.P1141S	0.48
LUNG	L4	L4-TUT#1	TUMOR	IV	NA	19	52705214	52705214	C	T	PPP2R1A	synonymous SNV	PPP2R1A:NM_014225:exon2:c.C96T:p.I32I	0.876946
LUNG	L4	L4-TUT#1	TUMOR	IV	NA	7	55221793	55221793	G	A	EGFR	synonymous SNV	EGFR:NM_005228:exon7:c.G837A:p.V279V,EGFR:NM_201282:exon7:c.G837A:p.V279V,EGFR:NM_201283:exon7:c.G837A:p.V279V,EGFR:NM_201284:exon7:c.G837A:p.V279V	0.986511
LUNG	L4	L4-TUT#1	TUMOR	IV	NA	7	55223588	55223588	G	T	EGFR	stopgain	EGFR:NM_005228:exon8:c.G955T:p.E319X,EGFR:NM_201282:exon8:c.G955T:p.E319X,EGFR:NM_201283:exon8:c.G955T:p.E319X,EGFR:NM_201284:exon8:c.G955T:p.E319X	0.189949
LUNG	L4	L4-TUT#1	TUMOR	IV	NA	7	55225437	55225437	C	T	EGFR	nonsynonymous SNV	EGFR:NM_005228:exon11:c.C1289T:p.T430I,EGFR:NM_201282:exon11:c.C1289T:p.T430I,EGFR:NM_201284:exon11:c.C1289T:p.T430I	0.285968
LUNG	L4	L4-TUT#1	TUMOR	IV	NA	7	55227964	55227964	-	A	EGFR	frameshift insertion	EGFR:NM_005228:exon12:c.1432dupA:p.W477fs,EGFR:NM_201282:exon12:c.1432dupA:p.W477fs,EGFR:NM_201284:exon12:c.1432dupA:p.W477fs	0.170732
LUNG	L4	L4-TUT#1	TUMOR	IV	NA	7	55238190	55238190	G	A	EGFR	nonsynonymous SNV	EGFR:NM_201284:exon16:c.G2071A:p.A691T	0.372906
LUNG	L4	L4-TUT#1	TUMOR	IV	NA	7	55238891	55238891	G	A	EGFR	nonsynonymous SNV	EGFR:NM_005228:exon16:c.G1904A:p.G635D	0.763636
LUNG	L4	L4-DNA#1	PLASMA	IV	NA	7	55259515	55259515	T	G	EGFR	nonsynonymous SNV	EGFR:NM_005228:exon21:c.T2573G:p.L858R	0.206481
LUNG	L4	L4-TUT#1	TUMOR	IV	NA	7	55259515	55259515	T	G	EGFR	nonsynonymous SNV	EGFR:NM_005228:exon21:c.T2573G:p.L858R	0.993785
LUNG	L4	L4-TUT#1	TUMOR	IV	NA	7	55272960	55272960	C	T	EGFR	stopgain	EGFR:NM_005228:exon28:c.C3283T:p.Q1095X	0.833333
LUNG	L4	L4-TUT#1	TUMOR	IV	NA	7	55273137	55273137	C	T	EGFR	nonsynonymous SNV	EGFR:NM_005228:exon28:c.C3460T:p.P1154S	0.844828
LUNG	L4	L4-TUT#1	TUMOR	IV	NA	20	57485397	57485397	G	A	GNAS	nonsynonymous SNV	GNAS:NM_001077489:exon11:c.G934A:p.E312K,GNAS:NM_080426:exon11:c.G937A:p.E313K,GNAS:NM_000516:exon12:c.G979A:p.E327K,GNAS:NM_001077488:exon12:c.G982A:p.E328K,GNAS:NM_080425:exon12:c.G2908A:p.E970K	0.97023
LUNG	L4	L4-TUT#1	TUMOR	IV	NA	15	86118492	86118492	C	A	AKAP13	nonsynonymous SNV	AKAP13:NM_006738:exon6:c.C793A:p.H265N,AKAP13:NM_007200:exon6:c.C793A:p.H265N	0.221636
LUNG	L4	L4-TUT#1	TUMOR	IV	NA	15	86122284	86122284	C	A	AKAP13	synonymous SNV	AKAP13:NM_006738:exon7:c.C985A:p.R329R,AKAP13:NM_007200:exon7:c.C985A:p.R329R	0.318072
LUNG	L4	L4-TUT#1	TUMOR	IV	NA	15	86286871	86286871	G	T	AKAP13	nonsynonymous SNV	AKAP13:NM_001270546:exon28:c.G4070T:p.R1357L,AKAP13:NM_006738:exon36:c.G8219T:p.R2740L,AKAP13:NM_007200:exon36:c.G8207T:p.R2736L	0.238267
LUNG	L4	L4-TUT#1	TUMOR	IV	NA	15	86286930	86286930	G	T	AKAP13	stopgain	AKAP13:NM_001270546:exon28:c.G4129T:p.G1377X,AKAP13:NM_006738:exon36:c.G8278T:p.G2760X,AKAP13:NM_007200:exon36:c.G8266T:p.G2756X	0.229911
LUNG	L4	L4-TUT#1	TUMOR	IV	NA	15	86286951	86286951	G	A	AKAP13	nonsynonymous SNV	AKAP13:NM_001270546:exon28:c.G4150A:p.A1384T,AKAP13:NM_006738:exon36:c.G8299A:p.A2767T,AKAP13:NM_007200:exon36:c.G8287A:p.A2763T	0.47938
LUNG	L4	L4-TUT#1	TUMOR	IV	NA	15	88576134	88576134	G	A	NTRK3	synonymous SNV	NTRK3:NM_001243101:exon13:c.C1515T:p.N505N,NTRK3:NM_001007156:exon14:c.C1539T:p.N513N,NTRK3:NM_001012338:exon14:c.C1539T:p.N513N,NTRK3:NM_002530:exon14:c.C1539T:p.N513N	0.625
LUNG	L4	L4-TUT#1	TUMOR	IV	NA	15	88680723	88680723	C	T	NTRK3	synonymous SNV	NTRK3:NM_001007156:exon7:c.G534A:p.G178G,NTRK3:NM_001012338:exon7:c.G534A:p.G178G,NTRK3:NM_001243101:exon7:c.G534A:p.G178G,NTRK3:NM_002530:exon7:c.G534A:p.G178G	0.997389
LUNG	L4	L4-TUT#1	TUMOR	IV	NA	3	89259502	89259502	G	A	EPHA3	nonsynonymous SNV	EPHA3:NM_005233:exon3:c.G646A:p.V216I,EPHA3:NM_182644:exon3:c.G646A:p.V216I	0.625
LUNG	L4	L4-DNA#1	PLASMA	IV	NA	3	89468398	89468398	A	-	EPHA3	frameshift deletion	EPHA3:NM_005233:exon11:c.1932delA:p.S644fs	0.0289474
LUNG	L4	L4-TUT#1	TUMOR	IV	NA	3	89468398	89468398	A	-	EPHA3	frameshift deletion	EPHA3:NM_005233:exon11:c.1932delA:p.S644fs	0.117647
LUNG	L4	L4-TUT#1	TUMOR	IV	NA	3	89528568	89528568	C	A	EPHA3	synonymous SNV	EPHA3:NM_005233:exon17:c.C2868A:p.V956V	0.254464
LUNG	L4	L4-TUT#1	TUMOR	IV	NA	10	89720851	89720851	C	T	PTEN	synonymous SNV	PTEN:NM_000314:exon8:c.C1002T:p.N334N,PTEN:NM_001304718:exon8:c.C411T:p.N137N,PTEN:NM_001304717:exon9:c.C1521T:p.N507N	0.98895
LUNG	L4	L4-TUT#1	TUMOR	IV	NA	7	103113290	103113290	C	T	RELN	nonsynonymous SNV	RELN:NM_173054:exon64:c.G10346A:p.R3449K,RELN:NM_005045:exon65:c.G10352A:p.R3451K	0.991017
LUNG	L4	L4-TUT#1	TUMOR	IV	NA	7	103123346	103123346	C	T	RELN	stopgain	RELN:NM_005045:exon63:c.G10254A:p.W3418X,RELN:NM_173054:exon63:c.G10254A:p.W3418X	0.571885
LUNG	L4	L4-TUT#1	TUMOR	IV	NA	7	103126807	103126807	C	T	RELN	nonsynonymous SNV	RELN:NM_005045:exon61:c.G9820A:p.E3274K,RELN:NM_173054:exon61:c.G9820A:p.E3274K	0.880522
LUNG	L4	L4-TUT#1	TUMOR	IV	NA	7	103151317	103151317	C	T	RELN	nonsynonymous SNV	RELN:NM_005045:exon51:c.G8255A:p.G2752D,RELN:NM_173054:exon51:c.G8255A:p.G2752D	0.516129
LUNG	L4	L4-TUT#1	TUMOR	IV	NA	7	103155682	103155682	C	T	RELN	nonsynonymous SNV	RELN:NM_005045:exon50:c.G8069A:p.G2690D,RELN:NM_173054:exon50:c.G8069A:p.G2690D	0.5
LUNG	L4	L4-TUT#1	TUMOR	IV	NA	7	103159787	103159787	G	A	RELN	synonymous SNV	RELN:NM_005045:exon49:c.C7845T:p.D2615D,RELN:NM_173054:exon49:c.C7845T:p.D2615D	0.929769
LUNG	L4	L4-TUT#1	TUMOR	IV	NA	7	103244850	103244850	C	T	RELN	nonsynonymous SNV	RELN:NM_005045:exon23:c.G3089A:p.G1030E,RELN:NM_173054:exon23:c.G3089A:p.G1030E	0.74833
LUNG	L4	L4-TUT#1	TUMOR	IV	NA	11	108121721	108121721	C	A	ATM	nonsynonymous SNV	ATM:NM_000051:exon10:c.C1529A:p.A510D	0.244175
LUNG	L4	L4-TUT#1	TUMOR	IV	NA	11	108121731	108121731	G	A	ATM	synonymous SNV	ATM:NM_000051:exon10:c.G1539A:p.Q513Q	0.104593
LUNG	L4	L4-TUT#1	TUMOR	IV	NA	11	108143503	108143503	G	A	ATM	nonsynonymous SNV	ATM:NM_000051:exon22:c.G3208A:p.V1070I	0.999026
LUNG	L4	L4-TUT#1	TUMOR	IV	NA	11	108173744	108173744	G	A	ATM	synonymous SNV	ATM:NM_000051:exon36:c.G5484A:p.K1828K	0.622642
LUNG	L4	L4-TUT#1	TUMOR	IV	NA	11	108186838	108186838	C	T	ATM	stopgain	ATM:NM_000051:exon42:c.C6196T:p.Q2066X	0.492308
LUNG	L4	L4-TUT#1	TUMOR	IV	NA	11	108205812	108205812	C	T	ATM	synonymous SNV	ATM:NM_000051:exon55:c.C8127T:p.G2709G	0.609842
LUNG	L4	L4-TUT#1	TUMOR	IV	NA	11	108235881	108235881	G	T	ATM	stopgain	ATM:NM_000051:exon62:c.G8923T:p.E2975X	0.237854
LUNG	L4	L4-TUT#1	TUMOR	IV	NA	5	112043431	112043431	G	A	APC	nonsynonymous SNV	APC:NM_001127511:exon1:c.G17A:p.G6D	0.986577
LUNG	L4	L4-TUT#1	TUMOR	IV	NA	5	112154686	112154686	G	A	APC	synonymous SNV	APC:NM_001127511:exon8:c.G903A:p.L301L,APC:NM_000038:exon10:c.G957A:p.L319L,APC:NM_001127510:exon11:c.G957A:p.L319L	0.95858
LUNG	L4	L4-TUT#1	TUMOR	IV	NA	5	112175246	112175246	C	T	APC	nonsynonymous SNV	APC:NM_001127511:exon14:c.C3901T:p.P1301S,APC:NM_000038:exon16:c.C3955T:p.P1319S,APC:NM_001127510:exon17:c.C3955T:p.P1319S	0.995153
LUNG	L4	L4-TUT#1	TUMOR	IV	NA	5	112176357	112176357	C	T	APC	nonsynonymous SNV	APC:NM_001127511:exon14:c.C5012T:p.T1671I,APC:NM_000038:exon16:c.C5066T:p.T1689I,APC:NM_001127510:exon17:c.C5066T:p.T1689I	0.997639
LUNG	L4	L4-TUT#1	TUMOR	IV	NA	5	112178609	112178609	C	A	APC	nonsynonymous SNV	APC:NM_001127511:exon14:c.C7264A:p.Q2422K,APC:NM_000038:exon16:c.C7318A:p.Q2440K,APC:NM_001127510:exon17:c.C7318A:p.Q2440K	0.104825
LUNG	L4	L4-TUT#1	TUMOR	IV	NA	5	112179318	112179318	C	T	APC	nonsynonymous SNV	APC:NM_001127511:exon14:c.C7973T:p.T2658I,APC:NM_000038:exon16:c.C8027T:p.T2676I,APC:NM_001127510:exon17:c.C8027T:p.T2676I	0.996835
LUNG	L4	L4-TUT#1	TUMOR	IV	NA	7	116339415	116339415	C	T	MET	nonsynonymous SNV	MET:NM_000245:exon2:c.C277T:p.P93S,MET:NM_001127500:exon2:c.C277T:p.P93S	0.782609
LUNG	L4	L4-TUT#1	TUMOR	IV	NA	7	116380027	116380027	A	G	MET	synonymous SNV	MET:NM_000245:exon4:c.A1416G:p.P472P,MET:NM_001127500:exon4:c.A1416G:p.P472P	0.238282
LUNG	L4	L4-TUT#1	TUMOR	IV	NA	7	116409758	116409758	C	A	MET	nonsynonymous SNV	MET:NM_000245:exon12:c.C2643A:p.S881R,MET:NM_001127500:exon12:c.C2697A:p.S899R	0.217021
LUNG	L4	L4-TUT#1	TUMOR	IV	NA	7	116415009	116415009	C	T	MET	synonymous SNV	MET:NM_000245:exon15:c.C3103T:p.L1035L,MET:NM_001127500:exon15:c.C3157T:p.L1053L	0.8
LUNG	L4	L4-TUT#1	TUMOR	IV	NA	11	119149250	119149250	C	T	CBL	stopgain	CBL:NM_005188:exon9:c.C1258T:p.R420X	1
LUNG	L4	L4-TUT#1	TUMOR	IV	NA	11	119167651	119167651	C	A	CBL	nonsynonymous SNV	CBL:NM_005188:exon13:c.C2060A:p.P687Q	0.100437
LUNG	L4	L4-TUT#1	TUMOR	IV	NA	11	119167700	119167700	C	A	CBL	synonymous SNV	CBL:NM_005188:exon13:c.C2109A:p.P703P	0.104345
LUNG	L4	L4-TUT#1	TUMOR	IV	NA	10	124345712	124345712	C	A	DMBT1	stopgain	DMBT1:NM_017579:exon15:c.C1566A:p.C522X,DMBT1:NM_007329:exon16:c.C1596A:p.C532X	0.337079
LUNG	L4	L4-TUT#1	TUMOR	IV	NA	10	124348698	124348698	T	C	DMBT1	synonymous SNV	DMBT1:NM_017579:exon16:c.T1992C:p.H664H,DMBT1:NM_007329:exon17:c.T2022C:p.H674H	1
LUNG	L4	L4-TUT#1	TUMOR	IV	NA	10	124348704	124348704	C	T	DMBT1	synonymous SNV	DMBT1:NM_017579:exon16:c.C1998T:p.S666S,DMBT1:NM_007329:exon17:c.C2028T:p.S676S	0.833333
LUNG	L4	L4-TUT#1	TUMOR	IV	NA	10	124389914	124389914	C	T	DMBT1	nonsynonymous SNV	DMBT1:NM_004406:exon32:c.C3662T:p.T1221I,DMBT1:NM_017579:exon44:c.C5516T:p.T1839I,DMBT1:NM_007329:exon45:c.C5546T:p.T1849I	0.999569
LUNG	L4	L4-TUT#1	TUMOR	IV	NA	10	124396675	124396675	C	T	DMBT1	synonymous SNV	DMBT1:NM_004406:exon38:c.C4518T:p.A1506A,DMBT1:NM_017579:exon50:c.C6372T:p.A2124A,DMBT1:NM_007329:exon51:c.C6402T:p.A2134A	0.893179
LUNG	L4	L4-TUT#1	TUMOR	IV	NA	9	139404296	139404296	G	T	NOTCH1	nonsynonymous SNV	NOTCH1:NM_017617:exon18:c.C2858A:p.P953H	0.133629
LUNG	L4	L4-TUT#1	TUMOR	IV	NA	9	139409839	139409839	C	T	NOTCH1	synonymous SNV	NOTCH1:NM_017617:exon12:c.G1917A:p.E639E	0.998881
LUNG	L4	L4-TUT#1	TUMOR	IV	NA	9	139413157	139413157	C	T	NOTCH1	nonsynonymous SNV	NOTCH1:NM_017617:exon6:c.G985A:p.G329S	0.209827
LUNG	L4	L4-TUT#1	TUMOR	IV	NA	7	140507793	140507793	C	T	BRAF	synonymous SNV	BRAF:NM_004333:exon5:c.G678A:p.V226V	0.405405
LUNG	L4	L4-TUT#1	TUMOR	IV	NA	7	140507851	140507851	G	A	BRAF	nonsynonymous SNV	BRAF:NM_004333:exon5:c.C620T:p.P207L	0.34507
LUNG	L4	L4-TUT#1	TUMOR	IV	NA	4	153244291	153244291	C	A	FBXW7	nonsynonymous SNV	FBXW7:NM_001013415:exon11:c.G1512T:p.K504N,FBXW7:NM_018315:exon11:c.G1626T:p.K542N,FBXW7:NM_033632:exon12:c.G1866T:p.K622N	0.291667
LUNG	L4	L4-TUT#1	TUMOR	IV	NA	1	156843477	156843477	C	T	NTRK1	synonymous SNV	NTRK1:NM_001012331:exon8:c.C903T:p.I301I,NTRK1:NM_002529:exon8:c.C903T:p.I301I,NTRK1:NM_001007792:exon9:c.C813T:p.I271I	0.689358
LUNG	L4	L4-TUT#1	TUMOR	IV	NA	5	176517980	176517980	C	A	FGFR4	nonsynonymous SNV	FGFR4:NM_022963:exon4:c.C478A:p.H160N,FGFR4:NM_001291980:exon5:c.C478A:p.H160N,FGFR4:NM_002011:exon5:c.C478A:p.H160N,FGFR4:NM_213647:exon5:c.C478A:p.H160N	0.174484
LUNG	L4	L4-TUT#1	TUMOR	IV	NA	5	176519689	176519689	C	T	FGFR4	nonsynonymous SNV	FGFR4:NM_022963:exon7:c.C961T:p.R321W,FGFR4:NM_001291980:exon8:c.C961T:p.R321W,FGFR4:NM_002011:exon8:c.C961T:p.R321W,FGFR4:NM_213647:exon8:c.C961T:p.R321W	0.454545
LUNG	L4	L4-TUT#1	TUMOR	IV	NA	2	178095581	178095581	G	A	NFE2L2	stopgain	NFE2L2:NM_001145412:exon5:c.C1702T:p.Q568X,NFE2L2:NM_001145413:exon5:c.C1681T:p.Q561X,NFE2L2:NM_006164:exon5:c.C1750T:p.Q584X	0.873563
LUNG	L4	L4-TUT#1	TUMOR	IV	NA	2	178096022	178096022	G	T	NFE2L2	synonymous SNV	NFE2L2:NM_001145412:exon5:c.C1261A:p.R421R,NFE2L2:NM_001145413:exon5:c.C1240A:p.R414R,NFE2L2:NM_006164:exon5:c.C1309A:p.R437R	0.242826
LUNG	L4	L4-TUT#1	TUMOR	IV	NA	2	178096046	178096046	C	A	NFE2L2	stopgain	NFE2L2:NM_001145412:exon5:c.G1237T:p.E413X,NFE2L2:NM_001145413:exon5:c.G1216T:p.E406X,NFE2L2:NM_006164:exon5:c.G1285T:p.E429X	0.2
LUNG	L4	L4-TUT#1	TUMOR	IV	NA	3	178917565	178917565	G	A	PIK3CA	nonsynonymous SNV	PIK3CA:NM_006218:exon3:c.G440A:p.C147Y	0.997573
LUNG	L4	L4-TUT#1	TUMOR	IV	NA	3	178952037	178952037	C	T	PIK3CA	nonsynonymous SNV	PIK3CA:NM_006218:exon21:c.C3092T:p.T1031I	0.991573
LUNG	L4	L4-TUT#1	TUMOR	IV	NA	2	212248648	212248648	G	T	ERBB4	nonsynonymous SNV	ERBB4:NM_001042599:exon27:c.C3571A:p.L1191M,ERBB4:NM_005235:exon28:c.C3619A:p.L1207M	0.192308
LUNG	L4	L4-TUT#1	TUMOR	IV	NA	2	212285210	212285210	G	A	ERBB4	nonsynonymous SNV	ERBB4:NM_001042599:exon25:c.C3091T:p.P1031S,ERBB4:NM_005235:exon25:c.C3091T:p.P1031S	1
LUNG	L4	L4-TUT#1	TUMOR	IV	NA	2	212295786	212295786	C	T	ERBB4	nonsynonymous SNV	ERBB4:NM_001042599:exon21:c.G2527A:p.D843N,ERBB4:NM_005235:exon21:c.G2527A:p.D843N	0.95509
LUNG	L4	L4-TUT#1	TUMOR	IV	NA	2	212522542	212522542	G	T	ERBB4	nonsynonymous SNV	ERBB4:NM_001042599:exon16:c.C1883A:p.P628H,ERBB4:NM_005235:exon16:c.C1883A:p.P628H	0.101961
LUNG	L4	L4-TUT#1	TUMOR	IV	NA	2	212576809	212576809	C	G	ERBB4	nonsynonymous SNV	ERBB4:NM_001042599:exon9:c.G1090C:p.G364R,ERBB4:NM_005235:exon9:c.G1090C:p.G364R	0.999386
LUNG	L4	L4-TUT#1	TUMOR	IV	NA	2	212989622	212989622	G	A	ERBB4	nonsynonymous SNV	ERBB4:NM_001042599:exon2:c.C89T:p.A30V,ERBB4:NM_005235:exon2:c.C89T:p.A30V	0.998515
LUNG	L4	L4-TUT#1	TUMOR	IV	NA	1	237580368	237580368	G	A	RYR2	nonsynonymous SNV	RYR2:NM_001035:exon11:c.G793A:p.G265S	0.857143
LUNG	L4	L4-TUT#1	TUMOR	IV	NA	1	237664085	237664085	G	A	RYR2	nonsynonymous SNV	RYR2:NM_001035:exon21:c.G2278A:p.D760N	0.991194
LUNG	L4	L4-TUT#1	TUMOR	IV	NA	1	237666668	237666668	G	A	RYR2	nonsynonymous SNV	RYR2:NM_001035:exon22:c.G2476A:p.V826I	0.888
LUNG	L4	L4-TUT#1	TUMOR	IV	NA	1	237666726	237666726	C	G	RYR2	nonsynonymous SNV	RYR2:NM_001035:exon22:c.C2534G:p.T845S	0.575
LUNG	L4	L4-TUT#1	TUMOR	IV	NA	1	237666735	237666735	G	A	RYR2	nonsynonymous SNV	RYR2:NM_001035:exon22:c.G2543A:p.R848H	0.961538
LUNG	L4	L4-TUT#1	TUMOR	IV	NA	1	237732504	237732504	C	T	RYR2	synonymous SNV	RYR2:NM_001035:exon29:c.C3483T:p.V1161V	0.846791
LUNG	L4	L4-TUT#1	TUMOR	IV	NA	1	237732522	237732522	C	T	RYR2	synonymous SNV	RYR2:NM_001035:exon29:c.C3501T:p.D1167D	0.139918
LUNG	L4	L4-TUT#1	TUMOR	IV	NA	1	237801672	237801672	G	A	RYR2	nonsynonymous SNV	RYR2:NM_001035:exon45:c.G6808A:p.A2270T	0.521739
LUNG	L4	L4-TUT#1	TUMOR	IV	NA	1	237811797	237811797	G	T	RYR2	nonsynonymous SNV	RYR2:NM_001035:exon49:c.G7396T:p.A2466S	0.277419
LUNG	L4	L4-TUT#1	TUMOR	IV	NA	1	237819164	237819164	G	A	RYR2	nonsynonymous SNV	RYR2:NM_001035:exon53:c.G8009A:p.S2670N	0.465116
LUNG	L4	L4-TUT#1	TUMOR	IV	NA	1	237829834	237829834	G	A	RYR2	nonsynonymous SNV	RYR2:NM_001035:exon57:c.G8459A:p.G2820D	0.997667
LUNG	L4	L4-TUT#1	TUMOR	IV	NA	1	237880562	237880562	C	T	RYR2	nonsynonymous SNV	RYR2:NM_001035:exon72:c.C10388T:p.T3463I	0.505085
LUNG	L4	L4-TUT#1	TUMOR	IV	NA	1	237947379	237947379	G	A	RYR2	nonsynonymous SNV	RYR2:NM_001035:exon90:c.G12367A:p.E4123K	0.615822
LUNG	L4	L4-TUT#1	TUMOR	IV	NA	1	237947580	237947580	G	T	RYR2	nonsynonymous SNV	RYR2:NM_001035:exon90:c.G12568T:p.V4190L	0.229508
LUNG	L4	L4-TUT#1	TUMOR	IV	NA	1	237947759	237947759	G	A	RYR2	synonymous SNV	RYR2:NM_001035:exon90:c.G12747A:p.R4249R	0.958472
LUNG	L4	L4-TUT#1	TUMOR	IV	NA	1	237951433	237951433	C	T	RYR2	synonymous SNV	RYR2:NM_001035:exon92:c.C13474T:p.L4492L	0.152318
LUNG	L4	L4-TUT#1	TUMOR	IV	NA	1	237954797	237954797	C	T	RYR2	synonymous SNV	RYR2:NM_001035:exon93:c.C13545T:p.F4515F	0.875
LUNG	L5	L5-CTC#1	CTC	III	NA	17	7579327	7579327	C	T	TP53	synonymous SNV	TP53:NM_001126118:exon3:c.G243A:p.K81K,TP53:NM_000546:exon4:c.G360A:p.K120K,TP53:NM_001126112:exon4:c.G360A:p.K120K,TP53:NM_001126113:exon4:c.G360A:p.K120K,TP53:NM_001126114:exon4:c.G360A:p.K120K,TP53:NM_001276695:exon4:c.G243A:p.K81K,TP53:NM_001276696:exon4:c.G243A:p.K81K,TP53:NM_001276760:exon4:c.G243A:p.K81K,TP53:NM_001276761:exon4:c.G243A:p.K81K	1
LUNG	L5	L5-CTC#2	CTC	III	NA	17	7579327	7579327	C	T	TP53	synonymous SNV	TP53:NM_001126118:exon3:c.G243A:p.K81K,TP53:NM_000546:exon4:c.G360A:p.K120K,TP53:NM_001126112:exon4:c.G360A:p.K120K,TP53:NM_001126113:exon4:c.G360A:p.K120K,TP53:NM_001126114:exon4:c.G360A:p.K120K,TP53:NM_001276695:exon4:c.G243A:p.K81K,TP53:NM_001276696:exon4:c.G243A:p.K81K,TP53:NM_001276760:exon4:c.G243A:p.K81K,TP53:NM_001276761:exon4:c.G243A:p.K81K	0.25
LUNG	L5	L5-CTC#1	CTC	III	NA	7	55242465	55242479	GGAATTAAGAGAAGC	-	EGFR	nonframeshift deletion	EGFR:NM_005228:exon19:c.2235_2249del:p.745_750del	0.948594
LUNG	L5	L5-CTC#3	CTC	III	NA	7	55242465	55242479	GGAATTAAGAGAAGC	-	EGFR	nonframeshift deletion	EGFR:NM_005228:exon19:c.2235_2249del:p.745_750del	0.608696
LUNG	L5	L5-CTC#2	CTC	III	NA	3	178936082	178936082	G	A	PIK3CA	nonsynonymous SNV	PIK3CA:NM_006218:exon10:c.G1624A:p.E542K	1
LUNG	L5	L5-CTC#3	CTC	III	NA	3	178936082	178936082	G	A	PIK3CA	nonsynonymous SNV	PIK3CA:NM_006218:exon10:c.G1624A:p.E542K	0.285714
LUNG	L5	L5-CTC#1	CTC	III	NA	1	237936861	237936861	T	C	RYR2	synonymous SNV	RYR2:NM_001035:exon87:c.T11688C:p.D3896D	0.142857
LUNG	L5	L5-CTC#3	CTC	III	NA	1	237936861	237936861	T	C	RYR2	synonymous SNV	RYR2:NM_001035:exon87:c.T11688C:p.D3896D	0.111111
LUNG	L6	L6-TUT#1	TUMOR	IV	NA	20	57470673	57470673	G	C	GNAS	nonsynonymous SNV	GNAS:NM_000516:exon2:c.G146C:p.G49A,GNAS:NM_001077488:exon2:c.G146C:p.G49A,GNAS:NM_001077489:exon2:c.G146C:p.G49A,GNAS:NM_080425:exon2:c.G2075C:p.G692A,GNAS:NM_080426:exon2:c.G146C:p.G49A	0.120599
LUNG	L6	L6-TUT#1	TUMOR	IV	NA	7	116409731	116409731	T	G	MET	synonymous SNV	MET:NM_000245:exon12:c.T2616G:p.G872G,MET:NM_001127500:exon12:c.T2670G:p.G890G	0.138412
LUNG	L6	L6-TUT#1	TUMOR	IV	NA	7	140500182	140500182	T	G	BRAF	synonymous SNV	BRAF:NM_004333:exon7:c.A960C:p.A320A	0.40522
LUNG	L7	L7-TUT#1	TUMOR	III	NA	17	7577121	7577121	G	A	TP53	nonsynonymous SNV	TP53:NM_001126115:exon4:c.C421T:p.R141C,TP53:NM_001126116:exon4:c.C421T:p.R141C,TP53:NM_001126117:exon4:c.C421T:p.R141C,TP53:NM_001276697:exon4:c.C340T:p.R114C,TP53:NM_001276698:exon4:c.C340T:p.R114C,TP53:NM_001276699:exon4:c.C340T:p.R114C,TP53:NM_001126118:exon7:c.C700T:p.R234C,TP53:NM_000546:exon8:c.C817T:p.R273C,TP53:NM_001126112:exon8:c.C817T:p.R273C,TP53:NM_001126113:exon8:c.C817T:p.R273C,TP…	0.471274
LUNG	L7	L7-TUT#1	TUMOR	III	NA	1	34043045	34043045	A	T	CSMD2	nonsynonymous SNV	CSMD2:NM_001281956:exon49:c.T7427A:p.F2476Y,CSMD2:NM_052896:exon50:c.T7433A:p.F2478Y	0.213992
LUNG	L7	L7-CTC#1	CTC	III	NA	1	34258100	34258100	C	G	CSMD2	nonsynonymous SNV	CSMD2:NM_001281956:exon11:c.G1474C:p.D492H,CSMD2:NM_052896:exon11:c.G1354C:p.D452H	1
LUNG	L7	L7-CTC#2	CTC	III	NA	1	34258100	34258100	C	G	CSMD2	nonsynonymous SNV	CSMD2:NM_001281956:exon11:c.G1474C:p.D492H,CSMD2:NM_052896:exon11:c.G1354C:p.D452H	0.970588
LUNG	L7	L7-TUT#1	TUMOR	III	NA	7	55242465	55242479	GGAATTAAGAGAAGC	-	EGFR	nonframeshift deletion	EGFR:NM_005228:exon19:c.2235_2249del:p.745_750del	0.54848
LUNG	L7	L7-TUT#1	TUMOR	III	NA	7	55249071	55249071	C	T	EGFR	nonsynonymous SNV	EGFR:NM_005228:exon20:c.C2369T:p.T790M	0.276423
LUNG	L7	L7-TUT#1	TUMOR	III	NA	7	103179743	103179743	G	A	RELN	nonsynonymous SNV	RELN:NM_005045:exon45:c.C6962T:p.T2321M,RELN:NM_173054:exon45:c.C6962T:p.T2321M	0.580411
LUNG	L7	L7-TUT#1	TUMOR	III	NA	7	103244879	103244879	G	A	RELN	synonymous SNV	RELN:NM_005045:exon23:c.C3060T:p.D1020D,RELN:NM_173054:exon23:c.C3060T:p.D1020D	0.642734
LUNG	L7	L7-TUT#1	TUMOR	III	NA	10	124348572	124348572	C	T	DMBT1	synonymous SNV	DMBT1:NM_017579:exon16:c.C1866T:p.D622D,DMBT1:NM_007329:exon17:c.C1896T:p.D632D	0.181287
LUNG	L7	L7-TUT#1	TUMOR	III	NA	7	140500182	140500182	T	G	BRAF	synonymous SNV	BRAF:NM_004333:exon7:c.A960C:p.A320A	0.393741
LUNG	L7	L7-TUT#1	TUMOR	III	NA	1	237905632	237905632	G	A	RYR2	nonsynonymous SNV	RYR2:NM_001035:exon80:c.G11128A:p.E3710K	0.33198
LUNG	L8	L8-CTC#1	CTC	IV	NA	19	11097624	11097624	-	C	SMARCA4	frameshift insertion	SMARCA4:NM_001128845:exon4:c.805dupC:p.V268fs,SMARCA4:NM_001128846:exon4:c.805dupC:p.V268fs,SMARCA4:NM_001128847:exon4:c.805dupC:p.V268fs,SMARCA4:NM_001128848:exon4:c.805dupC:p.V268fs,SMARCA4:NM_001128849:exon5:c.805dupC:p.V268fs,SMARCA4:NM_003072:exon5:c.805dupC:p.V268fs,SMARCA4:NM_001128844:exon6:c.805dupC:p.V268fs	0.5
LUNG	L8	L8-CTC#4	CTC	IV	NA	19	11097624	11097624	-	C	SMARCA4	frameshift insertion	SMARCA4:NM_001128845:exon4:c.805dupC:p.V268fs,SMARCA4:NM_001128846:exon4:c.805dupC:p.V268fs,SMARCA4:NM_001128847:exon4:c.805dupC:p.V268fs,SMARCA4:NM_001128848:exon4:c.805dupC:p.V268fs,SMARCA4:NM_001128849:exon5:c.805dupC:p.V268fs,SMARCA4:NM_003072:exon5:c.805dupC:p.V268fs,SMARCA4:NM_001128844:exon6:c.805dupC:p.V268fs	0.8
LUNG	L8	L8-CTC#2	CTC	IV	NA	15	42040937	42040937	C	T	MGA	nonsynonymous SNV	MGA:NM_001080541:exon15:c.C4688T:p.P1563L,MGA:NM_001164273:exon16:c.C5315T:p.P1772L	1
LUNG	L8	L8-CTC#3	CTC	IV	NA	15	42040937	42040937	C	T	MGA	nonsynonymous SNV	MGA:NM_001080541:exon15:c.C4688T:p.P1563L,MGA:NM_001164273:exon16:c.C5315T:p.P1772L	0.214286
LUNG	L8	L8-CTC#2	CTC	IV	NA	7	55249005	55249005	G	T	EGFR	nonsynonymous SNV	EGFR:NM_005228:exon20:c.G2303T:p.S768I	0.390244
LUNG	L8	L8-CTC#4	CTC	IV	NA	7	55249005	55249005	G	T	EGFR	nonsynonymous SNV	EGFR:NM_005228:exon20:c.G2303T:p.S768I	1
LUNG	L8	L8-CTC#1	CTC	IV	NA	10	124339398	124339398	C	T	DMBT1	synonymous SNV	DMBT1:NM_004406:exon10:c.C984T:p.D328D,DMBT1:NM_007329:exon10:c.C984T:p.D328D,DMBT1:NM_017579:exon10:c.C984T:p.D328D	0.231057
LUNG	L8	L8-DNA#1	PLASMA	IV	NA	10	124339398	124339398	C	T	DMBT1	synonymous SNV	DMBT1:NM_004406:exon10:c.C984T:p.D328D,DMBT1:NM_007329:exon10:c.C984T:p.D328D,DMBT1:NM_017579:exon10:c.C984T:p.D328D	0.144062
LUNG	L8	L8-CTC#1	CTC	IV	NA	7	140453126	140453126	T	A	BRAF	synonymous SNV	BRAF:NM_004333:exon15:c.A1809T:p.R603R	0.109818
LUNG	L8	L8-CTC#2	CTC	IV	NA	7	140453126	140453126	T	A	BRAF	synonymous SNV	BRAF:NM_004333:exon15:c.A1809T:p.R603R	0.831461
LUNG	L8	L8-CTC#3	CTC	IV	NA	7	140453126	140453126	T	A	BRAF	synonymous SNV	BRAF:NM_004333:exon15:c.A1809T:p.R603R	0.852941
LUNG	L8	L8-CTC#4	CTC	IV	NA	7	140453126	140453126	T	A	BRAF	synonymous SNV	BRAF:NM_004333:exon15:c.A1809T:p.R603R	0.930636
LUNG	L8	L8-CTC#1	CTC	IV	NA	7	140453136	140453136	A	T	BRAF	nonsynonymous SNV	BRAF:NM_004333:exon15:c.T1799A:p.V600E	0.109818
LUNG	L8	L8-CTC#2	CTC	IV	NA	7	140453136	140453136	A	T	BRAF	nonsynonymous SNV	BRAF:NM_004333:exon15:c.T1799A:p.V600E	0.831461
LUNG	L8	L8-CTC#3	CTC	IV	NA	7	140453136	140453136	A	T	BRAF	nonsynonymous SNV	BRAF:NM_004333:exon15:c.T1799A:p.V600E	0.852941
LUNG	L8	L8-CTC#4	CTC	IV	NA	7	140453136	140453136	A	T	BRAF	nonsynonymous SNV	BRAF:NM_004333:exon15:c.T1799A:p.V600E	0.930636
LUNG	L8	L8-CTC#2	CTC	IV	NA	1	237532888	237532888	C	-	RYR2	frameshift deletion	RYR2:NM_001035:exon6:c.364delC:p.R122fs	0.886145
LUNG	L8	L8-CTC#3	CTC	IV	NA	1	237532888	237532888	C	-	RYR2	frameshift deletion	RYR2:NM_001035:exon6:c.364delC:p.R122fs	1

## Sheet: Table S7
Cancer	Patient ID	Sample ID	Sample type	Disease stage at the point of blood's collection	Time point	Chr	Start	End	Locus	Expected	Copies	pvalue	Direction
LUNG	L1	L1-DNA#1	PLASMA	IV	NA	chr19	11094937	11172563	SMARCA4	2	4.57	1.1e-05	amp
LUNG	L1	L1-CTC#2	CTC	IV	NA	chr19	11094937	11172563	SMARCA4	2	33.13	0.0064	amp
LUNG	L1	L1-TUT#1	TUMOR	IV	NA	chr19	11094937	11172563	SMARCA4	2	34.65	0.0066	amp
LUNG	L1	L1-TUT#1	TUMOR	IV	NA	chr7	20662863	20795329	ABCB5	2	25.94	0.0031	amp
LUNG	L1	L1-CTC#2	CTC	IV	NA	chr7	20662863	20795329	ABCB5	2	12.85	0.036	amp
LUNG	L1	L1-DNA#1	PLASMA	IV	NA	chr1	27022840	27107306	ARID1A	2	5.45	7.2e-07	amp
LUNG	L1	L1-CTC#1	CTC	IV	NA	chr1	27022840	27107306	ARID1A	2	36.47	0.0092	amp
LUNG	L1	L1-CTC#2	CTC	IV	NA	chr1	27022840	27107306	ARID1A	2	28.49	0.0093	amp
LUNG	L1	L1-TUT#1	TUMOR	IV	NA	chr17	29422372	29592432	NF1.1	2	12.37	0.027	amp
LUNG	L1	L1-CTC#2	CTC	IV	NA	chr1	33985014	34052835	CSMD2.1	2	127.3	1.5e-11	amp
LUNG	L1	L1-CTC#1	CTC	IV	NA	chr1	33985014	34052835	CSMD2.1	2	127.58	6.5e-09	amp
LUNG	L1	L1-TUT#1	TUMOR	IV	NA	chr1	33985014	34052835	CSMD2.1	2	0.32	0.022	del
LUNG	L1	L1-TUT#1	TUMOR	IV	NA	chr1	34158492	34631478	CSMD2+HMGB4	2	0.12	0.0045	del
LUNG	L1	L1-TUT#1	TUMOR	IV	NA	chr3	41265469	41280868	CTNNB1	2	34.34	5.6e-05	amp
LUNG	L1	L1-CTC#2	CTC	IV	NA	chr3	41265469	41280868	CTNNB1	2	28.63	0.0071	amp
LUNG	L1	L1-CTC#1	CTC	IV	NA	chr15	41796126	41962237	LTK/MGA	2	124.19	1.4e-09	amp
LUNG	L1	L1-CTC#2	CTC	IV	NA	chr15	41796126	41962237	LTK/MGA	2	88.12	4.4e-06	amp
LUNG	L1	L1-DNA#1	PLASMA	IV	NA	chr15	41796126	41962237	LTK/MGA	2	7.72	7.9e-05	amp
LUNG	L1	L1-TUT#1	TUMOR	IV	NA	chr15	41796126	41962237	LTK/MGA	2	15.55	0.035	amp
LUNG	L1	L1-TUT#1	TUMOR	IV	NA	chr15	42019340	42059553	MGA.2	2	0.44	0.034	del
LUNG	L1	L1-TUT#1	TUMOR	IV	NA	chr3	47139372	47168231	SETD2.2	2	51.48	0.0029	amp
LUNG	L1	L1-CTC#2	CTC	IV	NA	chr13	48881362	49054267	RB1+LPAR6	2	43.35	0.00075	amp
LUNG	L1	L1-CTC#1	CTC	IV	NA	chr13	48881362	49054267	RB1+LPAR6	2	32.52	0.0097	amp
LUNG	L1	L1-CTC#2	CTC	IV	NA	chr15	86163287	86288000	AKAP13.2	2	111.23	0.012	amp
LUNG	L1	L1-CTC#1	CTC	IV	NA	chr15	86163287	86288000	AKAP13.2	2	26.59	0.017	amp
LUNG	L1	L1-CTC#1	CTC	IV	NA	chr7	103270343	103629909	RELN.3	2	61.53	0.0039	amp
LUNG	L1	L1-TUT#1	TUMOR	IV	NA	chr7	103270343	103629909	RELN.3	2	59.71	0.0054	amp
LUNG	L1	L1-TUT#1	TUMOR	IV	NA	chr11	108137833	108192182	ATM.2	2	84.53	0.023	amp
LUNG	L1	L1-CTC#2	CTC	IV	NA	chr11	119077132	119170529	CBL	2	50.28	0.02	amp
LUNG	L1	L1-CTC#1	CTC	IV	NA	chr11	119077132	119170529	CBL	2	106.52	0.025	amp
LUNG	L1	L1-CTC#1	CTC	IV	NA	chr10	124320218	124402986	DMBT1	2	99.73	9.1e-14	amp
LUNG	L1	L1-TUT#1	TUMOR	IV	NA	chr10	124320218	124402986	DMBT1	2	117.53	5.7e-10	amp
LUNG	L1	L1-DNA#1	PLASMA	IV	NA	chr9	139390479	139438589	NOTCH1	2	6.65	1.9e-05	amp
LUNG	L1	L1-CTC#1	CTC	IV	NA	chr9	139390479	139438589	NOTCH1	2	83.69	8e-05	amp
LUNG	L1	L1-CTC#2	CTC	IV	NA	chr9	139390479	139438589	NOTCH1	2	74.74	0.00033	amp
LUNG	L1	L1-DNA#1	PLASMA	IV	NA	chr5	176514523	176524765	FGFR4	2	6.92	0.00036	amp
LUNG	L1	L1-CTC#1	CTC	IV	NA	chr5	176514523	176524765	FGFR4	2	49.57	0.018	amp
LUNG	L1	L1-TUT#1	TUMOR	IV	NA	chr3	178916552	178952223	PIK3CA	2	0.5	0.036	del
LUNG	L1	L1-CTC#1	CTC	IV	NA	chr2	222290698	222437020	EPHA4	2	127.09	1.5e-08	amp
LUNG	L1	L1-CTC#2	CTC	IV	NA	chr2	222290698	222437020	EPHA4	2	51.46	0.0064	amp
LUNG	L1	L1-TUT#1	TUMOR	IV	NA	chr1	237786996	237850866	RYR2.3	2	59.98	0.00037	amp
LUNG	L1	L1-CTC#2	CTC	IV	NA	chr1	237786996	237850866	RYR2.3	2	28.79	0.0011	amp
LUNG	L1	L1-TUT#1	TUMOR	IV	NA	chr1	237918308	237995980	RYR2.5	2	0.37	0.0018	del
LUNG	L1	L1-CTC#2	CTC	IV	NA	chr1	237918308	237995980	RYR2.5	2	31.99	0.0028	amp
LUNG	L1	L1-CTC#1	CTC	IV	NA	chr1	237918308	237995980	RYR2.5	2	22.25	0.0068	amp
LUNG	L10	L10-DNA#1	PLASMA	III	NA	chr19	11094937	11172563	SMARCA4	2	4.71	0.00036	amp
LUNG	L10	L10-TUT#1	TUMOR	III	NA	chr19	11094937	11172563	SMARCA4	2	6.46	0.0025	amp
LUNG	L10	L10-CTC#2	CTC	III	NA	chr19	11094937	11172563	SMARCA4	2	13.8	0.032	amp
LUNG	L10	L10-CTC#1	CTC	III	NA	chr7	20662863	20795329	ABCB5	2	39.69	4.2e-05	amp
LUNG	L10	L10-CTC#2	CTC	III	NA	chr7	20662863	20795329	ABCB5	2	13.39	0.0071	amp
LUNG	L10	L10-TUT#1	TUMOR	III	NA	chr1	27022840	27107306	ARID1A	2	13.95	0.00018	amp
LUNG	L10	L10-CTC#1	CTC	III	NA	chr1	27022840	27107306	ARID1A	2	25.6	0.0034	amp
LUNG	L10	L10-CTC#2	CTC	III	NA	chr1	33985014	34052835	CSMD2.1	2	18.56	0.00021	amp
LUNG	L10	L10-CTC#1	CTC	III	NA	chr1	33985014	34052835	CSMD2.1	2	24.62	0.00073	amp
LUNG	L10	L10-TUT#1	TUMOR	III	NA	chr1	34158492	34631478	CSMD2+HMGB4	2	5.76	0.00095	amp
LUNG	L10	L10-DNA#1	PLASMA	III	NA	chr15	41796126	41962237	LTK/MGA	2	5.79	0.00013	amp
LUNG	L10	L10-TUT#1	TUMOR	III	NA	chr15	41796126	41962237	LTK/MGA	2	9.33	0.0018	amp
LUNG	L10	L10-CTC#1	CTC	III	NA	chr3	47058534	47129823	SETD2.1	2	38.47	0.0071	amp
LUNG	L10	L10-CTC#2	CTC	III	NA	chr3	47058534	47129823	SETD2.1	2	20.35	0.041	amp
LUNG	L10	L10-TUT#1	TUMOR	III	NA	chr7	55086921	55273421	EGFR	2	7.42	2.8e-05	amp
LUNG	L10	L10-CTC#1	CTC	III	NA	chr7	55086921	55273421	EGFR	2	19.04	0.00049	amp
LUNG	L10	L10-CTC#2	CTC	III	NA	chr7	55086921	55273421	EGFR	2	24.07	0.00089	amp
LUNG	L10	L10-CTC#2	CTC	III	NA	chr3	89156848	89528724	EPHA3	2	59.16	0.00029	amp
LUNG	L10	L10-CTC#1	CTC	III	NA	chr3	89156848	89528724	EPHA3	2	41.42	0.0043	amp
LUNG	L10	L10-CTC#1	CTC	III	NA	chr7	103113213	103164021	RELN.1	2	14.01	0.02	amp
LUNG	L10	L10-CTC#2	CTC	III	NA	chr7	103113213	103164021	RELN.1	2	14.14	0.023	amp
LUNG	L10	L10-CTC#2	CTC	III	NA	chr7	103175723	103252289	RELN.2	2	124.82	0.00044	amp
LUNG	L10	L10-CTC#1	CTC	III	NA	chr7	103175723	103252289	RELN.2	2	13.85	0.013	amp
LUNG	L10	L10-CTC#1	CTC	III	NA	chr7	103270343	103629909	RELN.3	2	67.89	0.00016	amp
LUNG	L10	L10-CTC#2	CTC	III	NA	chr7	103270343	103629909	RELN.3	2	42.17	0.00084	amp
LUNG	L10	L10-CTC#2	CTC	III	NA	chr11	108137833	108192182	ATM.2	2	45.74	0.00025	amp
LUNG	L10	L10-CTC#1	CTC	III	NA	chr11	108137833	108192182	ATM.2	2	22.73	0.0087	amp
LUNG	L10	L10-CTC#1	CTC	III	NA	chr11	108195999	108236321	ATM.3	2	55.41	9.1e-06	amp
LUNG	L10	L10-CTC#2	CTC	III	NA	chr11	108195999	108236321	ATM.3	2	16.27	0.025	amp
LUNG	L10	L10-CTC#1	CTC	III	NA	chr5	112170603	112179882	APC.2	2	55.65	0.00046	amp
LUNG	L10	L10-CTC#2	CTC	III	NA	chr5	112170603	112179882	APC.2	2	16.43	0.021	amp
LUNG	L10	L10-CTC#2	CTC	III	NA	chr7	116335734	116436208	MET	2	17.55	0.0014	amp
LUNG	L10	L10-CTC#1	CTC	III	NA	chr7	116335734	116436208	MET	2	9.29	0.032	amp
LUNG	L10	L10-CTC#1	CTC	III	NA	chr11	119077132	119170529	CBL	2	32.61	0.00016	amp
LUNG	L10	L10-TUT#1	TUMOR	III	NA	chr11	119077132	119170529	CBL	2	4.63	0.0015	amp
LUNG	L10	L10-CTC#2	CTC	III	NA	chr11	119077132	119170529	CBL	2	15.23	0.0039	amp
LUNG	L10	L10-CTC#1	CTC	III	NA	chr10	124320218	124402986	DMBT1	2	75.19	3.6e-10	amp
LUNG	L10	L10-TUT#1	TUMOR	III	NA	chr10	124320218	124402986	DMBT1	2	6.66	1e-07	amp
LUNG	L10	L10-CTC#2	CTC	III	NA	chr10	124320218	124402986	DMBT1	2	28.25	1e-06	amp
LUNG	L10	L10-CTC#1	CTC	III	NA	chr9	139390479	139438589	NOTCH1	2	119.03	6.6e-10	amp
LUNG	L10	L10-TUT#1	TUMOR	III	NA	chr9	139390479	139438589	NOTCH1	2	7.07	1.8e-05	amp
LUNG	L10	L10-DNA#1	PLASMA	III	NA	chr9	139390479	139438589	NOTCH1	2	5.52	4.2e-05	amp
LUNG	L10	L10-CTC#2	CTC	III	NA	chr9	139390479	139438589	NOTCH1	2	36.62	0.00037	amp
LUNG	L10	L10-CTC#1	CTC	III	NA	chr1	237205855	237732667	RYR2.1	2	21.16	0.0021	amp
LUNG	L10	L10-CTC#2	CTC	III	NA	chr1	237205855	237732667	RYR2.1	2	16.18	0.0095	amp
LUNG	L10	L10-CTC#1	CTC	III	NA	chr1	237786996	237850866	RYR2.3	2	26.85	0.0058	amp
LUNG	L10	L10-CTC#2	CTC	III	NA	chr1	237786996	237850866	RYR2.3	2	23.92	0.009	amp
LUNG	L10	L10-CTC#1	CTC	III	NA	chr1	237918308	237995980	RYR2.5	2	45.88	5.3e-05	amp
LUNG	L10	L10-CTC#2	CTC	III	NA	chr1	237918308	237995980	RYR2.5	2	25.27	0.0076	amp
LUNG	L11	L11-T1-DNA#1	PLASMA	IV	NA	chr19	11094937	11172563	SMARCA4	2	4.46	0.00014	amp
LUNG	L11	L11-T2-TUT#1	TUMOR	IV	NA	chr19	11094937	11172563	SMARCA4	2	5.35	0.0012	amp
LUNG	L11	L11-T1-DNA#1	PLASMA	IV	NA	chr1	27022840	27107306	ARID1A	2	3.59	5.3e-07	amp
LUNG	L11	L11-T3-DNA#3	PLASMA	IV	NA	chr1	27022840	27107306	ARID1A	2	5.28	1.1e-05	amp
LUNG	L11	L11-T2-TUT#1	TUMOR	IV	NA	chr1	27022840	27107306	ARID1A	2	6.34	0.00014	amp
LUNG	L11	L11-T2-TUT#1	TUMOR	IV	NA	chr1	34158492	34631478	CSMD2+HMGB4	2	5.15	9.6e-05	amp
LUNG	L11	L11-T3-DNA#3	PLASMA	IV	NA	chr1	34158492	34631478	CSMD2+HMGB4	2	4.68	0.0011	amp
LUNG	L11	L11-T1-DNA#1	PLASMA	IV	NA	chr15	41796126	41962237	LTK/MGA	2	5.33	1.2e-05	amp
LUNG	L11	L11-T1-DNA#1	PLASMA	IV	NA	chr15	41796126	41962237	LTK/MGA	2	5.07	3.9e-05	amp
LUNG	L11	L11-T3-DNA#3	PLASMA	IV	NA	chr15	41796126	41962237	LTK/MGA	2	6.85	0.00011	amp
LUNG	L11	L11-T2-TUT#1	TUMOR	IV	NA	chr15	41796126	41962237	LTK/MGA	2	4.71	0.0012	amp
LUNG	L11	L11-T2-TUT#1	TUMOR	IV	NA	chr13	48881362	49054267	RB1+LPAR6	2	0.76	0.011	del
LUNG	L11	L11-T2-TUT#1	TUMOR	IV	NA	chr7	55086921	55273421	EGFR	2	3.9	0.0013	amp
LUNG	L11	L11-T1-DNA#1	PLASMA	IV	NA	chr10	124320218	124402986	DMBT1	2	3.5	4.9e-08	amp
LUNG	L11	L11-T3-DNA#3	PLASMA	IV	NA	chr10	124320218	124402986	DMBT1	2	4.38	2e-07	amp
LUNG	L11	L11-T1-DNA#1	PLASMA	IV	NA	chr10	124320218	124402986	DMBT1	2	3.33	5.2e-07	amp
LUNG	L11	L11-T2-TUT#1	TUMOR	IV	NA	chr10	124320218	124402986	DMBT1	2	3.71	6.9e-06	amp
LUNG	L11	L11-T2-TUT#1	TUMOR	IV	NA	chr9	139390479	139438589	NOTCH1	2	7.2	2e-06	amp
LUNG	L11	L11-T1-DNA#1	PLASMA	IV	NA	chr9	139390479	139438589	NOTCH1	2	5.3	1.2e-05	amp
LUNG	L11	L11-T1-DNA#1	PLASMA	IV	NA	chr9	139390479	139438589	NOTCH1	2	5.03	3.8e-05	amp
LUNG	L11	L11-T3-DNA#3	PLASMA	IV	NA	chr9	139390479	139438589	NOTCH1	2	5.13	6.9e-05	amp
LUNG	L12	L12-CTC#3	CTC	IV	NA	chr19	11094937	11172563	SMARCA4	2	24.46	0.012	amp
LUNG	L12	L12-CTC#1	CTC	IV	NA	chr19	11094937	11172563	SMARCA4	2	15.77	0.018	amp
LUNG	L12	L12-CTC#3	CTC	IV	NA	chr1	27022840	27107306	ARID1A	2	83.6	2.5e-05	amp
LUNG	L12	L12-TUT#1	TUMOR	IV	NA	chr1	27022840	27107306	ARID1A	2	6	0.00074	amp
LUNG	L12	L12-CTC#1	CTC	IV	NA	chr1	33985014	34052835	CSMD2.1	2	122.44	0.00049	amp
LUNG	L12	L12-CTC#3	CTC	IV	NA	chr1	33985014	34052835	CSMD2.1	2	14.87	0.0013	amp
LUNG	L12	L12-CTC#2	CTC	IV	NA	chr1	33985014	34052835	CSMD2.1	2	15.65	0.019	amp
LUNG	L12	L12-TUT#1	TUMOR	IV	NA	chr1	34158492	34631478	CSMD2+HMGB4	2	4.19	0.0009	amp
LUNG	L12	L12-CTC#2	CTC	IV	NA	chr1	34158492	34631478	CSMD2+HMGB4	2	21.22	0.01	amp
LUNG	L12	L12-CTC#2	CTC	IV	NA	chr15	41796126	41962237	LTK/MGA	2	43.15	0.00019	amp
LUNG	L12	L12-CTC#3	CTC	IV	NA	chr15	41796126	41962237	LTK/MGA	2	47.87	0.00044	amp
LUNG	L12	L12-CTC#3	CTC	IV	NA	chr3	47058534	47129823	SETD2.1	2	62.43	0.0053	amp
LUNG	L12	L12-CTC#2	CTC	IV	NA	chr3	47058534	47129823	SETD2.1	2	43.13	0.013	amp
LUNG	L12	L12-CTC#2	CTC	IV	NA	chr3	89156848	89528724	EPHA3	2	82.25	0.00016	amp
LUNG	L12	L12-CTC#3	CTC	IV	NA	chr3	89156848	89528724	EPHA3	2	35.36	0.0055	amp
LUNG	L12	L12-CTC#2	CTC	IV	NA	chr11	108195999	108236321	ATM.3	2	118.9	4.3e-09	amp
LUNG	L12	L12-CTC#1	CTC	IV	NA	chr11	108195999	108236321	ATM.3	2	62.82	4.7e-05	amp
LUNG	L12	L12-CTC#2	CTC	IV	NA	chr5	112043361	112164751	APC.1	2	50.61	0.002	amp
LUNG	L12	L12-CTC#1	CTC	IV	NA	chr5	112043361	112164751	APC.1	2	67.6	0.0042	amp
LUNG	L12	L12-CTC#3	CTC	IV	NA	chr5	112043361	112164751	APC.1	2	118.96	0.0072	amp
LUNG	L12	L12-CTC#2	CTC	IV	NA	chr11	119077132	119170529	CBL	2	40.35	0.00012	amp
LUNG	L12	L12-CTC#3	CTC	IV	NA	chr11	119077132	119170529	CBL	2	32.23	0.00081	amp
LUNG	L12	L12-CTC#1	CTC	IV	NA	chr11	119077132	119170529	CBL	2	10.18	0.03	amp
LUNG	L12	L12-CTC#3	CTC	IV	NA	chr10	124320218	124402986	DMBT1	2	64.4	2.8e-09	amp
LUNG	L12	L12-TUT#1	TUMOR	IV	NA	chr10	124320218	124402986	DMBT1	2	4.23	1.4e-06	amp
LUNG	L12	L12-CTC#1	CTC	IV	NA	chr10	124320218	124402986	DMBT1	2	21.03	9.8e-05	amp
LUNG	L12	L12-CTC#2	CTC	IV	NA	chr10	124320218	124402986	DMBT1	2	10.42	0.016	amp
LUNG	L12	L12-CTC#2	CTC	IV	NA	chr9	139390479	139438589	NOTCH1	2	50	7.3e-06	amp
LUNG	L12	L12-DNA#1	PLASMA	IV	NA	chr9	139390479	139438589	NOTCH1	2	4.7	9.4e-06	amp
LUNG	L12	L12-TUT#1	TUMOR	IV	NA	chr9	139390479	139438589	NOTCH1	2	5.5	0.00038	amp
LUNG	L12	L12-CTC#3	CTC	IV	NA	chr9	139390479	139438589	NOTCH1	2	44.81	0.0011	amp
LUNG	L12	L12-CTC#1	CTC	IV	NA	chr9	139390479	139438589	NOTCH1	2	7.74	0.019	amp
LUNG	L12	L12-CTC#2	CTC	IV	NA	chr3	178916552	178952223	PIK3CA	2	112.68	1.5e-08	amp
LUNG	L12	L12-CTC#1	CTC	IV	NA	chr3	178916552	178952223	PIK3CA	2	26.37	0.006	amp
LUNG	L12	L12-CTC#3	CTC	IV	NA	chr1	237786996	237850866	RYR2.3	2	61.28	0.0008	amp
LUNG	L12	L12-CTC#2	CTC	IV	NA	chr1	237786996	237850866	RYR2.3	2	20.73	0.029	amp
LUNG	L12	L12-CTC#1	CTC	IV	NA	chr1	237786996	237850866	RYR2.3	2	20.43	0.034	amp
LUNG	L12	L12-CTC#3	CTC	IV	NA	chr1	237862199	237905745	RYR2.4	2	41.23	0.014	amp
LUNG	L12	L12-CTC#1	CTC	IV	NA	chr1	237862199	237905745	RYR2.4	2	26.83	0.032	amp
LUNG	L12	L12-CTC#2	CTC	IV	NA	chr1	237918308	237995980	RYR2.5	2	25.68	0.0051	amp
LUNG	L12	L12-CTC#1	CTC	IV	NA	chr1	237918308	237995980	RYR2.5	2	19.97	0.01	amp
LUNG	L13	L13-CTC#5	CTC	II	NA	chr17	29422372	29592432	NF1.1	2	47.17	0.00075	amp
LUNG	L13	L13-CTC#2	CTC	II	NA	chr17	29422372	29592432	NF1.1	2	19.77	0.0098	amp
LUNG	L13	L13-CTC#3	CTC	II	NA	chr17	29652782	29701221	NF1.2	2	34.28	0.004	amp
LUNG	L13	L13-CTC#5	CTC	II	NA	chr17	29652782	29701221	NF1.2	2	27.8	0.0074	amp
LUNG	L13	L13-CTC#2	CTC	II	NA	chr17	29652782	29701221	NF1.2	2	19.68	0.0245	amp
LUNG	L13	L13-CTC#1	CTC	II	NA	chr1	33985014	34052835	CSMD2.1	2	14.17	0.0149	amp
LUNG	L13	L13-CTC#3	CTC	II	NA	chr1	33985014	34052835	CSMD2.1	2	12.32	0.044	amp
LUNG	L13	L13-CTC#2	CTC	II	NA	chr7	103270343	103629909	RELN.3	2	36.37	0.0147	amp
LUNG	L13	L13-CTC#4	CTC	II	NA	chr7	103270343	103629909	RELN.3	2	17.39	0.0153	amp
LUNG	L13	L13-CTC#3	CTC	II	NA	chr7	103270343	103629909	RELN.3	2	28.27	0.038	amp
LUNG	L13	L13-CTC#3	CTC	II	NA	chr11	108195999	108236321	ATM.3	2	40.99	0.022	amp
LUNG	L13	L13-CTC#1	CTC	II	NA	chr11	108195999	108236321	ATM.3	2	24.73	0.0434	amp
LUNG	L13	L13-CTC#3	CTC	II	NA	chr5	112043361	112164751	APC.1	2	125.35	5.6e-09	amp
LUNG	L13	L13-CTC#5	CTC	II	NA	chr5	112043361	112164751	APC.1	2	64.83	0.0031	amp
LUNG	L13	L13-CTC#5	CTC	II	NA	chr5	112170603	112179882	APC.2	2	54.14	0.005	amp
LUNG	L13	L13-CTC#1	CTC	II	NA	chr5	112170603	112179882	APC.2	2	40.32	0.0113	amp
LUNG	L13	L13-CTC#3	CTC	II	NA	chr5	112170603	112179882	APC.2	2	45.16	0.014	amp
LUNG	L13	L13-CTC#5	CTC	II	NA	chr7	116335734	116436208	MET	2	50.02	0.0012	amp
LUNG	L13	L13-CTC#3	CTC	II	NA	chr7	116335734	116436208	MET	2	18.7	0.02	amp
LUNG	L13	L13-CTC#3	CTC	II	NA	chr10	124320218	124402986	DMBT1	2	73.36	0.00024	amp
LUNG	L13	L13-CTC#4	CTC	II	NA	chr10	124320218	124402986	DMBT1	2	97.04	0.0212	amp
LUNG	L13	L13-CTC#5	CTC	II	NA	chr10	124320218	124402986	DMBT1	2	16.82	0.043	amp
LUNG	L13	L13-CTC#5	CTC	II	NA	chr3	178916552	178952223	PIK3CA	2	106.77	1.5e-08	amp
LUNG	L13	L13-CTC#2	CTC	II	NA	chr3	178916552	178952223	PIK3CA	2	34.84	0.0007	amp
LUNG	L13	L13-CTC#1	CTC	II	NA	chr3	178916552	178952223	PIK3CA	2	19.42	0.0031	amp
LUNG	L13	L13-CTC#3	CTC	II	NA	chr3	178916552	178952223	PIK3CA	2	33.68	0.0067	amp
LUNG	L13	L13-CTC#5	CTC	II	NA	chr2	212426556	212989725	ERBB4.3	2	56.55	0.0057	amp
LUNG	L13	L13-CTC#3	CTC	II	NA	chr2	212426556	212989725	ERBB4.3	2	105.79	0.024	amp
LUNG	L13	L13-CTC#1	CTC	II	NA	chr2	212426556	212989725	ERBB4.3	2	14.25	0.0494	amp
LUNG	L13	L13-CTC#1	CTC	II	NA	chr1	237862199	237905745	RYR2.4	2	63.75	0.0012	amp
LUNG	L13	L13-CTC#3	CTC	II	NA	chr1	237862199	237905745	RYR2.4	2	57.74	0.0026	amp
LUNG	L13	L13-CTC#2	CTC	II	NA	chr1	237862199	237905745	RYR2.4	2	17.78	0.0485	amp
LUNG	L13	L13-CTC#5	CTC	II	NA	chr1	237918308	237995980	RYR2.5	2	80.16	1.6e-05	amp
LUNG	L13	L13-CTC#3	CTC	II	NA	chr1	237918308	237995980	RYR2.5	2	20.12	0.021	amp
LUNG	L13	L13-CTC#1	CTC	II	NA	chr1	237918308	237995980	RYR2.5	2	14.19	0.0327	amp
LUNG	L14	L14-CTC#4	CTC	IV	NA	chr7	20662863	20795329	ABCB5	2	0.28	0.00124	del
LUNG	L14	L14-CTC#3	CTC	IV	NA	chr7	20662863	20795329	ABCB5	2	0.22	0.00318	del
LUNG	L14	L14-CTC#2	CTC	IV	NA	chr7	20662863	20795329	ABCB5	2	0.34	0.00387	del
LUNG	L14	L14-CTC#1	CTC	IV	NA	chr7	55086921	55273421	EGFR	2	0.15	0.0036	del
LUNG	L14	L14-CTC#2	CTC	IV	NA	chr7	55086921	55273421	EGFR	2	0.22	0.00524	del
LUNG	L14	L14-CTC#1	CTC	IV	NA	chr7	103175723	103252289	RELN.2	2	16.53	0.0291	amp
LUNG	L14	L14-CTC#4	CTC	IV	NA	chr7	103175723	103252289	RELN.2	2	15.57	0.04824	amp
LUNG	L14	L14-CTC#5	CTC	IV	NA	chr7	103270343	103629909	RELN.3	2	30.31	0.0026	amp
LUNG	L14	L14-CTC#4	CTC	IV	NA	chr7	103270343	103629909	RELN.3	2	21.7	0.027	amp
LUNG	L14	L14-CTC#2	CTC	IV	NA	chr7	116335734	116436208	MET	2	0.14	0.00125	del
LUNG	L14	L14-CTC#3	CTC	IV	NA	chr7	116335734	116436208	MET	2	0.31	0.02058	del
LUNG	L14	L14-CTC#3	CTC	IV	NA	chr11	119077132	119170529	CBL	2	0.13	0.00808	del
LUNG	L14	L14-CTC#2	CTC	IV	NA	chr11	119077132	119170529	CBL	2	0.44	0.02783	del
LUNG	L14	L14-CTC#3	CTC	IV	NA	chr10	124320218	124402986	DMBT1	2	27.48	0.00011	amp
LUNG	L14	L14-CTC#4	CTC	IV	NA	chr10	124320218	124402986	DMBT1	2	24.26	0.00079	amp
LUNG	L14	L14-CTC#2	CTC	IV	NA	chr10	124320218	124402986	DMBT1	2	15	0.00251	amp
LUNG	L14	L14-CTC#1	CTC	IV	NA	chr10	124320218	124402986	DMBT1	2	9.42	0.038	amp
LUNG	L14	L14-CTC#5	CTC	IV	NA	chr10	124320218	124402986	DMBT1	2	65.89	0.0488	amp
LUNG	L14	L14-CTC#4	CTC	IV	NA	chr3	178916552	178952223	PIK3CA	2	47.56	0.00091	amp
LUNG	L14	L14-CTC#3	CTC	IV	NA	chr3	178916552	178952223	PIK3CA	2	47.25	0.00308	amp
LUNG	L14	L14-CTC#1	CTC	IV	NA	chr3	178916552	178952223	PIK3CA	2	51.96	0.0033	amp
LUNG	L14	L14-CTC#2	CTC	IV	NA	chr3	178916552	178952223	PIK3CA	2	38.47	0.01184	amp
LUNG	L14	L14-CTC#2	CTC	IV	NA	chr2	222290698	222437020	EPHA4	2	0.26	0.00908	del
LUNG	L14	L14-CTC#1	CTC	IV	NA	chr2	222290698	222437020	EPHA4	2	0.55	0.0114	del
LUNG	L14	L14-CTC#3	CTC	IV	NA	chr1	237205855	237732667	RYR2.1	2	0.03	0.03161	del
LUNG	L14	L14-CTC#5	CTC	IV	NA	chr1	237205855	237732667	RYR2.1	2	0.03	0.0422	del
LUNG	L14	L14-CTC#2	CTC	IV	NA	chr1	237205855	237732667	RYR2.1	2	0.03	0.04869	del
LUNG	L14	L14-CTC#4	CTC	IV	NA	chr1	237786996	237850866	RYR2.3	2	44.57	0.0005	amp
LUNG	L14	L14-CTC#1	CTC	IV	NA	chr1	237786996	237850866	RYR2.3	2	25.06	0.0096	amp
LUNG	L14	L14-CTC#3	CTC	IV	NA	chr1	237786996	237850866	RYR2.3	2	21.02	0.02079	amp
LUNG	L14	L14-CTC#3	CTC	IV	NA	chr1	237918308	237995980	RYR2.5	2	0.3	0.03546	del
LUNG	L14	L14-CTC#2	CTC	IV	NA	chr1	237918308	237995980	RYR2.5	2	0.36	0.03683	del
LUNG	L16	L16-TUT#1	TUMOR	III	NA	chr7	55086921	55273421	EGFR	2	3.74	1.2e-19	amp
LUNG	L16	L16-CTC#1	CTC	III	NA	chr7	55086921	55273421	EGFR	2	119.94	2.7e-05	amp
LUNG	L17	L17-TUT#1	TUMOR	IV	NA	chr19	11094937	11172563	SMARCA4	2	115.9	1e-08	amp
LUNG	L17	L17-DNA#1	PLASMA	IV	NA	chr19	11094937	11172563	SMARCA4	2	5.06	0.00011	amp
LUNG	L17	L17-TUT#1	TUMOR	IV	NA	chr7	20662863	20795329	ABCB5	2	110.59	4.5e-07	amp
LUNG	L17	L17-TUT#1	TUMOR	IV	NA	chr17	29422372	29592432	NF1.1	2	117.63	4.6e-05	amp
LUNG	L17	L17-TUT#1	TUMOR	IV	NA	chr17	29652782	29701221	NF1.2	2	7.77	0.037	amp
LUNG	L17	L17-TUT#1	TUMOR	IV	NA	chr1	33985014	34052835	CSMD2.1	2	127.93	2.3e-07	amp
LUNG	L17	L17-TUT#1	TUMOR	IV	NA	chrX	47004766	47046069	RBM10	2	127.51	1.4e-06	amp
LUNG	L17	L17-TUT#1	TUMOR	IV	NA	chr7	55086921	55273421	EGFR	2	108.96	0.003	amp
LUNG	L17	L17-TUT#1	TUMOR	IV	NA	chr15	86163287	86288000	AKAP13.2	2	83.94	2.6e-07	amp
LUNG	L17	L17-TUT#1	TUMOR	IV	NA	chr7	103113213	103164021	RELN.1	2	118.31	1.3e-08	amp
LUNG	L17	L17-TUT#1	TUMOR	IV	NA	chr11	108195999	108236321	ATM.3	2	21.47	0.016	amp
LUNG	L17	L17-TUT#1	TUMOR	IV	NA	chr7	116335734	116436208	MET	2	122.99	5.1e-06	amp
LUNG	L17	L17-TUT#1	TUMOR	IV	NA	chr11	119077132	119170529	CBL	2	0.59	0.00034	del
LUNG	L17	L17-TUT#1	TUMOR	IV	NA	chr10	124320218	124402986	DMBT1	2	127.24	3.9e-10	amp
LUNG	L17	L17-DNA#1	PLASMA	IV	NA	chr10	124320218	124402986	DMBT1	2	3.14	2e-05	amp
LUNG	L17	L17-DNA#1	PLASMA	IV	NA	chr9	139390479	139438589	NOTCH1	2	7.43	9.2e-07	amp
LUNG	L17	L17-TUT#1	TUMOR	IV	NA	chr9	139390479	139438589	NOTCH1	2	27.78	0.02	amp
LUNG	L17	L17-TUT#1	TUMOR	IV	NA	chr1	237205855	237732667	RYR2.1	2	0.58	0.0087	del
LUNG	L17	L17-TUT#1	TUMOR	IV	NA	chr1	237862199	237905745	RYR2.4	2	56.44	0.002	amp
LUNG	L18	L18-CTC#1	CTC	IV	NA	chr19	11094937	11172563	SMARCA4	2	101.23	1.7e-07	amp
LUNG	L18	L18-CTC#3	CTC	IV	NA	chr19	11094937	11172563	SMARCA4	2	76.4	4.6e-06	amp
LUNG	L18	L18-DNA#1	PLASMA	IV	NA	chr19	11094937	11172563	SMARCA4	2	4.46	2.7e-05	amp
LUNG	L18	L18-CTC#2	CTC	IV	NA	chr19	11094937	11172563	SMARCA4	2	66.6	4.6e-05	amp
LUNG	L18	L18-DNA#1	PLASMA	IV	NA	chr1	27022840	27107306	ARID1A	2	4.39	1.9e-07	amp
LUNG	L18	L18-CTC#3	CTC	IV	NA	chr1	27022840	27107306	ARID1A	2	20.73	0.034	amp
LUNG	L18	L18-CTC#1	CTC	IV	NA	chr17	29422372	29592432	NF1.1	2	125.57	3.3e-13	amp
LUNG	L18	L18-CTC#3	CTC	IV	NA	chr17	29422372	29592432	NF1.1	2	30.57	0.0083	amp
LUNG	L18	L18-CTC#3	CTC	IV	NA	chr15	41796126	41962237	LTK/MGA	2	113.64	2.5e-09	amp
LUNG	L18	L18-CTC#2	CTC	IV	NA	chr15	41796126	41962237	LTK/MGA	2	95.38	2.6e-06	amp
LUNG	L18	L18-CTC#1	CTC	IV	NA	chr15	41796126	41962237	LTK/MGA	2	84.23	3.5e-05	amp
LUNG	L18	L18-DNA#1	PLASMA	IV	NA	chr15	41796126	41962237	LTK/MGA	2	7.75	7.4e-05	amp
LUNG	L18	L18-CTC#1	CTC	IV	NA	chr13	48881362	49054267	RB1+LPAR6	2	72.75	3e-05	amp
LUNG	L18	L18-CTC#3	CTC	IV	NA	chr13	48881362	49054267	RB1+LPAR6	2	25.48	0.027	amp
LUNG	L18	L18-CTC#3	CTC	IV	NA	chr7	55086921	55273421	EGFR	2	120.48	3.7e-14	amp
LUNG	L18	L18-CTC#1	CTC	IV	NA	chr7	55086921	55273421	EGFR	2	51.01	1e-05	amp
LUNG	L18	L18-CTC#3	CTC	IV	NA	chr15	86163287	86288000	AKAP13.2	2	121.89	6.2e-16	amp
LUNG	L18	L18-CTC#1	CTC	IV	NA	chr15	86163287	86288000	AKAP13.2	2	97.27	6.6e-10	amp
LUNG	L18	L18-CTC#1	CTC	IV	NA	chr11	119077132	119170529	CBL	2	114.05	6.1e-12	amp
LUNG	L18	L18-CTC#2	CTC	IV	NA	chr11	119077132	119170529	CBL	2	63.47	2.2e-06	amp
LUNG	L18	L18-CTC#3	CTC	IV	NA	chr11	119077132	119170529	CBL	2	21.68	0.0032	amp
LUNG	L18	L18-DNA#1	PLASMA	IV	NA	chr9	139390479	139438589	NOTCH1	2	6	2.6e-07	amp
LUNG	L18	L18-CTC#1	CTC	IV	NA	chr9	139390479	139438589	NOTCH1	2	74.65	4e-05	amp
LUNG	L18	L18-CTC#3	CTC	IV	NA	chr9	139390479	139438589	NOTCH1	2	25.1	0.0042	amp
LUNG	L19	L19-TUT#1	TUMOR	IV	NA	chr19	11094937	11172563	SMARCA4	2	8.27	0.00027	amp
LUNG	L19	L19-DNA#1	PLASMA	IV	NA	chr19	11094937	11172563	SMARCA4	2	5.2	0.0015	amp
LUNG	L19	L19-DNA#1	PLASMA	IV	NA	chr1	27022840	27107306	ARID1A	2	4.05	1.3e-05	amp
LUNG	L19	L19-TUT#1	TUMOR	IV	NA	chr1	27022840	27107306	ARID1A	2	9.14	5.2e-05	amp
LUNG	L19	L19-TUT#1	TUMOR	IV	NA	chr1	34158492	34631478	CSMD2+HMGB4	2	4.35	0.00053	amp
LUNG	L19	L19-DNA#1	PLASMA	IV	NA	chr15	41796126	41962237	LTK/MGA	2	6.07	1.3e-05	amp
LUNG	L19	L19-TUT#1	TUMOR	IV	NA	chr15	41796126	41962237	LTK/MGA	2	8.2	0.00018	amp
LUNG	L19	L19-TUT#1	TUMOR	IV	NA	chr13	48881362	49054267	RB1+LPAR6	2	0.88	0.0089	del
LUNG	L19	L19-TUT#1	TUMOR	IV	NA	chr7	55086921	55273421	EGFR	2	4.41	0.00015	amp
LUNG	L19	L19-DNA#1	PLASMA	IV	NA	chr10	124320218	124402986	DMBT1	2	3.8	9.2e-10	amp
LUNG	L19	L19-TUT#1	TUMOR	IV	NA	chr10	124320218	124402986	DMBT1	2	6.79	2.7e-08	amp
LUNG	L19	L19-TUT#1	TUMOR	IV	NA	chr9	139390479	139438589	NOTCH1	2	10.14	8.3e-08	amp
LUNG	L19	L19-DNA#1	PLASMA	IV	NA	chr9	139390479	139438589	NOTCH1	2	5.69	1.9e-07	amp
LUNG	L19	L19-TUT#1	TUMOR	IV	NA	chr3	178916552	178952223	PIK3CA	2	0.65	0.00021	del
LUNG	L2	L2-CTC#4	CTC	IV	NA	chr9	8436544	8733890	PTPRD.2	2	114.19	0.00025	amp
LUNG	L2	L2-TUT#1	TUMOR	IV	NA	chr9	8436544	8733890	PTPRD.2	2	91.29	0.00064	amp
LUNG	L2	L2-DNA#1	PLASMA	IV	NA	chr19	11094937	11172563	SMARCA4	2	6.57	7.6e-05	amp
LUNG	L2	L2-TUT#1	TUMOR	IV	NA	chr19	11094937	11172563	SMARCA4	2	31.85	0.003	amp
LUNG	L2	L2-CTC#4	CTC	IV	NA	chr19	11094937	11172563	SMARCA4	2	28.13	0.014	amp
LUNG	L2	L2-CTC#2	CTC	IV	NA	chr19	11094937	11172563	SMARCA4	2	20.3	0.018	amp
LUNG	L2	L2-CTC#3	CTC	IV	NA	chr19	11094937	11172563	SMARCA4	2	34.11	0.023	amp
LUNG	L2	L2-CTC#3	CTC	IV	NA	chr7	20662863	20795329	ABCB5	2	71.92	5.8e-06	amp
LUNG	L2	L2-CTC#1	CTC	IV	NA	chr7	20662863	20795329	ABCB5	2	58.39	0.00019	amp
LUNG	L2	L2-TUT#1	TUMOR	IV	NA	chr7	20662863	20795329	ABCB5	2	15.56	0.0072	amp
LUNG	L2	L2-DNA#1	PLASMA	IV	NA	chr1	27022840	27107306	ARID1A	2	5.92	9.3e-07	amp
LUNG	L2	L2-CTC#3	CTC	IV	NA	chr1	27022840	27107306	ARID1A	2	65.34	0.00055	amp
LUNG	L2	L2-TUT#1	TUMOR	IV	NA	chr1	27022840	27107306	ARID1A	2	22.05	0.026	amp
LUNG	L2	L2-CTC#2	CTC	IV	NA	chr17	29422372	29592432	NF1.1	2	126.05	3.1e-11	amp
LUNG	L2	L2-CTC#3	CTC	IV	NA	chr17	29422372	29592432	NF1.1	2	116.76	1.6e-06	amp
LUNG	L2	L2-CTC#4	CTC	IV	NA	chr17	29422372	29592432	NF1.1	2	108.12	2.8e-05	amp
LUNG	L2	L2-CTC#1	CTC	IV	NA	chr17	29422372	29592432	NF1.1	2	64.79	0.0003	amp
LUNG	L2	L2-CTC#3	CTC	IV	NA	chr17	29652782	29701221	NF1.2	2	115.36	9.3e-07	amp
LUNG	L2	L2-CTC#4	CTC	IV	NA	chr17	29652782	29701221	NF1.2	2	56.62	0.0044	amp
LUNG	L2	L2-CTC#4	CTC	IV	NA	chr1	33985014	34052835	CSMD2.1	2	105.15	1.2e-08	amp
LUNG	L2	L2-CTC#2	CTC	IV	NA	chr1	33985014	34052835	CSMD2.1	2	116.59	2.5e-07	amp
LUNG	L2	L2-TUT#1	TUMOR	IV	NA	chr1	33985014	34052835	CSMD2.1	2	0.75	0.011	del
LUNG	L2	L2-CTC#1	CTC	IV	NA	chr1	34158492	34631478	CSMD2+HMGB4	2	118.37	7e-06	amp
LUNG	L2	L2-TUT#1	TUMOR	IV	NA	chr1	34158492	34631478	CSMD2+HMGB4	2	109.93	8.5e-05	amp
LUNG	L2	L2-DNA#1	PLASMA	IV	NA	chr15	41796126	41962237	LTK/MGA	2	11.8	2.7e-06	amp
LUNG	L2	L2-CTC#4	CTC	IV	NA	chr15	41796126	41962237	LTK/MGA	2	71.03	0.00046	amp
LUNG	L2	L2-TUT#1	TUMOR	IV	NA	chr15	41796126	41962237	LTK/MGA	2	29.42	0.0021	amp
LUNG	L2	L2-TUT#1	TUMOR	IV	NA	chrX	47004766	47046069	RBM10	2	126.7	1.8e-05	amp
LUNG	L2	L2-CTC#1	CTC	IV	NA	chr3	47139372	47168231	SETD2.2	2	104.15	0.00014	amp
LUNG	L2	L2-CTC#4	CTC	IV	NA	chr3	47139372	47168231	SETD2.2	2	59.45	0.00046	amp
LUNG	L2	L2-CTC#3	CTC	IV	NA	chr3	47139372	47168231	SETD2.2	2	101.15	0.016	amp
LUNG	L2	L2-CTC#1	CTC	IV	NA	chr13	48881362	49054267	RB1+LPAR6	2	37.99	0.00079	amp
LUNG	L2	L2-CTC#2	CTC	IV	NA	chr13	48881362	49054267	RB1+LPAR6	2	72.72	0.011	amp
LUNG	L2	L2-CTC#4	CTC	IV	NA	chr13	48881362	49054267	RB1+LPAR6	2	90.63	0.016	amp
LUNG	L2	L2-TUT#1	TUMOR	IV	NA	chr7	55086921	55273421	EGFR	2	109.62	1.7e-08	amp
LUNG	L2	L2-CTC#2	CTC	IV	NA	chr7	55086921	55273421	EGFR	2	80.57	5e-07	amp
LUNG	L2	L2-CTC#4	CTC	IV	NA	chr7	55086921	55273421	EGFR	2	11.49	2.8e-05	amp
LUNG	L2	L2-CTC#1	CTC	IV	NA	chr7	55086921	55273421	EGFR	2	103.21	2.9e-05	amp
LUNG	L2	L2-CTC#2	CTC	IV	NA	chr15	86163287	86288000	AKAP13.2	2	96.9	5.4e-10	amp
LUNG	L2	L2-CTC#1	CTC	IV	NA	chr15	86163287	86288000	AKAP13.2	2	65.05	4.5e-05	amp
LUNG	L2	L2-TUT#1	TUMOR	IV	NA	chr15	86163287	86288000	AKAP13.2	2	127.6	0.00022	amp
LUNG	L2	L2-CTC#4	CTC	IV	NA	chr15	86163287	86288000	AKAP13.2	2	49.51	0.039	amp
LUNG	L2	L2-TUT#1	TUMOR	IV	NA	chr7	103113213	103164021	RELN.1	2	98.83	5.5e-08	amp
LUNG	L2	L2-CTC#4	CTC	IV	NA	chr7	103113213	103164021	RELN.1	2	67.06	0.00098	amp
LUNG	L2	L2-CTC#1	CTC	IV	NA	chr7	103175723	103252289	RELN.2	2	118.3	2.9e-07	amp
LUNG	L2	L2-TUT#1	TUMOR	IV	NA	chr7	103175723	103252289	RELN.2	2	127.53	1.2e-06	amp
LUNG	L2	L2-CTC#3	CTC	IV	NA	chr7	103175723	103252289	RELN.2	2	0.05	0.00015	del
LUNG	L2	L2-CTC#4	CTC	IV	NA	chr7	103175723	103252289	RELN.2	2	0.28	0.033	del
LUNG	L2	L2-CTC#2	CTC	IV	NA	chr7	103270343	103629909	RELN.3	2	43.78	0.008	amp
LUNG	L2	L2-CTC#1	CTC	IV	NA	chr7	103270343	103629909	RELN.3	2	34.06	0.024	amp
LUNG	L2	L2-CTC#3	CTC	IV	NA	chr7	103270343	103629909	RELN.3	2	42.45	0.027	amp
LUNG	L2	L2-CTC#1	CTC	IV	NA	chr11	108137833	108192182	ATM.2	2	119.99	1.8e-10	amp
LUNG	L2	L2-TUT#1	TUMOR	IV	NA	chr11	108137833	108192182	ATM.2	2	29.76	0.0013	amp
LUNG	L2	L2-CTC#4	CTC	IV	NA	chr11	108137833	108192182	ATM.2	2	111.65	0.0024	amp
LUNG	L2	L2-CTC#3	CTC	IV	NA	chr11	108137833	108192182	ATM.2	2	17.91	0.0062	amp
LUNG	L2	L2-TUT#1	TUMOR	IV	NA	chr11	108195999	108236321	ATM.3	2	31.9	0.0036	amp
LUNG	L2	L2-CTC#1	CTC	IV	NA	chr11	108195999	108236321	ATM.3	2	28.49	0.011	amp
LUNG	L2	L2-CTC#3	CTC	IV	NA	chr7	116335734	116436208	MET	2	127.64	1.3e-14	amp
LUNG	L2	L2-CTC#2	CTC	IV	NA	chr7	116335734	116436208	MET	2	127.98	8.5e-14	amp
LUNG	L2	L2-CTC#1	CTC	IV	NA	chr7	116335734	116436208	MET	2	115.87	1.1e-08	amp
LUNG	L2	L2-TUT#1	TUMOR	IV	NA	chr7	116335734	116436208	MET	2	127.85	0.00018	amp
LUNG	L2	L2-CTC#4	CTC	IV	NA	chr7	116335734	116436208	MET	2	101.22	0.0002	amp
LUNG	L2	L2-CTC#2	CTC	IV	NA	chr11	119077132	119170529	CBL	2	9.91	0.018	amp
LUNG	L2	L2-TUT#1	TUMOR	IV	NA	chr11	119077132	119170529	CBL	2	102.62	0.027	amp
LUNG	L2	L2-CTC#1	CTC	IV	NA	chr10	124320218	124402986	DMBT1	2	127.86	4.4e-32	amp
LUNG	L2	L2-TUT#1	TUMOR	IV	NA	chr10	124320218	124402986	DMBT1	2	127.15	1.9e-25	amp
LUNG	L2	L2-CTC#3	CTC	IV	NA	chr10	124320218	124402986	DMBT1	2	124.28	2.6e-24	amp
LUNG	L2	L2-CTC#2	CTC	IV	NA	chr10	124320218	124402986	DMBT1	2	123.16	7.5e-16	amp
LUNG	L2	L2-DNA#1	PLASMA	IV	NA	chr10	124320218	124402986	DMBT1	2	4.11	1.5e-08	amp
LUNG	L2	L2-TUT#1	TUMOR	IV	NA	chr9	139390479	139438589	NOTCH1	2	104.84	5.8e-07	amp
LUNG	L2	L2-DNA#1	PLASMA	IV	NA	chr9	139390479	139438589	NOTCH1	2	9.88	8.3e-07	amp
LUNG	L2	L2-CTC#3	CTC	IV	NA	chr9	139390479	139438589	NOTCH1	2	82.38	0.0007	amp
LUNG	L2	L2-TUT#1	TUMOR	IV	NA	chr3	178916552	178952223	PIK3CA	2	105.36	6.9e-09	amp
LUNG	L2	L2-CTC#3	CTC	IV	NA	chr3	178916552	178952223	PIK3CA	2	120.96	3.6e-05	amp
LUNG	L2	L2-CTC#4	CTC	IV	NA	chr2	222290698	222437020	EPHA4	2	127.94	1.5e-10	amp
LUNG	L2	L2-CTC#3	CTC	IV	NA	chr2	222290698	222437020	EPHA4	2	123.9	9.2e-05	amp
LUNG	L2	L2-TUT#1	TUMOR	IV	NA	chr1	237205855	237732667	RYR2.1	2	0.57	0.0086	del
LUNG	L2	L2-CTC#3	CTC	IV	NA	chr1	237862199	237905745	RYR2.4	2	113.09	5.5e-05	amp
LUNG	L2	L2-TUT#1	TUMOR	IV	NA	chr1	237862199	237905745	RYR2.4	2	72.8	0.0033	amp
LUNG	L2	L2-CTC#1	CTC	IV	NA	chr1	237862199	237905745	RYR2.4	2	43.82	0.0046	amp
LUNG	L4	L4-DNA#1	PLASMA	IV	NA	chr19	11094937	11172563	SMARCA4	2	4.7	0.00018	amp
LUNG	L4	L4-CTC#1	CTC	IV	NA	chr19	11094937	11172563	SMARCA4	2	23.39	0.012	amp
LUNG	L4	L4-TUT#1	TUMOR	IV	NA	chr19	11094937	11172563	SMARCA4	2	10.45	0.01463	amp
LUNG	L4	L4-CTC#2	CTC	IV	NA	chr19	11094937	11172563	SMARCA4	2	19.67	0.039	amp
LUNG	L4	L4-TUT#1	TUMOR	IV	NA	chr7	20662863	20795329	ABCB5	2	40.02	0.0002	amp
LUNG	L4	L4-CTC#2	CTC	IV	NA	chr1	27022840	27107306	ARID1A	2	127.81	1.8e-15	amp
LUNG	L4	L4-DNA#1	PLASMA	IV	NA	chr1	27022840	27107306	ARID1A	2	4.24	1.1e-05	amp
LUNG	L4	L4-CTC#1	CTC	IV	NA	chr17	29652782	29701221	NF1.2	2	127.59	2.5e-12	amp
LUNG	L4	L4-CTC#2	CTC	IV	NA	chr17	29652782	29701221	NF1.2	2	109.41	6.4e-06	amp
LUNG	L4	L4-CTC#1	CTC	IV	NA	chr1	33985014	34052835	CSMD2.1	2	116.84	2.1e-06	amp
LUNG	L4	L4-TUT#1	TUMOR	IV	NA	chr1	33985014	34052835	CSMD2.1	2	120.67	3.9e-06	amp
LUNG	L4	L4-CTC#1	CTC	IV	NA	chr15	41796126	41962237	LTK/MGA	2	117.15	6.3e-09	amp
LUNG	L4	L4-DNA#1	PLASMA	IV	NA	chr15	41796126	41962237	LTK/MGA	2	5.56	0.00024	amp
LUNG	L4	L4-TUT#1	TUMOR	IV	NA	chr15	41796126	41962237	LTK/MGA	2	22.4	0.00484	amp
LUNG	L4	L4-CTC#2	CTC	IV	NA	chr3	47139372	47168231	SETD2.2	2	35.84	0.014	amp
LUNG	L4	L4-CTC#1	CTC	IV	NA	chr3	47139372	47168231	SETD2.2	2	31.16	0.042	amp
LUNG	L4	L4-CTC#2	CTC	IV	NA	chr13	48881362	49054267	RB1+LPAR6	2	80.07	6.3e-05	amp
LUNG	L4	L4-CTC#1	CTC	IV	NA	chr13	48881362	49054267	RB1+LPAR6	2	54.85	0.00014	amp
LUNG	L4	L4-TUT#1	TUMOR	IV	NA	chr13	48881362	49054267	RB1+LPAR6	2	22.04	0.0035	amp
LUNG	L4	L4-CTC#2	CTC	IV	NA	chr7	55086921	55273421	EGFR	2	118.95	7e-12	amp
LUNG	L4	L4-CTC#1	CTC	IV	NA	chr7	55086921	55273421	EGFR	2	124.75	8.6e-08	amp
LUNG	L4	L4-TUT#1	TUMOR	IV	NA	chr7	55086921	55273421	EGFR	2	49.89	0.0001	amp
LUNG	L4	L4-CTC#1	CTC	IV	NA	chr15	86163287	86288000	AKAP13.2	2	127.51	1.9e-27	amp
LUNG	L4	L4-TUT#1	TUMOR	IV	NA	chr15	86163287	86288000	AKAP13.2	2	118.17	7.5e-06	amp
LUNG	L4	L4-TUT#1	TUMOR	IV	NA	chr7	103175723	103252289	RELN.2	2	92.17	0.0014	amp
LUNG	L4	L4-TUT#1	TUMOR	IV	NA	chr7	103270343	103629909	RELN.3	2	0.12	0.039	del
LUNG	L4	L4-TUT#1	TUMOR	IV	NA	chr11	108137833	108192182	ATM.2	2	33.73	0.00018	amp
LUNG	L4	L4-CTC#1	CTC	IV	NA	chr11	108195999	108236321	ATM.3	2	38.96	0.0025	amp
LUNG	L4	L4-CTC#2	CTC	IV	NA	chr11	108195999	108236321	ATM.3	2	36.76	0.0025	amp
LUNG	L4	L4-CTC#1	CTC	IV	NA	chr5	112043361	112164751	APC.1	2	117.54	0.00015	amp
LUNG	L4	L4-CTC#2	CTC	IV	NA	chr5	112043361	112164751	APC.1	2	107.18	0.00018	amp
LUNG	L4	L4-CTC#2	CTC	IV	NA	chr11	119077132	119170529	CBL	2	117.25	4.2e-10	amp
LUNG	L4	L4-TUT#1	TUMOR	IV	NA	chr11	119077132	119170529	CBL	2	17.51	0.00068	amp
LUNG	L4	L4-CTC#1	CTC	IV	NA	chr10	124320218	124402986	DMBT1	2	127.93	1.7e-38	amp
LUNG	L4	L4-TUT#1	TUMOR	IV	NA	chr10	124320218	124402986	DMBT1	2	119.14	2.1e-12	amp
LUNG	L4	L4-DNA#1	PLASMA	IV	NA	chr10	124320218	124402986	DMBT1	2	3.38	7.2e-07	amp
LUNG	L4	L4-DNA#1	PLASMA	IV	NA	chr9	139390479	139438589	NOTCH1	2	5.93	8.3e-08	amp
LUNG	L4	L4-CTC#2	CTC	IV	NA	chr9	139390479	139438589	NOTCH1	2	76	0.00014	amp
LUNG	L4	L4-TUT#1	TUMOR	IV	NA	chr9	139390479	139438589	NOTCH1	2	43.61	0.00396	amp
LUNG	L4	L4-TUT#1	TUMOR	IV	NA	chr5	176514523	176524765	FGFR4	2	31.56	0.041	amp
LUNG	L4	L4-CTC#1	CTC	IV	NA	chr3	178916552	178952223	PIK3CA	2	127.49	7.2e-16	amp
LUNG	L4	L4-TUT#1	TUMOR	IV	NA	chr3	178916552	178952223	PIK3CA	2	127.83	1.6e-06	amp
LUNG	L4	L4-TUT#1	TUMOR	IV	NA	chr2	222290698	222437020	EPHA4	2	0.23	0.042	del
LUNG	L4	L4-CTC#2	CTC	IV	NA	chr1	237786996	237850866	RYR2.3	2	104.07	1e-06	amp
LUNG	L4	L4-TUT#1	TUMOR	IV	NA	chr1	237786996	237850866	RYR2.3	2	16.46	0.017	amp
LUNG	L4	L4-CTC#2	CTC	IV	NA	chr1	237862199	237905745	RYR2.4	2	82.54	0.0003	amp
LUNG	L4	L4-TUT#1	TUMOR	IV	NA	chr1	237862199	237905745	RYR2.4	2	49.5	0.00076	amp
LUNG	L5	L5-CTC#2	CTC	III	NA	chr19	11094937	11172563	SMARCA4	2	86.33	2.6e-06	amp
LUNG	L5	L5-DNA#1	PLASMA	III	NA	chr19	11094937	11172563	SMARCA4	2	9.54	5.5e-06	amp
LUNG	L5	L5-CTC#3	CTC	III	NA	chr19	11094937	11172563	SMARCA4	2	28.05	0.00161	amp
LUNG	L5	L5-CTC#1	CTC	III	NA	chr7	20662863	20795329	ABCB5	2	62.45	2e-07	amp
LUNG	L5	L5-CTC#2	CTC	III	NA	chr7	20662863	20795329	ABCB5	2	88.2	1.8e-06	amp
LUNG	L5	L5-CTC#3	CTC	III	NA	chr7	20662863	20795329	ABCB5	2	13.66	0.00422	amp
LUNG	L5	L5-CTC#2	CTC	III	NA	chr1	27022840	27107306	ARID1A	2	106.8	6.8e-07	amp
LUNG	L5	L5-DNA#1	PLASMA	III	NA	chr1	27022840	27107306	ARID1A	2	5.63	0.00015	amp
LUNG	L5	L5-CTC#1	CTC	III	NA	chr1	27022840	27107306	ARID1A	2	55.88	0.00022	amp
LUNG	L5	L5-CTC#3	CTC	III	NA	chr1	27022840	27107306	ARID1A	2	8.84	0.02638	amp
LUNG	L5	L5-CTC#2	CTC	III	NA	chr17	29422372	29592432	NF1.1	2	35.61	0.00013	amp
LUNG	L5	L5-CTC#1	CTC	III	NA	chr17	29422372	29592432	NF1.1	2	31.17	0.00015	amp
LUNG	L5	L5-CTC#3	CTC	III	NA	chr17	29422372	29592432	NF1.1	2	10.77	0.0224	amp
LUNG	L5	L5-CTC#2	CTC	III	NA	chr17	29652782	29701221	NF1.2	2	58.8	2.4e-05	amp
LUNG	L5	L5-CTC#1	CTC	III	NA	chr17	29652782	29701221	NF1.2	2	54.83	2.8e-05	amp
LUNG	L5	L5-CTC#3	CTC	III	NA	chr17	29652782	29701221	NF1.2	2	19.7	0.00533	amp
LUNG	L5	L5-CTC#3	CTC	III	NA	chr1	33985014	34052835	CSMD2.1	2	115.74	1.5e-08	amp
LUNG	L5	L5-CTC#2	CTC	III	NA	chr1	33985014	34052835	CSMD2.1	2	85.61	3.9e-05	amp
LUNG	L5	L5-CTC#1	CTC	III	NA	chr1	33985014	34052835	CSMD2.1	2	67.63	0.00069	amp
LUNG	L5	L5-DNA#1	PLASMA	III	NA	chr1	33985014	34052835	CSMD2.1	2	4.51	0.004	amp
LUNG	L5	L5-CTC#2	CTC	III	NA	chr1	34066405	34128722	CSMD2.2	2	127.37	4.1e-11	amp
LUNG	L5	L5-CTC#1	CTC	III	NA	chr1	34066405	34128722	CSMD2.2	2	32.31	0.02	amp
LUNG	L5	L5-CTC#3	CTC	III	NA	chr1	34158492	34631478	CSMD2+HMGB4	2	43.3	0.00018	amp
LUNG	L5	L5-DNA#1	PLASMA	III	NA	chr1	34158492	34631478	CSMD2+HMGB4	2	4.51	0.00058	amp
LUNG	L5	L5-CTC#1	CTC	III	NA	chr1	34158492	34631478	CSMD2+HMGB4	2	18.62	0.012	amp
LUNG	L5	L5-CTC#2	CTC	III	NA	chr1	34158492	34631478	CSMD2+HMGB4	2	17.12	0.039	amp
LUNG	L5	L5-DNA#1	PLASMA	III	NA	chr15	41796126	41962237	LTK/MGA	2	12.5	0.0014	amp
LUNG	L5	L5-CTC#2	CTC	III	NA	chr15	41796126	41962237	LTK/MGA	2	27.74	0.016	amp
LUNG	L5	L5-CTC#3	CTC	III	NA	chr15	41796126	41962237	LTK/MGA	2	18.62	0.01764	amp
LUNG	L5	L5-CTC#3	CTC	III	NA	chr3	47058534	47129823	SETD2.1	2	39.05	0.0034	amp
LUNG	L5	L5-CTC#1	CTC	III	NA	chr3	47058534	47129823	SETD2.1	2	26.79	0.025	amp
LUNG	L5	L5-CTC#2	CTC	III	NA	chr3	47139372	47168231	SETD2.2	2	111.19	5.7e-06	amp
LUNG	L5	L5-CTC#3	CTC	III	NA	chr3	47139372	47168231	SETD2.2	2	47.92	0.00162	amp
LUNG	L5	L5-CTC#1	CTC	III	NA	chr3	47139372	47168231	SETD2.2	2	38.76	0.0082	amp
LUNG	L5	L5-CTC#2	CTC	III	NA	chr13	48881362	49054267	RB1+LPAR6	2	81.7	1.1e-06	amp
LUNG	L5	L5-CTC#3	CTC	III	NA	chr13	48881362	49054267	RB1+LPAR6	2	18.64	0.00086	amp
LUNG	L5	L5-CTC#1	CTC	III	NA	chr13	48881362	49054267	RB1+LPAR6	2	20.13	0.0014	amp
LUNG	L5	L5-CTC#2	CTC	III	NA	chr7	55086921	55273421	EGFR	2	30.73	6.5e-05	amp
LUNG	L5	L5-CTC#3	CTC	III	NA	chr7	55086921	55273421	EGFR	2	7.91	0.0012	amp
LUNG	L5	L5-CTC#1	CTC	III	NA	chr7	55086921	55273421	EGFR	2	14.64	0.003	amp
LUNG	L5	L5-CTC#2	CTC	III	NA	chr15	86163287	86288000	AKAP13.2	2	114.3	8.7e-10	amp
LUNG	L5	L5-CTC#1	CTC	III	NA	chr15	86163287	86288000	AKAP13.2	2	104.71	1.5e-08	amp
LUNG	L5	L5-CTC#3	CTC	III	NA	chr15	86163287	86288000	AKAP13.2	2	25.14	0.00089	amp
LUNG	L5	L5-CTC#3	CTC	III	NA	chr3	89156848	89528724	EPHA3	2	119.07	4.6e-07	amp
LUNG	L5	L5-CTC#2	CTC	III	NA	chr3	89156848	89528724	EPHA3	2	66.83	2.4e-05	amp
LUNG	L5	L5-CTC#1	CTC	III	NA	chr3	89156848	89528724	EPHA3	2	61.91	0.0002	amp
LUNG	L5	L5-CTC#1	CTC	III	NA	chr7	103113213	103164021	RELN.1	2	35.18	0.0016	amp
LUNG	L5	L5-CTC#2	CTC	III	NA	chr7	103113213	103164021	RELN.1	2	20.37	0.021	amp
LUNG	L5	L5-CTC#1	CTC	III	NA	chr7	103175723	103252289	RELN.2	2	40.56	0.001	amp
LUNG	L5	L5-CTC#2	CTC	III	NA	chr7	103175723	103252289	RELN.2	2	125.58	0.005	amp
LUNG	L5	L5-CTC#3	CTC	III	NA	chr7	103175723	103252289	RELN.2	2	26.07	0.0059	amp
LUNG	L5	L5-CTC#3	CTC	III	NA	chr7	103270343	103629909	RELN.3	2	126.86	8.3e-06	amp
LUNG	L5	L5-CTC#1	CTC	III	NA	chr7	103270343	103629909	RELN.3	2	49.16	0.0011	amp
LUNG	L5	L5-CTC#2	CTC	III	NA	chr7	103270343	103629909	RELN.3	2	23.74	0.0069	amp
LUNG	L5	L5-CTC#2	CTC	III	NA	chr11	108137833	108192182	ATM.2	2	114.88	8.8e-12	amp
LUNG	L5	L5-CTC#1	CTC	III	NA	chr11	108137833	108192182	ATM.2	2	66.7	7.4e-06	amp
LUNG	L5	L5-CTC#1	CTC	III	NA	chr11	108195999	108236321	ATM.3	2	24.78	0.0029	amp
LUNG	L5	L5-CTC#2	CTC	III	NA	chr11	108195999	108236321	ATM.3	2	28.83	0.0055	amp
LUNG	L5	L5-CTC#2	CTC	III	NA	chr5	112043361	112164751	APC.1	2	114.39	3.6e-05	amp
LUNG	L5	L5-CTC#1	CTC	III	NA	chr5	112043361	112164751	APC.1	2	67.94	0.0029	amp
LUNG	L5	L5-CTC#3	CTC	III	NA	chr5	112043361	112164751	APC.1	2	24.42	0.01383	amp
LUNG	L5	L5-CTC#3	CTC	III	NA	chr5	112170603	112179882	APC.2	2	43.68	0.00197	amp
LUNG	L5	L5-CTC#1	CTC	III	NA	chr5	112170603	112179882	APC.2	2	22.89	0.0056	amp
LUNG	L5	L5-CTC#1	CTC	III	NA	chr7	116335734	116436208	MET	2	120.79	6.4e-14	amp
LUNG	L5	L5-CTC#2	CTC	III	NA	chr7	116335734	116436208	MET	2	54.84	4.9e-05	amp
LUNG	L5	L5-CTC#1	CTC	III	NA	chr11	119077132	119170529	CBL	2	109.54	2.2e-08	amp
LUNG	L5	L5-CTC#2	CTC	III	NA	chr11	119077132	119170529	CBL	2	36.77	2e-05	amp
LUNG	L5	L5-CTC#3	CTC	III	NA	chr10	124320218	124402986	DMBT1	2	123.62	1.6e-16	amp
LUNG	L5	L5-DNA#1	PLASMA	III	NA	chr10	124320218	124402986	DMBT1	2	6.8	2.2e-09	amp
LUNG	L5	L5-CTC#2	CTC	III	NA	chr10	124320218	124402986	DMBT1	2	64.2	2.4e-08	amp
LUNG	L5	L5-CTC#1	CTC	III	NA	chr10	124320218	124402986	DMBT1	2	34.37	7.4e-07	amp
LUNG	L5	L5-CTC#1	CTC	III	NA	chr9	139390479	139438589	NOTCH1	2	127.99	1.6e-15	amp
LUNG	L5	L5-CTC#2	CTC	III	NA	chr9	139390479	139438589	NOTCH1	2	117.85	1.4e-08	amp
LUNG	L5	L5-DNA#1	PLASMA	III	NA	chr9	139390479	139438589	NOTCH1	2	15.6	6.4e-06	amp
LUNG	L5	L5-CTC#3	CTC	III	NA	chr9	139390479	139438589	NOTCH1	2	34.45	0.00015	amp
LUNG	L5	L5-CTC#2	CTC	III	NA	chr7	140415756	140550099	BRAF	2	33.95	0.014	amp
LUNG	L5	L5-CTC#1	CTC	III	NA	chr7	140415756	140550099	BRAF	2	37.12	0.036	amp
LUNG	L5	L5-CTC#3	CTC	III	NA	chr2	222290698	222437020	EPHA4	2	119.02	2.2e-07	amp
LUNG	L5	L5-CTC#2	CTC	III	NA	chr2	222290698	222437020	EPHA4	2	9.85	0.049	amp
LUNG	L5	L5-CTC#2	CTC	III	NA	chr1	237205855	237732667	RYR2.1	2	82.24	2.5e-06	amp
LUNG	L5	L5-CTC#3	CTC	III	NA	chr1	237205855	237732667	RYR2.1	2	21.2	0.0081	amp
LUNG	L5	L5-CTC#1	CTC	III	NA	chr1	237786996	237850866	RYR2.3	2	82.19	4.9e-07	amp
LUNG	L5	L5-CTC#3	CTC	III	NA	chr1	237786996	237850866	RYR2.3	2	43.91	0.00011	amp
LUNG	L5	L5-CTC#2	CTC	III	NA	chr1	237786996	237850866	RYR2.3	2	14.51	0.0072	amp
LUNG	L5	L5-CTC#3	CTC	III	NA	chr1	237862199	237905745	RYR2.4	2	63.83	0.0001	amp
LUNG	L5	L5-CTC#2	CTC	III	NA	chr1	237862199	237905745	RYR2.4	2	37.01	0.0014	amp
LUNG	L5	L5-CTC#2	CTC	III	NA	chr1	237918308	237995980	RYR2.5	2	82.13	1.7e-06	amp
LUNG	L5	L5-CTC#3	CTC	III	NA	chr1	237918308	237995980	RYR2.5	2	22.11	0.0017	amp
LUNG	L5	L5-CTC#1	CTC	III	NA	chr1	237918308	237995980	RYR2.5	2	24.98	0.002	amp
LUNG	L6	L6-TUT#1	TUMOR	IV	NA	chr1	27022840	27107306	ARID1A	2	5.8	0.0004	amp
LUNG	L6	L6-CTC#1	CTC	IV	NA	chr17	29652782	29701221	NF1.2	2	67.16	2.1e-05	amp
LUNG	L6	L6-CTC#2	CTC	IV	NA	chr17	29652782	29701221	NF1.2	2	18.77	0.0023	amp
LUNG	L6	L6-CTC#1	CTC	IV	NA	chr1	33985014	34052835	CSMD2.1	2	52.52	3.6e-06	amp
LUNG	L6	L6-CTC#2	CTC	IV	NA	chr1	33985014	34052835	CSMD2.1	2	85.53	0.0008	amp
LUNG	L6	L6-CTC#2	CTC	IV	NA	chr13	48881362	49054267	RB1+LPAR6	2	38.21	0.00081	amp
LUNG	L6	L6-CTC#1	CTC	IV	NA	chr13	48881362	49054267	RB1+LPAR6	2	127.7	0.0018	amp
LUNG	L6	L6-CTC#2	CTC	IV	NA	chr7	55086921	55273421	EGFR	2	19.39	0.0016	amp
LUNG	L6	L6-CTC#1	CTC	IV	NA	chr7	55086921	55273421	EGFR	2	19.51	0.0058	amp
LUNG	L6	L6-CTC#1	CTC	IV	NA	chr7	103113213	103164021	RELN.1	2	75.45	1.8e-06	amp
LUNG	L6	L6-CTC#2	CTC	IV	NA	chr7	103113213	103164021	RELN.1	2	62	0.00041	amp
LUNG	L6	L6-CTC#1	CTC	IV	NA	chr7	103175723	103252289	RELN.2	2	71.98	2.3e-05	amp
LUNG	L6	L6-CTC#2	CTC	IV	NA	chr7	103175723	103252289	RELN.2	2	46.11	3.9e-05	amp
LUNG	L6	L6-CTC#1	CTC	IV	NA	chr7	103270343	103629909	RELN.3	2	56.36	0.0012	amp
LUNG	L6	L6-CTC#2	CTC	IV	NA	chr7	103270343	103629909	RELN.3	2	22.77	0.032	amp
LUNG	L6	L6-CTC#1	CTC	IV	NA	chr11	108137833	108192182	ATM.2	2	63.57	1.5e-05	amp
LUNG	L6	L6-CTC#2	CTC	IV	NA	chr11	108137833	108192182	ATM.2	2	59.86	4.7e-05	amp
LUNG	L6	L6-CTC#1	CTC	IV	NA	chr11	108195999	108236321	ATM.3	2	93.53	2.7e-06	amp
LUNG	L6	L6-CTC#2	CTC	IV	NA	chr11	108195999	108236321	ATM.3	2	18.65	0.023	amp
LUNG	L6	L6-CTC#1	CTC	IV	NA	chr5	112043361	112164751	APC.1	2	37.23	0.011	amp
LUNG	L6	L6-CTC#2	CTC	IV	NA	chr5	112043361	112164751	APC.1	2	14.21	0.012	amp
LUNG	L6	L6-CTC#1	CTC	IV	NA	chr7	116335734	116436208	MET	2	19.74	0.0074	amp
LUNG	L6	L6-CTC#2	CTC	IV	NA	chr7	116335734	116436208	MET	2	101.28	0.015	amp
LUNG	L6	L6-CTC#1	CTC	IV	NA	chr11	119077132	119170529	CBL	2	117.75	7.6e-13	amp
LUNG	L6	L6-CTC#2	CTC	IV	NA	chr11	119077132	119170529	CBL	2	38.47	0.00014	amp
LUNG	L6	L6-CTC#1	CTC	IV	NA	chr10	124320218	124402986	DMBT1	2	124.87	8.1e-28	amp
LUNG	L6	L6-CTC#2	CTC	IV	NA	chr10	124320218	124402986	DMBT1	2	55.68	7e-09	amp
LUNG	L6	L6-CTC#2	CTC	IV	NA	chr9	139390479	139438589	NOTCH1	2	95.98	5e-06	amp
LUNG	L6	L6-CTC#1	CTC	IV	NA	chr9	139390479	139438589	NOTCH1	2	59.99	0.00017	amp
LUNG	L6	L6-TUT#1	TUMOR	IV	NA	chr9	139390479	139438589	NOTCH1	2	5.37	0.0008	amp
LUNG	L6	L6-CTC#1	CTC	IV	NA	chr3	178916552	178952223	PIK3CA	2	29.92	0.00078	amp
LUNG	L6	L6-CTC#2	CTC	IV	NA	chr3	178916552	178952223	PIK3CA	2	16.52	0.0038	amp
LUNG	L6	L6-CTC#2	CTC	IV	NA	chr2	212426556	212989725	ERBB4.3	2	63.05	0.0003	amp
LUNG	L6	L6-CTC#1	CTC	IV	NA	chr2	212426556	212989725	ERBB4.3	2	57.03	0.00058	amp
LUNG	L6	L6-CTC#1	CTC	IV	NA	chr1	237205855	237732667	RYR2.1	2	19.72	0.0057	amp
LUNG	L6	L6-CTC#2	CTC	IV	NA	chr1	237205855	237732667	RYR2.1	2	14.19	0.044	amp
LUNG	L6	L6-CTC#2	CTC	IV	NA	chr1	237786996	237850866	RYR2.3	2	125.21	0.00041	amp
LUNG	L6	L6-CTC#1	CTC	IV	NA	chr1	237786996	237850866	RYR2.3	2	49.98	0.00096	amp
LUNG	L7	L7-TUT#1	TUMOR	III	NA	chr19	11094937	11172563	SMARCA4	2	15.12	9.5e-05	amp
LUNG	L7	L7-DNA#1	PLASMA	III	NA	chr19	11094937	11172563	SMARCA4	2	5.01	0.00057	amp
LUNG	L7	L7-CTC#1	CTC	III	NA	chr19	11094937	11172563	SMARCA4	2	17.39	0.0068	amp
LUNG	L7	L7-CTC#3	CTC	III	NA	chr19	11094937	11172563	SMARCA4	2	57.62	0.011	amp
LUNG	L7	L7-CTC#2	CTC	III	NA	chr7	20662863	20795329	ABCB5	2	0.6	0.0036	del
LUNG	L7	L7-CTC#1	CTC	III	NA	chr7	20662863	20795329	ABCB5	2	0.55	0.0135	del
LUNG	L7	L7-TUT#1	TUMOR	III	NA	chr1	27022840	27107306	ARID1A	2	16.14	9.8e-06	amp
LUNG	L7	L7-CTC#3	CTC	III	NA	chr1	27022840	27107306	ARID1A	2	23.25	0.0039	amp
LUNG	L7	L7-TUT#1	TUMOR	III	NA	chr1	33985014	34052835	CSMD2.1	2	3.93	0.0011	amp
LUNG	L7	L7-TUT#1	TUMOR	III	NA	chr1	34158492	34631478	CSMD2+HMGB4	2	6.22	0.00045	amp
LUNG	L7	L7-CTC#3	CTC	III	NA	chr1	34158492	34631478	CSMD2+HMGB4	2	22.72	0.0074	amp
LUNG	L7	L7-CTC#3	CTC	III	NA	chr15	41796126	41962237	LTK/MGA	2	66.91	2.1e-05	amp
LUNG	L7	L7-TUT#1	TUMOR	III	NA	chr15	41796126	41962237	LTK/MGA	2	12.89	0.00041	amp
LUNG	L7	L7-DNA#1	PLASMA	III	NA	chr15	41796126	41962237	LTK/MGA	2	5.78	0.00157	amp
LUNG	L7	L7-TUT#1	TUMOR	III	NA	chr13	48881362	49054267	RB1+LPAR6	2	0.64	0.0058	del
LUNG	L7	L7-TUT#1	TUMOR	III	NA	chr7	55086921	55273421	EGFR	2	9.39	3.9e-06	amp
LUNG	L7	L7-CTC#1	CTC	III	NA	chr5	112170603	112179882	APC.2	2	21.89	0.0122	amp
LUNG	L7	L7-CTC#3	CTC	III	NA	chr5	112170603	112179882	APC.2	2	111.63	0.014	amp
LUNG	L7	L7-TUT#1	TUMOR	III	NA	chr11	119077132	119170529	CBL	2	4.74	0.011	amp
LUNG	L7	L7-TUT#1	TUMOR	III	NA	chr10	124320218	124402986	DMBT1	2	5.64	4.5e-06	amp
LUNG	L7	L7-CTC#3	CTC	III	NA	chr10	124320218	124402986	DMBT1	2	18.59	0.0003	amp
LUNG	L7	L7-CTC#2	CTC	III	NA	chr10	124320218	124402986	DMBT1	2	7.64	0.0244	amp
LUNG	L7	L7-TUT#1	TUMOR	III	NA	chr9	139390479	139438589	NOTCH1	2	23.49	6.6e-06	amp
LUNG	L7	L7-CTC#3	CTC	III	NA	chr9	139390479	139438589	NOTCH1	2	102.27	1.7e-05	amp
LUNG	L7	L7-DNA#1	PLASMA	III	NA	chr9	139390479	139438589	NOTCH1	2	6.8	0.00116	amp
LUNG	L7	L7-CTC#3	CTC	III	NA	chr3	178916552	178952223	PIK3CA	2	52.69	4.9e-05	amp
LUNG	L7	L7-CTC#1	CTC	III	NA	chr3	178916552	178952223	PIK3CA	2	14.35	0.0392	amp
LUNG	L8	L8-CTC#2	CTC	IV	NA	chr19	11094937	11172563	SMARCA4	2	41.39	4e-05	amp
LUNG	L8	L8-CTC#4	CTC	IV	NA	chr19	11094937	11172563	SMARCA4	2	36.7	0.019	amp
LUNG	L8	L8-CTC#2	CTC	IV	NA	chr1	27022840	27107306	ARID1A	2	102.26	0.00031	amp
LUNG	L8	L8-CTC#4	CTC	IV	NA	chr1	27022840	27107306	ARID1A	2	50.56	0.00074	amp
LUNG	L8	L8-CTC#3	CTC	IV	NA	chr1	27022840	27107306	ARID1A	2	98.37	0.0081	amp
LUNG	L8	L8-CTC#2	CTC	IV	NA	chr17	29652782	29701221	NF1.2	2	38.39	0.00054	amp
LUNG	L8	L8-CTC#1	CTC	IV	NA	chr17	29652782	29701221	NF1.2	2	10.89	0.016	amp
LUNG	L8	L8-CTC#3	CTC	IV	NA	chr17	29652782	29701221	NF1.2	2	61.62	0.039	amp
LUNG	L8	L8-CTC#4	CTC	IV	NA	chr1	33985014	34052835	CSMD2.1	2	123.8	0.00029	amp
LUNG	L8	L8-CTC#1	CTC	IV	NA	chr1	33985014	34052835	CSMD2.1	2	76.52	0.01	amp
LUNG	L8	L8-CTC#2	CTC	IV	NA	chr1	33985014	34052835	CSMD2.1	2	5.85	0.03069	amp
LUNG	L8	L8-CTC#3	CTC	IV	NA	chr15	41796126	41962237	LTK/MGA	2	46.07	0.0031	amp
LUNG	L8	L8-CTC#4	CTC	IV	NA	chr15	41796126	41962237	LTK/MGA	2	36.21	0.016	amp
LUNG	L8	L8-CTC#2	CTC	IV	NA	chr15	41796126	41962237	LTK/MGA	2	43.45	0.02042	amp
LUNG	L8	L8-CTC#4	CTC	IV	NA	chr3	47058534	47129823	SETD2.1	2	46.91	0.00052	amp
LUNG	L8	L8-CTC#2	CTC	IV	NA	chr3	47058534	47129823	SETD2.1	2	27.5	0.02345	amp
LUNG	L8	L8-CTC#3	CTC	IV	NA	chr13	48881362	49054267	RB1+LPAR6	2	41.67	7.3e-05	amp
LUNG	L8	L8-CTC#4	CTC	IV	NA	chr13	48881362	49054267	RB1+LPAR6	2	17.18	0.0037	amp
LUNG	L8	L8-CTC#3	CTC	IV	NA	chr7	55086921	55273421	EGFR	2	113.02	0.0048	amp
LUNG	L8	L8-CTC#2	CTC	IV	NA	chr7	55086921	55273421	EGFR	2	11.76	0.03	amp
LUNG	L8	L8-CTC#1	CTC	IV	NA	chr15	86163287	86288000	AKAP13.2	2	125.7	1.4e-06	amp
LUNG	L8	L8-CTC#3	CTC	IV	NA	chr15	86163287	86288000	AKAP13.2	2	35.57	0.00069	amp
LUNG	L8	L8-CTC#4	CTC	IV	NA	chr15	86163287	86288000	AKAP13.2	2	25.62	0.0088	amp
LUNG	L8	L8-CTC#2	CTC	IV	NA	chr3	89156848	89528724	EPHA3	2	63.42	0.0032	amp
LUNG	L8	L8-CTC#4	CTC	IV	NA	chr3	89156848	89528724	EPHA3	2	33.47	0.0051	amp
LUNG	L8	L8-CTC#3	CTC	IV	NA	chr3	89156848	89528724	EPHA3	2	21.47	0.02392	amp
LUNG	L8	L8-CTC#3	CTC	IV	NA	chr7	103113213	103164021	RELN.1	2	25.12	0.0045	amp
LUNG	L8	L8-CTC#4	CTC	IV	NA	chr7	103113213	103164021	RELN.1	2	19.48	0.032	amp
LUNG	L8	L8-CTC#2	CTC	IV	NA	chr7	103175723	103252289	RELN.2	2	21.45	0.0015	amp
LUNG	L8	L8-CTC#4	CTC	IV	NA	chr7	103175723	103252289	RELN.2	2	53.38	0.013	amp
LUNG	L8	L8-CTC#3	CTC	IV	NA	chr7	103175723	103252289	RELN.2	2	24.58	0.049	amp
LUNG	L8	L8-CTC#2	CTC	IV	NA	chr5	112043361	112164751	APC.1	2	47.47	0.0035	amp
LUNG	L8	L8-CTC#4	CTC	IV	NA	chr5	112043361	112164751	APC.1	2	111.85	0.012	amp
LUNG	L8	L8-CTC#1	CTC	IV	NA	chr5	112043361	112164751	APC.1	2	23.14	0.046	amp
LUNG	L8	L8-CTC#4	CTC	IV	NA	chr5	112170603	112179882	APC.2	2	94.66	4.3e-06	amp
LUNG	L8	L8-CTC#1	CTC	IV	NA	chr5	112170603	112179882	APC.2	2	14.03	5.2e-05	amp
LUNG	L8	L8-CTC#2	CTC	IV	NA	chr7	116335734	116436208	MET	2	31.31	0.00078	amp
LUNG	L8	L8-CTC#1	CTC	IV	NA	chr7	116335734	116436208	MET	2	11.06	0.0017	amp
LUNG	L8	L8-CTC#4	CTC	IV	NA	chr7	116335734	116436208	MET	2	36.16	0.0027	amp
LUNG	L8	L8-CTC#2	CTC	IV	NA	chr10	124320218	124402986	DMBT1	2	17.02	0.00032	amp
LUNG	L8	L8-CTC#3	CTC	IV	NA	chr10	124320218	124402986	DMBT1	2	19.48	0.00055	amp
LUNG	L8	L8-CTC#4	CTC	IV	NA	chr10	124320218	124402986	DMBT1	2	17.09	0.0025	amp
LUNG	L8	L8-CTC#4	CTC	IV	NA	chr9	139390479	139438589	NOTCH1	2	37	0.013	amp
LUNG	L8	L8-CTC#2	CTC	IV	NA	chr9	139390479	139438589	NOTCH1	2	126.02	0.039	amp
LUNG	L8	L8-CTC#1	CTC	IV	NA	chr3	178916552	178952223	PIK3CA	2	65.62	3.2e-05	amp
LUNG	L8	L8-CTC#4	CTC	IV	NA	chr3	178916552	178952223	PIK3CA	2	35.53	0.00027	amp
LUNG	L8	L8-CTC#3	CTC	IV	NA	chr3	178916552	178952223	PIK3CA	2	69.81	0.0033	amp
LUNG	L8	L8-CTC#2	CTC	IV	NA	chr3	178916552	178952223	PIK3CA	2	48.87	0.02503	amp
LUNG	L8	L8-CTC#3	CTC	IV	NA	chr2	222290698	222437020	EPHA4	2	53.93	0.01567	amp
LUNG	L8	L8-CTC#4	CTC	IV	NA	chr2	222290698	222437020	EPHA4	2	17.68	0.024	amp
LUNG	L8	L8-CTC#2	CTC	IV	NA	chr1	237205855	237732667	RYR2.1	2	47.6	2e-05	amp
LUNG	L8	L8-CTC#1	CTC	IV	NA	chr1	237205855	237732667	RYR2.1	2	125.74	0.00045	amp
LUNG	L8	L8-CTC#4	CTC	IV	NA	chr1	237205855	237732667	RYR2.1	2	11.87	0.016	amp
LUNG	L8	L8-CTC#3	CTC	IV	NA	chr1	237205855	237732667	RYR2.1	2	126.67	0.032	amp
LUNG	L8	L8-CTC#3	CTC	IV	NA	chr1	237786996	237850866	RYR2.3	2	35.95	0.00022	amp
LUNG	L8	L8-CTC#1	CTC	IV	NA	chr1	237786996	237850866	RYR2.3	2	92.77	0.00052	amp
LUNG	L8	L8-CTC#4	CTC	IV	NA	chr1	237786996	237850866	RYR2.3	2	30.09	0.0043	amp
LUNG	L8	L8-CTC#4	CTC	IV	NA	chr1	237862199	237905745	RYR2.4	2	83.47	9.4e-06	amp
LUNG	L8	L8-CTC#2	CTC	IV	NA	chr1	237862199	237905745	RYR2.4	2	93.52	0.021	amp
LUNG	L8	L8-CTC#3	CTC	IV	NA	chr1	237918308	237995980	RYR2.5	2	74.29	0.00042	amp
LUNG	L8	L8-CTC#2	CTC	IV	NA	chr1	237918308	237995980	RYR2.5	2	24.92	0.0127	amp

## Sheet: Table S8
Cancer	Patient ID	Sample ID	Sample type	Disease stage at the point of blood's collection	Time point	Chr	Start	End	Ref	Alt	Gene.refGene	ExonicFunc.refGene	AAChange.refGene	Freq_nonref_tumor
BREAST	B1	B1-TUT#1	TUMOR	IV	NA	17	7572980	7572980	T	G	TP53	nonsynonymous SNV	TP53:NM_001126115:exon7:c.A733C:p.T245P,TP53:NM_001276697:exon7:c.A652C:p.T218P,TP53:NM_001126118:exon10:c.A1012C:p.T338P,TP53:NM_000546:exon11:c.A1129C:p.T377P,TP53:NM_001126112:exon11:c.A1129C:p.T377P,TP53:NM_001276760:exon11:c.A1012C:p.T338P,TP53:NM_001276761:exon11:c.A1012C:p.T338P	0.588523
BREAST	B1	B1-CTC#2	CTC	IV	NA	12	25398285	25398285	C	G	KRAS	nonsynonymous SNV	KRAS:NM_004985:exon2:c.G34C:p.G12R,KRAS:NM_033360:exon2:c.G34C:p.G12R	0.192308
BREAST	B1	B1-CTC#3	CTC	IV	NA	12	25398285	25398285	C	G	KRAS	nonsynonymous SNV	KRAS:NM_004985:exon2:c.G34C:p.G12R,KRAS:NM_033360:exon2:c.G34C:p.G12R	0.154506
BREAST	B1	B1-CTC#1	CTC	IV	NA	7	55249071	55249071	C	T	EGFR	nonsynonymous SNV	EGFR:NM_005228:exon20:c.C2369T:p.T790M	1
BREAST	B1	B1-CTC#2	CTC	IV	NA	7	55249071	55249071	C	T	EGFR	nonsynonymous SNV	EGFR:NM_005228:exon20:c.C2369T:p.T790M	1
BREAST	B1	B1-CTC#3	CTC	IV	NA	7	55249071	55249071	C	T	EGFR	nonsynonymous SNV	EGFR:NM_005228:exon20:c.C2369T:p.T790M	1
BREAST	B1	B1-TUT#1	TUMOR	IV	NA	7	140500182	140500182	T	G	BRAF	synonymous SNV	BRAF:NM_004333:exon7:c.A960C:p.A320A	0.379951
BREAST	B1	B1-TUT#1	TUMOR	IV	NA	3	178936091	178936091	G	A	PIK3CA	nonsynonymous SNV	PIK3CA:NM_006218:exon10:c.G1633A:p.E545K	0.0127737
BREAST	B1	B1-CTC#1	CTC	IV	NA	3	178936091	178936091	G	A	PIK3CA	nonsynonymous SNV	PIK3CA:NM_006218:exon10:c.G1633A:p.E545K	0.997788
BREAST	B1	B1-CTC#2	CTC	IV	NA	3	178936091	178936091	G	A	PIK3CA	nonsynonymous SNV	PIK3CA:NM_006218:exon10:c.G1633A:p.E545K	0.995169
BREAST	B1	B1-CTC#3	CTC	IV	NA	3	178936091	178936091	G	A	PIK3CA	nonsynonymous SNV	PIK3CA:NM_006218:exon10:c.G1633A:p.E545K	0.998064
BREAST	B1	B1-TUT#1	TUMOR	IV	NA	1	216373122	216373122	C	A	USH2A	nonsynonymous SNV	USH2A:NM_007123:exon17:c.G3658T:p.V1220L,USH2A:NM_206933:exon17:c.G3658T:p.V1220L	0.10593
BREAST	B1	B1-DNA#1	PLASMA	IV	NA	1	216373122	216373122	C	A	USH2A	nonsynonymous SNV	USH2A:NM_007123:exon17:c.G3658T:p.V1220L,USH2A:NM_206933:exon17:c.G3658T:p.V1220L	0.113348
BREAST	B1	B1-CTC#2	CTC	IV	NA	1	216405412	216405412	A	T	USH2A	nonsynonymous SNV	USH2A:NM_007123:exon14:c.T2876A:p.V959D,USH2A:NM_206933:exon14:c.T2876A:p.V959D	0.222222
BREAST	B1	B1-CTC#3	CTC	IV	NA	1	216405412	216405412	A	T	USH2A	nonsynonymous SNV	USH2A:NM_007123:exon14:c.T2876A:p.V959D,USH2A:NM_206933:exon14:c.T2876A:p.V959D	0.72973
BREAST	B2	B2-T0-TUT#2	TUMOR	IV	T0	17	7572980	7572980	T	G	TP53	nonsynonymous SNV	TP53:NM_001126115:exon7:c.A733C:p.T245P,TP53:NM_001276697:exon7:c.A652C:p.T218P,TP53:NM_001126118:exon10:c.A1012C:p.T338P,TP53:NM_000546:exon11:c.A1129C:p.T377P,TP53:NM_001126112:exon11:c.A1129C:p.T377P,TP53:NM_001276760:exon11:c.A1012C:p.T338P,TP53:NM_001276761:exon11:c.A1012C:p.T338P	0.597285
BREAST	B2	B2-T1-TUT#3	TUMOR	IV	T1	17	7579359	7579359	G	-	TP53	frameshift deletion	TP53:NM_001126118:exon3:c.211delC:p.R71fs,TP53:NM_000546:exon4:c.328delC:p.R110fs,TP53:NM_001126112:exon4:c.328delC:p.R110fs,TP53:NM_001126113:exon4:c.328delC:p.R110fs,TP53:NM_001126114:exon4:c.328delC:p.R110fs,TP53:NM_001276695:exon4:c.211delC:p.R71fs,TP53:NM_001276696:exon4:c.211delC:p.R71fs,TP53:NM_001276760:exon4:c.211delC:p.R71fs,TP53:NM_001276761:exon4:c.211delC:p.R71fs	0.763071
BREAST	B2	B2-T0-TUT#1	TUMOR	IV	T0	17	7579359	7579359	G	-	TP53	frameshift deletion	TP53:NM_001126118:exon3:c.211delC:p.R71fs,TP53:NM_000546:exon4:c.328delC:p.R110fs,TP53:NM_001126112:exon4:c.328delC:p.R110fs,TP53:NM_001126113:exon4:c.328delC:p.R110fs,TP53:NM_001126114:exon4:c.328delC:p.R110fs,TP53:NM_001276695:exon4:c.211delC:p.R71fs,TP53:NM_001276696:exon4:c.211delC:p.R71fs,TP53:NM_001276760:exon4:c.211delC:p.R71fs,TP53:NM_001276761:exon4:c.211delC:p.R71fs	0.423917
BREAST	B2	B2-T0-TUT#2	TUMOR	IV	T0	17	7579359	7579359	G	-	TP53	frameshift deletion	TP53:NM_001126118:exon3:c.211delC:p.R71fs,TP53:NM_000546:exon4:c.328delC:p.R110fs,TP53:NM_001126112:exon4:c.328delC:p.R110fs,TP53:NM_001126113:exon4:c.328delC:p.R110fs,TP53:NM_001126114:exon4:c.328delC:p.R110fs,TP53:NM_001276695:exon4:c.211delC:p.R71fs,TP53:NM_001276696:exon4:c.211delC:p.R71fs,TP53:NM_001276760:exon4:c.211delC:p.R71fs,TP53:NM_001276761:exon4:c.211delC:p.R71fs	0.575218
BREAST	B2	B2-T1-DNA#1	PLASMA	IV	T1	17	7579359	7579359	G	-	TP53	frameshift deletion	TP53:NM_001126118:exon3:c.211delC:p.R71fs,TP53:NM_000546:exon4:c.328delC:p.R110fs,TP53:NM_001126112:exon4:c.328delC:p.R110fs,TP53:NM_001126113:exon4:c.328delC:p.R110fs,TP53:NM_001126114:exon4:c.328delC:p.R110fs,TP53:NM_001276695:exon4:c.211delC:p.R71fs,TP53:NM_001276696:exon4:c.211delC:p.R71fs,TP53:NM_001276760:exon4:c.211delC:p.R71fs,TP53:NM_001276761:exon4:c.211delC:p.R71fs	0.146725
BREAST	B2	B2-T1-CTC#2	CTC	IV	T1	10	43619154	43619154	C	-	RET	frameshift deletion	RET:NM_020630:exon17:c.2837delC:p.T946fs,RET:NM_020975:exon17:c.2837delC:p.T946fs	0.217391
BREAST	B2	B2-T1-CTC#3	CTC	IV	T1	10	43619154	43619154	C	-	RET	frameshift deletion	RET:NM_020630:exon17:c.2837delC:p.T946fs,RET:NM_020975:exon17:c.2837delC:p.T946fs	0.434783
BREAST	B2	B2-T1-CTC#2	CTC	IV	T1	4	55564640	55564640	A	G	KIT	synonymous SNV	KIT:NM_000222:exon3:c.A528G:p.K176K,KIT:NM_001093772:exon3:c.A528G:p.K176K	0.221015
BREAST	B2	B2-T1-CTC#3	CTC	IV	T1	4	55564640	55564640	A	G	KIT	synonymous SNV	KIT:NM_000222:exon3:c.A528G:p.K176K,KIT:NM_001093772:exon3:c.A528G:p.K176K	0.215385
BREAST	B2	B2-T1-TUT#3	TUMOR	IV	T1	16	68863664	68863664	T	G	CDH1	synonymous SNV	CDH1:NM_004360:exon15:c.T2403G:p.P801P	0.354043
BREAST	B2	B2-T1-TUT#3	TUMOR	IV	T1	11	108121486	108121486	C	A	ATM	nonsynonymous SNV	ATM:NM_000051:exon10:c.C1294A:p.L432M	0.120154
BREAST	B2	B2-T1-TUT#3	TUMOR	IV	T1	7	116409758	116409758	C	A	MET	nonsynonymous SNV	MET:NM_000245:exon12:c.C2643A:p.S881R,MET:NM_001127500:exon12:c.C2697A:p.S899R	0.221718
BREAST	B2	B2-T0-TUT#1	TUMOR	IV	T0	9	135801125	135801125	T	G	TSC1	nonsynonymous SNV	TSC1:NM_000368:exon5:c.A212C:p.H71P,TSC1:NM_001162426:exon5:c.A212C:p.H71P	0.151093
BREAST	B2	B2-T0-TUT#2	TUMOR	IV	T0	9	135801125	135801125	T	G	TSC1	nonsynonymous SNV	TSC1:NM_000368:exon5:c.A212C:p.H71P,TSC1:NM_001162426:exon5:c.A212C:p.H71P	0.131179
BREAST	B2	B2-T0-TUT#1	TUMOR	IV	T0	9	139410120	139410120	T	G	NOTCH1	nonsynonymous SNV	NOTCH1:NM_017617:exon11:c.A1718C:p.D573A	0.608204
BREAST	B2	B2-T0-TUT#2	TUMOR	IV	T0	9	139410120	139410120	T	G	NOTCH1	nonsynonymous SNV	NOTCH1:NM_017617:exon11:c.A1718C:p.D573A	0.599436
BREAST	B2	B2-T0-TUT#1	TUMOR	IV	T0	9	139410126	139410126	T	G	NOTCH1	nonsynonymous SNV	NOTCH1:NM_017617:exon11:c.A1712C:p.D571A	0.452312
BREAST	B2	B2-T1-TUT#3	TUMOR	IV	T1	7	140453136	140453136	A	T	BRAF	nonsynonymous SNV	BRAF:NM_004333:exon15:c.T1799A:p.V600E	0.152703
BREAST	B2	B2-T0-TUT#1	TUMOR	IV	T0	7	140500182	140500182	T	G	BRAF	synonymous SNV	BRAF:NM_004333:exon7:c.A960C:p.A320A	0.389446
BREAST	B2	B2-T0-TUT#2	TUMOR	IV	T0	7	140500182	140500182	T	G	BRAF	synonymous SNV	BRAF:NM_004333:exon7:c.A960C:p.A320A	0.378994
BREAST	B3	B3-TUT#1	TUMOR	IV	NA	5	56171116	56171116	-	A	MAP3K1	frameshift insertion	MAP3K1:NM_005921:exon10:c.1945dupA:p.Y648fs	0.227909
BREAST	B3	B3-DNA#1	PLASMA	IV	NA	5	56171116	56171116	-	A	MAP3K1	frameshift insertion	MAP3K1:NM_005921:exon10:c.1945dupA:p.Y648fs	0.0125477
BREAST	B3	B3-TUT#1	TUMOR	IV	NA	5	56181888	56181888	A	G	MAP3K1	nonsynonymous SNV	MAP3K1:NM_005921:exon17:c.A4112G:p.K1371R	0.2
BREAST	B3	B3-DNA#1	PLASMA	IV	NA	5	56181888	56181888	A	G	MAP3K1	nonsynonymous SNV	MAP3K1:NM_005921:exon17:c.A4112G:p.K1371R	0.0615385
BREAST	B3	B3-TUT#1	TUMOR	IV	NA	5	67576397	67576397	C	A	PIK3R1	nonsynonymous SNV	PIK3R1:NM_181523:exon6:c.C676A:p.L226I	0.370447
BREAST	B3	B3-TUT#1	TUMOR	IV	NA	11	108121486	108121486	C	A	ATM	nonsynonymous SNV	ATM:NM_000051:exon10:c.C1294A:p.L432M	0.12349
BREAST	B3	B3-TUT#1	TUMOR	IV	NA	7	116409758	116409758	C	A	MET	nonsynonymous SNV	MET:NM_000245:exon12:c.C2643A:p.S881R,MET:NM_001127500:exon12:c.C2697A:p.S899R	0.193689
BREAST	B3	B3-TUT#1	TUMOR	IV	NA	3	178952085	178952085	A	G	PIK3CA	nonsynonymous SNV	PIK3CA:NM_006218:exon21:c.A3140G:p.H1047R	0.220707
BREAST	B3	B3-DNA#1	PLASMA	IV	NA	3	178952085	178952085	A	G	PIK3CA	nonsynonymous SNV	PIK3CA:NM_006218:exon21:c.A3140G:p.H1047R	0.0772022
BREAST	B4	B4-T1-CTC#4	CTC	IV	T1	13	32910625	32910625	C	T	BRCA2	synonymous SNV	BRCA2:NM_000059:exon11:c.C2133T:p.C711C	0.36261
BREAST	B4	B4-T1-CTC#3	CTC	IV	T1	13	32910625	32910625	C	T	BRCA2	synonymous SNV	BRCA2:NM_000059:exon11:c.C2133T:p.C711C	0.148936
BREAST	B4	B4-T1-CTC#6	CTC	IV	T1	13	32910625	32910625	C	T	BRCA2	synonymous SNV	BRCA2:NM_000059:exon11:c.C2133T:p.C711C	0.229651
BREAST	B4	B4-T1-CTC#2	CTC	IV	T1	13	32910625	32910625	C	T	BRCA2	synonymous SNV	BRCA2:NM_000059:exon11:c.C2133T:p.C711C	0.109677
BREAST	B4	B4-T1-TUT#1	TUMOR	IV	T1	20	54945582	54945582	C	G	AURKA	nonsynonymous SNV	AURKA:NM_003600:exon8:c.G988C:p.E330Q,AURKA:NM_198435:exon8:c.G988C:p.E330Q,AURKA:NM_198437:exon8:c.G988C:p.E330Q,AURKA:NM_198434:exon9:c.G988C:p.E330Q,AURKA:NM_198436:exon9:c.G988C:p.E330Q,AURKA:NM_198433:exon10:c.G988C:p.E330Q	0.128766
BREAST	B4	B4-T1-TUT#1	TUMOR	IV	T1	20	54961435	54961435	G	T	AURKA	nonsynonymous SNV	AURKA:NM_003600:exon3:c.C197A:p.S66Y,AURKA:NM_198435:exon3:c.C197A:p.S66Y,AURKA:NM_198437:exon3:c.C197A:p.S66Y,AURKA:NM_198434:exon4:c.C197A:p.S66Y,AURKA:NM_198436:exon4:c.C197A:p.S66Y,AURKA:NM_198433:exon5:c.C197A:p.S66Y	0.137048
BREAST	B4	B4-T1-CTC#4	CTC	IV	T1	8	128750497	128750497	C	T	MYC	nonsynonymous SNV	MYC:NM_002467:exon2:c.C34T:p.P12S	0.97619
BREAST	B4	B4-T1-CTC#5	CTC	IV	T1	8	128750497	128750497	C	T	MYC	nonsynonymous SNV	MYC:NM_002467:exon2:c.C34T:p.P12S	0.98419
BREAST	B4	B4-T2-CTC#8	CTC	IV	T2	8	128750497	128750497	C	T	MYC	nonsynonymous SNV	MYC:NM_002467:exon2:c.C34T:p.P12S	0.994135
BREAST	B4	B4-T1-CTC#3	CTC	IV	T1	8	128750497	128750497	C	T	MYC	nonsynonymous SNV	MYC:NM_002467:exon2:c.C34T:p.P12S	0.973684
BREAST	B4	B4-T1-CTC#6	CTC	IV	T1	8	128750497	128750497	C	T	MYC	nonsynonymous SNV	MYC:NM_002467:exon2:c.C34T:p.P12S	0.983146
BREAST	B4	B4-T2-CTC#7	CTC	IV	T2	8	128750497	128750497	C	T	MYC	nonsynonymous SNV	MYC:NM_002467:exon2:c.C34T:p.P12S	0.444126
BREAST	B4	B4-T1-CTC#1	CTC	IV	T1	8	128750497	128750497	C	T	MYC	nonsynonymous SNV	MYC:NM_002467:exon2:c.C34T:p.P12S	0.875
BREAST	B4	B4-T1-CTC#2	CTC	IV	T1	8	128750497	128750497	C	T	MYC	nonsynonymous SNV	MYC:NM_002467:exon2:c.C34T:p.P12S	0.982759
BREAST	B4	B4-T1-CTC#3	CTC	IV	T1	9	135801065	135801065	G	A	TSC1	nonsynonymous SNV	TSC1:NM_000368:exon5:c.C272T:p.S91L,TSC1:NM_001162426:exon5:c.C272T:p.S91L	0.359184
BREAST	B4	B4-T2-CTC#7	CTC	IV	T2	9	135801065	135801065	G	A	TSC1	nonsynonymous SNV	TSC1:NM_000368:exon5:c.C272T:p.S91L,TSC1:NM_001162426:exon5:c.C272T:p.S91L	0.415484
BREAST	B5	B5-T0-TUT#1	TUMOR	IV	T0	16	2103409	2103409	C	T	TSC2	nonsynonymous SNV	TSC2:NM_000548:exon4:c.C292T:p.R98W,TSC2:NM_001077183:exon4:c.C292T:p.R98W,TSC2:NM_001114382:exon4:c.C292T:p.R98W	0.0131894
BREAST	B5	B5-T1-CTC#1	CTC	IV	T1	16	2103409	2103409	C	T	TSC2	nonsynonymous SNV	TSC2:NM_000548:exon4:c.C292T:p.R98W,TSC2:NM_001077183:exon4:c.C292T:p.R98W,TSC2:NM_001114382:exon4:c.C292T:p.R98W	0.25
BREAST	B5	B5-T0-TUT#1	TUMOR	IV	T0	17	7578455	7578460	CGCGGA	-	TP53	nonframeshift deletion	TP53:NM_001126115:exon1:c.74_79del:p.25_27del,TP53:NM_001126116:exon1:c.74_79del:p.25_27del,TP53:NM_001126117:exon1:c.74_79del:p.25_27del,TP53:NM_001126118:exon4:c.353_358del:p.118_120del,TP53:NM_000546:exon5:c.470_475del:p.157_159del,TP53:NM_001126112:exon5:c.470_475del:p.157_159del,TP53:NM_001126113:exon5:c.470_475del:p.157_159del,TP53:NM_001126114:exon5:c.470_475del:p.157_159del,TP53:NM_001276…	0.714211
BREAST	B5	B5-T1-TUT#2	TUMOR	IV	T1	17	7578455	7578460	CGCGGA	-	TP53	nonframeshift deletion	TP53:NM_001126115:exon1:c.74_79del:p.25_27del,TP53:NM_001126116:exon1:c.74_79del:p.25_27del,TP53:NM_001126117:exon1:c.74_79del:p.25_27del,TP53:NM_001126118:exon4:c.353_358del:p.118_120del,TP53:NM_000546:exon5:c.470_475del:p.157_159del,TP53:NM_001126112:exon5:c.470_475del:p.157_159del,TP53:NM_001126113:exon5:c.470_475del:p.157_159del,TP53:NM_001126114:exon5:c.470_475del:p.157_159del,TP53:NM_001276…	0.591504
BREAST	B5	B5-T2-DNA#1	PLASMA	IV	T2	17	7578455	7578460	CGCGGA	-	TP53	nonframeshift deletion	TP53:NM_001126115:exon1:c.74_79del:p.25_27del,TP53:NM_001126116:exon1:c.74_79del:p.25_27del,TP53:NM_001126117:exon1:c.74_79del:p.25_27del,TP53:NM_001126118:exon4:c.353_358del:p.118_120del,TP53:NM_000546:exon5:c.470_475del:p.157_159del,TP53:NM_001126112:exon5:c.470_475del:p.157_159del,TP53:NM_001126113:exon5:c.470_475del:p.157_159del,TP53:NM_001126114:exon5:c.470_475del:p.157_159del,TP53:NM_001276…	0.307902
BREAST	B5	B5-T3-DNA#2	PLASMA	IV	T3	17	7578455	7578460	CGCGGA	-	TP53	nonframeshift deletion	TP53:NM_001126115:exon1:c.74_79del:p.25_27del,TP53:NM_001126116:exon1:c.74_79del:p.25_27del,TP53:NM_001126117:exon1:c.74_79del:p.25_27del,TP53:NM_001126118:exon4:c.353_358del:p.118_120del,TP53:NM_000546:exon5:c.470_475del:p.157_159del,TP53:NM_001126112:exon5:c.470_475del:p.157_159del,TP53:NM_001126113:exon5:c.470_475del:p.157_159del,TP53:NM_001126114:exon5:c.470_475del:p.157_159del,TP53:NM_001276…	0.0656071
BREAST	B5	B5-T4-DNA#3	PLASMA	IV	T4	17	7578455	7578460	CGCGGA	-	TP53	nonframeshift deletion	TP53:NM_001126115:exon1:c.74_79del:p.25_27del,TP53:NM_001126116:exon1:c.74_79del:p.25_27del,TP53:NM_001126117:exon1:c.74_79del:p.25_27del,TP53:NM_001126118:exon4:c.353_358del:p.118_120del,TP53:NM_000546:exon5:c.470_475del:p.157_159del,TP53:NM_001126112:exon5:c.470_475del:p.157_159del,TP53:NM_001126113:exon5:c.470_475del:p.157_159del,TP53:NM_001126114:exon5:c.470_475del:p.157_159del,TP53:NM_001276…	0.475708
BREAST	B5	B5-T3-CTC#8	CTC	IV	T3	1	11300568	11300568	A	G	MTOR	synonymous SNV	MTOR:NM_004958:exon11:c.T1578C:p.R526R	0.2
BREAST	B5	B5-T1-CTC#1	CTC	IV	T1	1	11300568	11300568	A	G	MTOR	synonymous SNV	MTOR:NM_004958:exon11:c.T1578C:p.R526R	0.25
BREAST	B5	B5-T3-CTC#8	CTC	IV	T3	17	41244672	41244672	C	T	BRCA1	nonsynonymous SNV	BRCA1:NM_007297:exon9:c.G2735A:p.R912K,BRCA1:NM_007294:exon10:c.G2876A:p.R959K,BRCA1:NM_007300:exon10:c.G2876A:p.R959K	0.202857
BREAST	B5	B5-T3-CTC#9	CTC	IV	T3	17	41244672	41244672	C	T	BRCA1	nonsynonymous SNV	BRCA1:NM_007297:exon9:c.G2735A:p.R912K,BRCA1:NM_007294:exon10:c.G2876A:p.R959K,BRCA1:NM_007300:exon10:c.G2876A:p.R959K	0.166667
BREAST	B5	B5-T2-CTC#5	CTC	IV	T2	17	41256203	41256203	T	A	BRCA1	nonsynonymous SNV	BRCA1:NM_007297:exon5:c.A236T:p.Q79L,BRCA1:NM_007298:exon5:c.A377T:p.Q126L,BRCA1:NM_007294:exon6:c.A377T:p.Q126L,BRCA1:NM_007299:exon6:c.A377T:p.Q126L,BRCA1:NM_007300:exon6:c.A377T:p.Q126L	0.2
BREAST	B5	B5-T3-CTC#9	CTC	IV	T3	17	41256203	41256203	T	A	BRCA1	nonsynonymous SNV	BRCA1:NM_007297:exon5:c.A236T:p.Q79L,BRCA1:NM_007298:exon5:c.A377T:p.Q126L,BRCA1:NM_007294:exon6:c.A377T:p.Q126L,BRCA1:NM_007299:exon6:c.A377T:p.Q126L,BRCA1:NM_007300:exon6:c.A377T:p.Q126L	0.25
BREAST	B5	B5-T2-CTC#3	CTC	IV	T2	4	55129990	55129990	G	T	PDGFRA	nonsynonymous SNV	PDGFRA:NM_006206:exon4:c.G524T:p.R175I	0.5
BREAST	B5	B5-T1-CTC#1	CTC	IV	T1	4	55129990	55129990	G	T	PDGFRA	nonsynonymous SNV	PDGFRA:NM_006206:exon4:c.G524T:p.R175I	0.5
BREAST	B5	B5-T2-CTC#5	CTC	IV	T2	1	65332611	65332611	C	T	JAK1	nonsynonymous SNV	JAK1:NM_002227:exon7:c.G928A:p.V310I	0.732527
BREAST	B5	B5-T2-CTC#6	CTC	IV	T2	1	65332611	65332611	C	T	JAK1	nonsynonymous SNV	JAK1:NM_002227:exon7:c.G928A:p.V310I	0.189333
BREAST	B5	B5-T2-CTC#7	CTC	IV	T2	1	65332611	65332611	C	T	JAK1	nonsynonymous SNV	JAK1:NM_002227:exon7:c.G928A:p.V310I	0.282488
BREAST	B5	B5-T2-CTC#4	CTC	IV	T2	10	89711913	89711913	T	C	PTEN	synonymous SNV	PTEN:NM_000314:exon6:c.T531C:p.Y177Y,PTEN:NM_001304717:exon7:c.T1050C:p.Y350Y	1
BREAST	B5	B5-T2-CTC#6	CTC	IV	T2	10	89711913	89711913	T	C	PTEN	synonymous SNV	PTEN:NM_000314:exon6:c.T531C:p.Y177Y,PTEN:NM_001304717:exon7:c.T1050C:p.Y350Y	1
BREAST	B5	B5-T2-CTC#7	CTC	IV	T2	10	89711913	89711913	T	C	PTEN	synonymous SNV	PTEN:NM_000314:exon6:c.T531C:p.Y177Y,PTEN:NM_001304717:exon7:c.T1050C:p.Y350Y	1
BREAST	B5	B5-T2-CTC#4	CTC	IV	T2	10	89711926	89711926	T	G	PTEN	nonsynonymous SNV	PTEN:NM_000314:exon6:c.T544G:p.L182V,PTEN:NM_001304717:exon7:c.T1063G:p.L355V	1
BREAST	B5	B5-T2-CTC#6	CTC	IV	T2	10	89711926	89711926	T	G	PTEN	nonsynonymous SNV	PTEN:NM_000314:exon6:c.T544G:p.L182V,PTEN:NM_001304717:exon7:c.T1063G:p.L355V	1
BREAST	B5	B5-T2-CTC#7	CTC	IV	T2	10	89711926	89711926	T	G	PTEN	nonsynonymous SNV	PTEN:NM_000314:exon6:c.T544G:p.L182V,PTEN:NM_001304717:exon7:c.T1063G:p.L355V	1
BREAST	B5	B5-T3-CTC#8	CTC	IV	T3	11	108199868	108199868	T	C	ATM	nonsynonymous SNV	ATM:NM_000051:exon49:c.T7210C:p.Y2404H	0.166667
BREAST	B5	B5-T3-CTC#9	CTC	IV	T3	11	108199868	108199868	T	C	ATM	nonsynonymous SNV	ATM:NM_000051:exon49:c.T7210C:p.Y2404H	0.166667
BREAST	B5	B5-T1-TUT#2	TUMOR	IV	T1	11	108216477	108216477	A	-	ATM	frameshift deletion	ATM:NM_000051:exon58:c.8426delA:p.Q2809fs	0.0155039
BREAST	B5	B5-T3-DNA#2	PLASMA	IV	T3	11	108216477	108216477	A	-	ATM	frameshift deletion	ATM:NM_000051:exon58:c.8426delA:p.Q2809fs	0.0100063
BREAST	B5	B5-T4-DNA#3	PLASMA	IV	T4	11	108216477	108216477	A	-	ATM	frameshift deletion	ATM:NM_000051:exon58:c.8426delA:p.Q2809fs	0.0108108
BREAST	B5	B5-T0-TUT#1	TUMOR	IV	T0	8	128750497	128750497	C	T	MYC	nonsynonymous SNV	MYC:NM_002467:exon2:c.C34T:p.P12S	0.0403296
BREAST	B5	B5-T2-CTC#4	CTC	IV	T2	8	128750497	128750497	C	T	MYC	nonsynonymous SNV	MYC:NM_002467:exon2:c.C34T:p.P12S	0.984615
BREAST	B5	B5-T2-CTC#5	CTC	IV	T2	8	128750497	128750497	C	T	MYC	nonsynonymous SNV	MYC:NM_002467:exon2:c.C34T:p.P12S	0.985577
BREAST	B5	B5-T2-CTC#6	CTC	IV	T2	8	128750497	128750497	C	T	MYC	nonsynonymous SNV	MYC:NM_002467:exon2:c.C34T:p.P12S	1
BREAST	B5	B5-T2-CTC#7	CTC	IV	T2	8	128750497	128750497	C	T	MYC	nonsynonymous SNV	MYC:NM_002467:exon2:c.C34T:p.P12S	0.981481
BREAST	B5	B5-T2-CTC#3	CTC	IV	T2	8	128750497	128750497	C	T	MYC	nonsynonymous SNV	MYC:NM_002467:exon2:c.C34T:p.P12S	0.987362
BREAST	B5	B5-T1-CTC#2	CTC	IV	T1	8	128750497	128750497	C	T	MYC	nonsynonymous SNV	MYC:NM_002467:exon2:c.C34T:p.P12S	0.993319
BREAST	B5	B5-T3-CTC#9	CTC	IV	T3	2	212989529	212989529	C	T	ERBB4	nonsynonymous SNV	ERBB4:NM_001042599:exon2:c.G182A:p.G61D,ERBB4:NM_005235:exon2:c.G182A:p.G61D	0.5
BREAST	B5	B5-T2-CTC#3	CTC	IV	T2	2	212989529	212989529	C	T	ERBB4	nonsynonymous SNV	ERBB4:NM_001042599:exon2:c.G182A:p.G61D,ERBB4:NM_005235:exon2:c.G182A:p.G61D	0.214286
BREAST	B7	B7-T2-CTC#9	CTC	III	T2	1	11187851	11187851	G	T	MTOR	nonsynonymous SNV	MTOR:NM_004958:exon44:c.C6046A:p.L2016M	0.2
BREAST	B7	B7-T2-CTC#8	CTC	III	T2	1	11187851	11187851	G	T	MTOR	nonsynonymous SNV	MTOR:NM_004958:exon44:c.C6046A:p.L2016M	0.317274
BREAST	B7	B7-T2-CTC#10	CTC	III	T2	1	11270923	11270923	C	T	MTOR	nonsynonymous SNV	MTOR:NM_004958:exon24:c.G3602A:p.R1201Q	0.997504
BREAST	B7	B7-T1-CTC#5	CTC	III	T1	1	11270923	11270923	C	T	MTOR	nonsynonymous SNV	MTOR:NM_004958:exon24:c.G3602A:p.R1201Q	0.6
BREAST	B7	B7-T2-CTC#9	CTC	III	T2	1	11317146	11317146	G	C	MTOR	synonymous SNV	MTOR:NM_004958:exon4:c.C348G:p.P116P	0.666667
BREAST	B7	B7-T2-CTC#8	CTC	III	T2	1	11317146	11317146	G	C	MTOR	synonymous SNV	MTOR:NM_004958:exon4:c.C348G:p.P116P	0.99875
BREAST	B7	B7-T1-TUT#1	TUMOR	III	T1	17	11984680	11984680	-	T	MAP2K4	frameshift insertion	MAP2K4:NM_003010:exon3:c.227dupT:p.L76fs,MAP2K4:NM_001281435:exon4:c.260dupT:p.L87fs	0.421423
BREAST	B7	B7-T1-DNA#1	PLASMA	III	T1	17	11984680	11984680	-	T	MAP2K4	frameshift insertion	MAP2K4:NM_003010:exon3:c.227dupT:p.L76fs,MAP2K4:NM_001281435:exon4:c.260dupT:p.L87fs	0.0151728
BREAST	B7	B7-T1-CTC#1	CTC	III	T1	19	17954259	17954259	C	A	JAK3	nonsynonymous SNV	JAK3:NM_000215:exon4:c.G350T:p.R117L	0.5
BREAST	B7	B7-T1-CTC#2	CTC	III	T1	19	17954259	17954259	C	A	JAK3	nonsynonymous SNV	JAK3:NM_000215:exon4:c.G350T:p.R117L	0.288309
BREAST	B7	B7-T1-CTC#3	CTC	III	T1	13	32910625	32910625	C	T	BRCA2	synonymous SNV	BRCA2:NM_000059:exon11:c.C2133T:p.C711C	1
BREAST	B7	B7-T1-CTC#4	CTC	III	T1	13	32910625	32910625	C	T	BRCA2	synonymous SNV	BRCA2:NM_000059:exon11:c.C2133T:p.C711C	0.633943
BREAST	B7	B7-T1-TUT#1	TUMOR	III	T1	8	38279338	38279338	G	A	FGFR1	nonsynonymous SNV	FGFR1:NM_001174066:exon7:c.C791T:p.S264F,FGFR1:NM_023105:exon7:c.C791T:p.S264F,FGFR1:NM_023106:exon7:c.C785T:p.S262F,FGFR1:NM_001174063:exon8:c.C1058T:p.S353F,FGFR1:NM_001174065:exon8:c.C1052T:p.S351F,FGFR1:NM_015850:exon8:c.C1052T:p.S351F,FGFR1:NM_023110:exon8:c.C1058T:p.S353F,FGFR1:NM_001174064:exon9:c.C1034T:p.S345F,FGFR1:NM_001174067:exon9:c.C1151T:p.S384F	0.156926
BREAST	B7	B7-T2-CTC#9	CTC	III	T2	18	48604694	48604694	G	T	SMAD4	nonsynonymous SNV	SMAD4:NM_005359:exon12:c.G1516T:p.V506L	0.2
BREAST	B7	B7-T2-CTC#8	CTC	III	T2	18	48604694	48604694	G	T	SMAD4	nonsynonymous SNV	SMAD4:NM_005359:exon12:c.G1516T:p.V506L	0.218524
BREAST	B7	B7-T2-CTC#7	CTC	III	T2	7	140501317	140501317	C	T	BRAF	nonsynonymous SNV	BRAF:NM_004333:exon6:c.G755A:p.R252Q	1
BREAST	B7	B7-T1-CTC#3	CTC	III	T1	7	140501317	140501317	C	T	BRAF	nonsynonymous SNV	BRAF:NM_004333:exon6:c.G755A:p.R252Q	0.18209
BREAST	B7	B7-T1-CTC#1	CTC	III	T1	7	140534490	140534490	G	A	BRAF	synonymous SNV	BRAF:NM_004333:exon3:c.C423T:p.P141P	0.996722
BREAST	B7	B7-T1-CTC#2	CTC	III	T1	7	140534490	140534490	G	A	BRAF	synonymous SNV	BRAF:NM_004333:exon3:c.C423T:p.P141P	0.5
BREAST	B7	B7-T2-CTC#7	CTC	III	T2	7	151945291	151945291	G	A	KMT2C	nonsynonymous SNV	KMT2C:NM_170606:exon14:c.C2228T:p.P743L	0.980392
BREAST	B7	B7-T1-CTC#3	CTC	III	T1	7	151945291	151945291	G	A	KMT2C	nonsynonymous SNV	KMT2C:NM_170606:exon14:c.C2228T:p.P743L	0.183465
BREAST	B7	B7-T1-CTC#3	CTC	III	T1	7	151945330	151945330	G	T	KMT2C	nonsynonymous SNV	KMT2C:NM_170606:exon14:c.C2189A:p.S730Y	0.13544
BREAST	B7	B7-T1-CTC#4	CTC	III	T1	7	151945330	151945330	G	T	KMT2C	nonsynonymous SNV	KMT2C:NM_170606:exon14:c.C2189A:p.S730Y	1
BREAST	B7	B7-T1-TUT#1	TUMOR	III	T1	2	212426783	212426783	G	C	ERBB4	nonsynonymous SNV	ERBB4:NM_001042599:exon20:c.C2332G:p.P778A,ERBB4:NM_005235:exon20:c.C2332G:p.P778A	0.35805
BREAST	B7	B7-T2-CTC#7	CTC	III	T2	1	215821932	215821932	C	A	USH2A	synonymous SNV	USH2A:NM_206933:exon66:c.G14520T:p.L4840L	0.998612
BREAST	B7	B7-T2-CTC#9	CTC	III	T2	1	215821932	215821932	C	A	USH2A	synonymous SNV	USH2A:NM_206933:exon66:c.G14520T:p.L4840L	0.146341
BREAST	B7	B7-T1-TUT#1	TUMOR	III	T1	1	215914776	215914776	C	G	USH2A	nonsynonymous SNV	USH2A:NM_206933:exon60:c.G11652C:p.E3884D	0.130709
BREAST	B8	B8-T1-TUT#1	TUMOR	II	T1	17	7578517	7578517	G	A	TP53	nonsynonymous SNV	TP53:NM_001126115:exon1:c.C17T:p.A6V,TP53:NM_001126116:exon1:c.C17T:p.A6V,TP53:NM_001126117:exon1:c.C17T:p.A6V,TP53:NM_001126118:exon4:c.C296T:p.A99V,TP53:NM_000546:exon5:c.C413T:p.A138V,TP53:NM_001126112:exon5:c.C413T:p.A138V,TP53:NM_001126113:exon5:c.C413T:p.A138V,TP53:NM_001126114:exon5:c.C413T:p.A138V,TP53:NM_001276695:exon5:c.C296T:p.A99V,TP53:NM_001276696:exon5:c.C296T:p.A99V,TP53:NM_001276…	0.409595
BREAST	B8	B8-T2-CTC#7	CTC	II	T2	1	11217242	11217242	C	G	MTOR	nonsynonymous SNV	MTOR:NM_004958:exon30:c.G4436C:p.G1479A	0.99962
BREAST	B8	B8-T2-CTC#9	CTC	II	T2	1	11217242	11217242	C	G	MTOR	nonsynonymous SNV	MTOR:NM_004958:exon30:c.G4436C:p.G1479A	0.6
BREAST	B8	B8-T3-CTC#15	CTC	II	T3	12	25398284	25398284	C	A	KRAS	nonsynonymous SNV	KRAS:NM_004985:exon2:c.G35T:p.G12V,KRAS:NM_033360:exon2:c.G35T:p.G12V	0.363636
BREAST	B8	B8-T3-DNA#1	PLASMA	II	T3	12	25398284	25398284	C	A	KRAS	nonsynonymous SNV	KRAS:NM_004985:exon2:c.G35T:p.G12V,KRAS:NM_033360:exon2:c.G35T:p.G12V	0.0212766
BREAST	B8	B8-T2-CTC#8	CTC	II	T2	17	29552120	29552120	A	G	NF1	nonsynonymous SNV	NF1:NM_000267:exon17:c.A1853G:p.D618G,NF1:NM_001042492:exon17:c.A1853G:p.D618G	0.171014
BREAST	B8	B8-T2-CTC#14	CTC	II	T2	17	29552120	29552120	A	G	NF1	nonsynonymous SNV	NF1:NM_000267:exon17:c.A1853G:p.D618G,NF1:NM_001042492:exon17:c.A1853G:p.D618G	0.172185
BREAST	B8	B8-T1-TUT#1	TUMOR	II	T1	6	32170147	32170147	C	-	NOTCH4	frameshift deletion	NOTCH4:NM_004557:exon21:c.3461delG:p.G1154fs	0.0269231
BREAST	B8	B8-T3-DNA#1	PLASMA	II	T3	6	32170147	32170147	C	-	NOTCH4	frameshift deletion	NOTCH4:NM_004557:exon21:c.3461delG:p.G1154fs	0.0217391
BREAST	B8	B8-T2-CTC#10	CTC	II	T2	20	54945574	54945574	G	A	AURKA	synonymous SNV	AURKA:NM_003600:exon8:c.C996T:p.N332N,AURKA:NM_198435:exon8:c.C996T:p.N332N,AURKA:NM_198437:exon8:c.C996T:p.N332N,AURKA:NM_198434:exon9:c.C996T:p.N332N,AURKA:NM_198436:exon9:c.C996T:p.N332N,AURKA:NM_198433:exon10:c.C996T:p.N332N	0.763527
BREAST	B8	B8-T3-CTC#16	CTC	II	T3	20	54945574	54945574	G	A	AURKA	synonymous SNV	AURKA:NM_003600:exon8:c.C996T:p.N332N,AURKA:NM_198435:exon8:c.C996T:p.N332N,AURKA:NM_198437:exon8:c.C996T:p.N332N,AURKA:NM_198434:exon9:c.C996T:p.N332N,AURKA:NM_198436:exon9:c.C996T:p.N332N,AURKA:NM_198433:exon10:c.C996T:p.N332N	0.710843
BREAST	B8	B8-T2-CTC#7	CTC	II	T2	5	56177538	56177538	G	T	MAP3K1	synonymous SNV	MAP3K1:NM_005921:exon14:c.G2511T:p.L837L	0.175879
BREAST	B8	B8-T2-CTC#9	CTC	II	T2	5	56177538	56177538	G	T	MAP3K1	synonymous SNV	MAP3K1:NM_005921:exon14:c.G2511T:p.L837L	0.25
BREAST	B8	B8-T2-CTC#6	CTC	II	T2	12	56493623	56493623	G	A	ERBB3	nonsynonymous SNV	ERBB3:NM_001982:exon25:c.G2939A:p.R980K	0.333333
BREAST	B8	B8-T2-CTC#9	CTC	II	T2	12	56493623	56493623	G	A	ERBB3	nonsynonymous SNV	ERBB3:NM_001982:exon25:c.G2939A:p.R980K	0.365971
BREAST	B8	B8-T2-CTC#10	CTC	II	T2	12	56493623	56493623	G	A	ERBB3	nonsynonymous SNV	ERBB3:NM_001982:exon25:c.G2939A:p.R980K	0.372661
BREAST	B8	B8-T2-CTC#6	CTC	II	T2	16	68842660	68842660	C	A	CDH1	nonsynonymous SNV	CDH1:NM_004360:exon5:c.C596A:p.T199K	0.412298
BREAST	B8	B8-T2-CTC#7	CTC	II	T2	16	68842660	68842660	C	A	CDH1	nonsynonymous SNV	CDH1:NM_004360:exon5:c.C596A:p.T199K	0.2
BREAST	B8	B8-T1-CTC#3	CTC	II	T1	10	89711913	89711913	T	C	PTEN	synonymous SNV	PTEN:NM_000314:exon6:c.T531C:p.Y177Y,PTEN:NM_001304717:exon7:c.T1050C:p.Y350Y	1
BREAST	B8	B8-T1-CTC#4	CTC	II	T1	10	89711913	89711913	T	C	PTEN	synonymous SNV	PTEN:NM_000314:exon6:c.T531C:p.Y177Y,PTEN:NM_001304717:exon7:c.T1050C:p.Y350Y	1
BREAST	B8	B8-T1-CTC#3	CTC	II	T1	10	89711926	89711926	T	G	PTEN	nonsynonymous SNV	PTEN:NM_000314:exon6:c.T544G:p.L182V,PTEN:NM_001304717:exon7:c.T1063G:p.L355V	1
BREAST	B8	B8-T1-CTC#4	CTC	II	T1	10	89711926	89711926	T	G	PTEN	nonsynonymous SNV	PTEN:NM_000314:exon6:c.T544G:p.L182V,PTEN:NM_001304717:exon7:c.T1063G:p.L355V	1
BREAST	B8	B8-T1-TUT#1	TUMOR	II	T1	7	116371875	116371875	A	G	MET	nonsynonymous SNV	MET:NM_000245:exon3:c.A1354G:p.I452V,MET:NM_001127500:exon3:c.A1354G:p.I452V	0.261824
BREAST	B8	B8-T2-CTC#8	CTC	II	T2	8	128750497	128750497	C	T	MYC	nonsynonymous SNV	MYC:NM_002467:exon2:c.C34T:p.P12S	0.996485
BREAST	B8	B8-T1-CTC#3	CTC	II	T1	8	128750497	128750497	C	T	MYC	nonsynonymous SNV	MYC:NM_002467:exon2:c.C34T:p.P12S	0.992565
BREAST	B8	B8-T1-CTC#4	CTC	II	T1	8	128750497	128750497	C	T	MYC	nonsynonymous SNV	MYC:NM_002467:exon2:c.C34T:p.P12S	0.920266
BREAST	B8	B8-T1-CTC#5	CTC	II	T1	8	128750497	128750497	C	T	MYC	nonsynonymous SNV	MYC:NM_002467:exon2:c.C34T:p.P12S	0.976714
BREAST	B8	B8-T2-CTC#12	CTC	II	T2	8	128750497	128750497	C	T	MYC	nonsynonymous SNV	MYC:NM_002467:exon2:c.C34T:p.P12S	0.980645
BREAST	B8	B8-T2-CTC#13	CTC	II	T2	8	128750497	128750497	C	T	MYC	nonsynonymous SNV	MYC:NM_002467:exon2:c.C34T:p.P12S	0.982609
BREAST	B8	B8-T2-CTC#14	CTC	II	T2	8	128750497	128750497	C	T	MYC	nonsynonymous SNV	MYC:NM_002467:exon2:c.C34T:p.P12S	0.982833
BREAST	B8	B8-T1-CTC#1	CTC	II	T1	8	128750497	128750497	C	T	MYC	nonsynonymous SNV	MYC:NM_002467:exon2:c.C34T:p.P12S	0.991031
BREAST	B8	B8-T2-CTC#11	CTC	II	T2	8	128750497	128750497	C	T	MYC	nonsynonymous SNV	MYC:NM_002467:exon2:c.C34T:p.P12S	0.988827
BREAST	B8	B8-T2-CTC#6	CTC	II	T2	8	128750497	128750497	C	T	MYC	nonsynonymous SNV	MYC:NM_002467:exon2:c.C34T:p.P12S	0.982301
BREAST	B8	B8-T3-CTC#16	CTC	II	T3	8	128750497	128750497	C	T	MYC	nonsynonymous SNV	MYC:NM_002467:exon2:c.C34T:p.P12S	0.988109
BREAST	B8	B8-T1-TUT#1	TUMOR	II	T1	9	139401259	139401259	C	T	NOTCH1	synonymous SNV	NOTCH1:NM_017617:exon23:c.G3810A:p.E1270E	0.337031
BREAST	B8	B8-T1-TUT#1	TUMOR	II	T1	7	151945330	151945330	G	T	KMT2C	nonsynonymous SNV	KMT2C:NM_170606:exon14:c.C2189A:p.S730Y	0.0221918
BREAST	B8	B8-T2-CTC#6	CTC	II	T2	7	151945330	151945330	G	T	KMT2C	nonsynonymous SNV	KMT2C:NM_170606:exon14:c.C2189A:p.S730Y	0.160714
BREAST	B8	B8-T2-CTC#6	CTC	II	T2	6	152420017	152420017	G	T	ESR1	nonsynonymous SNV	ESR1:NM_000125:exon8:c.G1704T:p.L568F,ESR1:NM_001122740:exon9:c.G1704T:p.L568F,ESR1:NM_001122741:exon9:c.G1704T:p.L568F,ESR1:NM_001291230:exon9:c.G1710T:p.L570F,ESR1:NM_001291241:exon9:c.G1701T:p.L567F,ESR1:NM_001122742:exon10:c.G1704T:p.L568F	0.730507
BREAST	B8	B8-T2-CTC#7	CTC	II	T2	6	152420017	152420017	G	T	ESR1	nonsynonymous SNV	ESR1:NM_000125:exon8:c.G1704T:p.L568F,ESR1:NM_001122740:exon9:c.G1704T:p.L568F,ESR1:NM_001122741:exon9:c.G1704T:p.L568F,ESR1:NM_001291230:exon9:c.G1710T:p.L570F,ESR1:NM_001291241:exon9:c.G1701T:p.L567F,ESR1:NM_001122742:exon10:c.G1704T:p.L568F	0.285714
BREAST	B8	B8-T2-CTC#7	CTC	II	T2	1	215933029	215933029	G	T	USH2A	nonsynonymous SNV	USH2A:NM_206933:exon57:c.C11204A:p.T3735N	0.152204
BREAST	B8	B8-T2-CTC#9	CTC	II	T2	1	215933029	215933029	G	T	USH2A	nonsynonymous SNV	USH2A:NM_206933:exon57:c.C11204A:p.T3735N	0.2
BREAST	B8	B8-T1-TUT#1	TUMOR	II	T1	1	216062152	216062152	C	A	USH2A	nonsynonymous SNV	USH2A:NM_206933:exon41:c.G7839T:p.E2613D	0.650012
BREAST	B8	B8-T2-CTC#9	CTC	II	T2	1	216062152	216062152	C	A	USH2A	nonsynonymous SNV	USH2A:NM_206933:exon41:c.G7839T:p.E2613D	0.972766
BREAST	B9	B9-T1-TUT#2	TUMOR	IV	T1	17	7578406	7578406	C	T	TP53	nonsynonymous SNV	TP53:NM_001126115:exon1:c.G128A:p.R43H,TP53:NM_001126116:exon1:c.G128A:p.R43H,TP53:NM_001126117:exon1:c.G128A:p.R43H,TP53:NM_001276697:exon1:c.G47A:p.R16H,TP53:NM_001276698:exon1:c.G47A:p.R16H,TP53:NM_001276699:exon1:c.G47A:p.R16H,TP53:NM_001126118:exon4:c.G407A:p.R136H,TP53:NM_000546:exon5:c.G524A:p.R175H,TP53:NM_001126112:exon5:c.G524A:p.R175H,TP53:NM_001126113:exon5:c.G524A:p.R175H,TP53:NM_001…	0.118948
BREAST	B9	B9-T0-TUT#1	TUMOR	IV	T0	17	7578406	7578406	C	T	TP53	nonsynonymous SNV	TP53:NM_001126115:exon1:c.G128A:p.R43H,TP53:NM_001126116:exon1:c.G128A:p.R43H,TP53:NM_001126117:exon1:c.G128A:p.R43H,TP53:NM_001276697:exon1:c.G47A:p.R16H,TP53:NM_001276698:exon1:c.G47A:p.R16H,TP53:NM_001276699:exon1:c.G47A:p.R16H,TP53:NM_001126118:exon4:c.G407A:p.R136H,TP53:NM_000546:exon5:c.G524A:p.R175H,TP53:NM_001126112:exon5:c.G524A:p.R175H,TP53:NM_001126113:exon5:c.G524A:p.R175H,TP53:NM_001…	0.17001
BREAST	B9	B9-T1-CTC#1	CTC	IV	T1	1	65332611	65332611	C	T	JAK1	nonsynonymous SNV	JAK1:NM_002227:exon7:c.G928A:p.V310I	0.310395
BREAST	B9	B9-T1-CTC#2	CTC	IV	T1	1	65332611	65332611	C	T	JAK1	nonsynonymous SNV	JAK1:NM_002227:exon7:c.G928A:p.V310I	0.143921
BREAST	B9	B9-T0-TUT#1	TUMOR	IV	T0	10	89653829	89653830	GA	-	PTEN	frameshift deletion	PTEN:NM_000314:exon2:c.127_128del:p.E43fs,PTEN:NM_001304717:exon3:c.646_647del:p.E216fs	0.141915
BREAST	B9	B9-T1-TUT#2	TUMOR	IV	T1	10	89692918	89692918	-	T	PTEN	frameshift insertion	PTEN:NM_000314:exon5:c.402_403insT:p.M134fs,PTEN:NM_001304717:exon6:c.921_922insT:p.M307fs	0.103944
BREAST	B9	B9-T0-TUT#1	TUMOR	IV	T0	10	89692918	89692918	-	T	PTEN	frameshift insertion	PTEN:NM_000314:exon5:c.402_403insT:p.M134fs,PTEN:NM_001304717:exon6:c.921_922insT:p.M307fs	0.154489
BREAST	B9	B9-T1-DNA#1	PLASMA	IV	T1	10	89692918	89692918	-	T	PTEN	frameshift insertion	PTEN:NM_000314:exon5:c.402_403insT:p.M134fs,PTEN:NM_001304717:exon6:c.921_922insT:p.M307fs	0.0134605
BREAST	B10	B10-TUT#1	TUMOR	IV	NA	10	8115874	8115874	-	A	GATA3	frameshift insertion	GATA3:NM_001002295:exon6:c.1223_1224insA:p.S408fs,GATA3:NM_002051:exon6:c.1220_1221insA:p.S407fs	0.372322
BREAST	B10	B10-DNA#1	PLASMA	IV	NA	10	8115874	8115874	-	A	GATA3	frameshift insertion	GATA3:NM_001002295:exon6:c.1223_1224insA:p.S408fs,GATA3:NM_002051:exon6:c.1220_1221insA:p.S407fs	0.256134
BREAST	B11	B11-T1-TUT#1	TUMOR	IV	T1	19	2211197	2211197	T	A	DOT1L	nonsynonymous SNV	DOT1L:NM_032482:exon15:c.T1451A:p.L484Q	0.106071
BREAST	B11	B11-T1-CTC#1	CTC	IV	T1	10	8105963	8105963	G	T	GATA3	nonsynonymous SNV	GATA3:NM_001002295:exon4:c.G786T:p.R262S,GATA3:NM_002051:exon4:c.G783T:p.R261S	0.438289
BREAST	B11	B11-T1-CTC#2	CTC	IV	T1	10	8105963	8105963	G	T	GATA3	nonsynonymous SNV	GATA3:NM_001002295:exon4:c.G786T:p.R262S,GATA3:NM_002051:exon4:c.G783T:p.R261S	0.2
BREAST	B11	B11-T2-CTC#5	CTC	IV	T2	1	11288928	11288928	G	T	MTOR	nonsynonymous SNV	MTOR:NM_004958:exon19:c.C2827A:p.L943M	0.333333
BREAST	B11	B11-T2-CTC#6	CTC	IV	T2	1	11288928	11288928	G	T	MTOR	nonsynonymous SNV	MTOR:NM_004958:exon19:c.C2827A:p.L943M	0.285714
BREAST	B11	B11-T1-CTC#1	CTC	IV	T1	1	11318609	11318609	G	A	MTOR	synonymous SNV	MTOR:NM_004958:exon3:c.C204T:p.N68N	0.333333
BREAST	B11	B11-T2-CTC#5	CTC	IV	T2	1	11318609	11318609	G	A	MTOR	synonymous SNV	MTOR:NM_004958:exon3:c.C204T:p.N68N	0.995652
BREAST	B11	B11-T2-CTC#5	CTC	IV	T2	12	12871858	12871858	G	T	CDKN1B	nonsynonymous SNV	CDKN1B:NM_004064:exon2:c.G575T:p.G192V	0.999515
BREAST	B11	B11-T2-CTC#6	CTC	IV	T2	12	12871858	12871858	G	T	CDKN1B	nonsynonymous SNV	CDKN1B:NM_004064:exon2:c.G575T:p.G192V	0.25
BREAST	B11	B11-T1-CTC#1	CTC	IV	T1	4	55156714	55156714	A	G	PDGFRA	nonsynonymous SNV	PDGFRA:NM_006206:exon22:c.A3115G:p.R1039G	0.127063
BREAST	B11	B11-T1-CTC#4	CTC	IV	T1	4	55156714	55156714	A	G	PDGFRA	nonsynonymous SNV	PDGFRA:NM_006206:exon22:c.A3115G:p.R1039G	0.125
BREAST	B11	B11-T1-TUT#1	TUMOR	IV	T1	4	55594277	55594277	C	T	KIT	synonymous SNV	KIT:NM_000222:exon13:c.C1980T:p.C660C,KIT:NM_001093772:exon13:c.C1968T:p.C656C	0.222453
BREAST	B11	B11-T1-DNA#1	PLASMA	IV	T1	4	55594277	55594277	C	T	KIT	synonymous SNV	KIT:NM_000222:exon13:c.C1980T:p.C660C,KIT:NM_001093772:exon13:c.C1968T:p.C656C	0.296345
BREAST	B11	B11-T1-CTC#2	CTC	IV	T1	1	65321241	65321241	C	T	JAK1	synonymous SNV	JAK1:NM_002227:exon11:c.G1599A:p.T533T	0.339014
BREAST	B11	B11-T1-CTC#4	CTC	IV	T1	1	65321241	65321241	C	T	JAK1	synonymous SNV	JAK1:NM_002227:exon11:c.G1599A:p.T533T	0.129032
BREAST	B11	B11-T1-CTC#2	CTC	IV	T1	16	68857381	68857381	C	A	CDH1	nonsynonymous SNV	CDH1:NM_004360:exon13:c.C2016A:p.N672K	0.166667
BREAST	B11	B11-T1-CTC#4	CTC	IV	T1	16	68857381	68857381	C	A	CDH1	nonsynonymous SNV	CDH1:NM_004360:exon13:c.C2016A:p.N672K	0.118303
BREAST	B11	B11-T1-CTC#1	CTC	IV	T1	7	116339540	116339540	C	T	MET	synonymous SNV	MET:NM_000245:exon2:c.C402T:p.G134G,MET:NM_001127500:exon2:c.C402T:p.G134G	1
BREAST	B11	B11-T1-CTC#2	CTC	IV	T1	7	116339540	116339540	C	T	MET	synonymous SNV	MET:NM_000245:exon2:c.C402T:p.G134G,MET:NM_001127500:exon2:c.C402T:p.G134G	0.333333
BREAST	B11	B11-T1-CTC#2	CTC	IV	T1	7	151917674	151917674	C	T	KMT2C	nonsynonymous SNV	KMT2C:NM_170606:exon23:c.G3646A:p.V1216I	0.538462
BREAST	B11	B11-T1-CTC#4	CTC	IV	T1	7	151917674	151917674	C	T	KMT2C	nonsynonymous SNV	KMT2C:NM_170606:exon23:c.G3646A:p.V1216I	0.641026
BREAST	B11	B11-T1-CTC#2	CTC	IV	T1	1	216172258	216172258	G	A	USH2A	nonsynonymous SNV	USH2A:NM_206933:exon34:c.C6628T:p.P2210S	0.998767
BREAST	B11	B11-T1-CTC#4	CTC	IV	T1	1	216172258	216172258	G	A	USH2A	nonsynonymous SNV	USH2A:NM_206933:exon34:c.C6628T:p.P2210S	0.272727
BREAST	B12	B12-TUT#1	TUMOR	III	NA	19	1223125	1223125	C	T	STK11	synonymous SNV	STK11:NM_000455:exon8:c.C1062T:p.F354F	0.477916
BREAST	B12	B12-TUT#1	TUMOR	III	NA	19	17953144	17953144	C	A	JAK3	nonsynonymous SNV	JAK3:NM_000215:exon6:c.G842T:p.W281L	0.166667
BREAST	B12	B12-TUT#1	TUMOR	III	NA	19	17953144	17953144	C	T	JAK3	stopgain	JAK3:NM_000215:exon6:c.G842A:p.W281X	0.166667
BREAST	B12	B12-TUT#1	TUMOR	III	NA	5	67576397	67576397	C	A	PIK3R1	nonsynonymous SNV	PIK3R1:NM_181523:exon6:c.C676A:p.L226I	0.354475
BREAST	B12	B12-CTC#1	CTC	III	NA	8	128750497	128750497	C	T	MYC	nonsynonymous SNV	MYC:NM_002467:exon2:c.C34T:p.P12S	0.991379
BREAST	B12	B12-CTC#3	CTC	III	NA	8	128750497	128750497	C	T	MYC	nonsynonymous SNV	MYC:NM_002467:exon2:c.C34T:p.P12S	0.968912
BREAST	B12	B12-CTC#4	CTC	III	NA	8	128750497	128750497	C	T	MYC	nonsynonymous SNV	MYC:NM_002467:exon2:c.C34T:p.P12S	0.989362
BREAST	B12	B12-CTC#6	CTC	III	NA	8	128750497	128750497	C	T	MYC	nonsynonymous SNV	MYC:NM_002467:exon2:c.C34T:p.P12S	0.986755
BREAST	B12	B12-TUT#1	TUMOR	III	NA	8	128750605	128750607	CAG	-	MYC	nonframeshift deletion	MYC:NM_002467:exon2:c.142_144del:p.48_48del	0.0177395
BREAST	B12	B12-DNA#1	PLASMA	III	NA	8	128750605	128750607	CAG	-	MYC	nonframeshift deletion	MYC:NM_002467:exon2:c.142_144del:p.48_48del	0.0147541
BREAST	B12	B12-TUT#1	TUMOR	III	NA	7	151882657	151882657	T	G	KMT2C	synonymous SNV	KMT2C:NM_170606:exon34:c.A5068C:p.R1690R	0.227666
BREAST	B12	B12-TUT#1	TUMOR	III	NA	3	178936082	178936082	G	A	PIK3CA	nonsynonymous SNV	PIK3CA:NM_006218:exon10:c.G1624A:p.E542K	0.163509
BREAST	B13	B13-T1-TUT#1	TUMOR	IV	T1	10	8115979	8115979	-	G	GATA3	frameshift insertion	GATA3:NM_001002295:exon6:c.1329dupG:p.M443fs,GATA3:NM_002051:exon6:c.1326dupG:p.M442fs	0.345788
BREAST	B13	B13-T1-TUT#1	TUMOR	IV	T1	17	11958295	11958295	C	T	MAP2K4	stopgain	MAP2K4:NM_003010:exon2:c.C205T:p.Q69X,MAP2K4:NM_001281435:exon3:c.C238T:p.Q80X	0.707575
BREAST	B13	B13-T1-DNA#1	PLASMA	IV	T1	17	11958295	11958295	C	T	MAP2K4	stopgain	MAP2K4:NM_003010:exon2:c.C205T:p.Q69X,MAP2K4:NM_001281435:exon3:c.C238T:p.Q80X	0.0238787
BREAST	B14	B14-T1-TUT#1	TUMOR	III	T2	17	7578419	7578419	C	A	TP53	stopgain	TP53:NM_001126115:exon1:c.G115T:p.E39X,TP53:NM_001126116:exon1:c.G115T:p.E39X,TP53:NM_001126117:exon1:c.G115T:p.E39X,TP53:NM_001276697:exon1:c.G34T:p.E12X,TP53:NM_001276698:exon1:c.G34T:p.E12X,TP53:NM_001276699:exon1:c.G34T:p.E12X,TP53:NM_001126118:exon4:c.G394T:p.E132X,TP53:NM_000546:exon5:c.G511T:p.E171X,TP53:NM_001126112:exon5:c.G511T:p.E171X,TP53:NM_001126113:exon5:c.G511T:p.E171X,TP53:NM_001…	0.672589
BREAST	B14	B14-T1-DNA#1	PLASMA	III	T1	17	7578419	7578419	C	A	TP53	stopgain	TP53:NM_001126115:exon1:c.G115T:p.E39X,TP53:NM_001126116:exon1:c.G115T:p.E39X,TP53:NM_001126117:exon1:c.G115T:p.E39X,TP53:NM_001276697:exon1:c.G34T:p.E12X,TP53:NM_001276698:exon1:c.G34T:p.E12X,TP53:NM_001276699:exon1:c.G34T:p.E12X,TP53:NM_001126118:exon4:c.G394T:p.E132X,TP53:NM_000546:exon5:c.G511T:p.E171X,TP53:NM_001126112:exon5:c.G511T:p.E171X,TP53:NM_001126113:exon5:c.G511T:p.E171X,TP53:NM_001…	0.229779
BREAST	B14	B14-T1-CTC#6	CTC	III	T1	13	32911074	32911074	A	-	BRCA2	frameshift deletion	BRCA2:NM_000059:exon11:c.2582delA:p.Q861fs	0.144737
BREAST	B14	B14-T2-DNA#2	PLASMA	III	T2	13	32911074	32911074	A	-	BRCA2	frameshift deletion	BRCA2:NM_000059:exon11:c.2582delA:p.Q861fs	0.0114943
BREAST	B14	B14-T3-CTC#7	CTC	III	T3	13	32954023	32954023	A	-	BRCA2	frameshift deletion	BRCA2:NM_000059:exon23:c.9090delA:p.T3030fs	0.125
BREAST	B14	B14-T3-DNA#3	PLASMA	III	T3	13	32954023	32954023	A	-	BRCA2	frameshift deletion	BRCA2:NM_000059:exon23:c.9090delA:p.T3030fs	0.0204082
BREAST	B14	B14-T1-CTC#2	CTC	III	T1	4	55156714	55156714	A	G	PDGFRA	nonsynonymous SNV	PDGFRA:NM_006206:exon22:c.A3115G:p.R1039G	0.105263
BREAST	B14	B14-T1-CTC#5	CTC	III	T1	4	55156714	55156714	A	G	PDGFRA	nonsynonymous SNV	PDGFRA:NM_006206:exon22:c.A3115G:p.R1039G	0.119838
BREAST	B14	B14-T1-CTC#2	CTC	III	T1	12	56493623	56493623	G	A	ERBB3	nonsynonymous SNV	ERBB3:NM_001982:exon25:c.G2939A:p.R980K	0.666667
BREAST	B14	B14-T3-DNA#3	PLASMA	III	T3	12	56493623	56493623	G	A	ERBB3	nonsynonymous SNV	ERBB3:NM_001982:exon25:c.G2939A:p.R980K	0.598425
BREAST	B14	B14-T4-DNA#4	PLASMA	III	T4	12	56493623	56493623	G	A	ERBB3	nonsynonymous SNV	ERBB3:NM_001982:exon25:c.G2939A:p.R980K	0.674603
BREAST	B14	B14-T1-TUT#1	TUMOR	III	T1	9	139396892	139396892	A	C	NOTCH1	nonsynonymous SNV	NOTCH1:NM_017617:exon28:c.T5216G:p.V1739G	0.147465
BREAST	B14	B14-T1-TUT#1	TUMOR	III	T1	3	178952085	178952085	A	G	PIK3CA	nonsynonymous SNV	PIK3CA:NM_006218:exon21:c.A3140G:p.H1047R	0.401642
BREAST	B14	B14-T1-DNA#1	PLASMA	III	T1	3	178952085	178952085	A	G	PIK3CA	nonsynonymous SNV	PIK3CA:NM_006218:exon21:c.A3140G:p.H1047R	0.18308
BREAST	B15	B15-T0-TUT#1	TUMOR	IV	T0	17	7578551	7578551	A	T	TP53	nonsynonymous SNV	TP53:NM_001126118:exon4:c.T262A:p.S88T,TP53:NM_000546:exon5:c.T379A:p.S127T,TP53:NM_001126112:exon5:c.T379A:p.S127T,TP53:NM_001126113:exon5:c.T379A:p.S127T,TP53:NM_001126114:exon5:c.T379A:p.S127T,TP53:NM_001276695:exon5:c.T262A:p.S88T,TP53:NM_001276696:exon5:c.T262A:p.S88T,TP53:NM_001276760:exon5:c.T262A:p.S88T,TP53:NM_001276761:exon5:c.T262A:p.S88T	0.594263
BREAST	B15	B15-T1-DNA#1	PLASMA	IV	T1	17	7578551	7578551	A	T	TP53	nonsynonymous SNV	TP53:NM_001126118:exon4:c.T262A:p.S88T,TP53:NM_000546:exon5:c.T379A:p.S127T,TP53:NM_001126112:exon5:c.T379A:p.S127T,TP53:NM_001126113:exon5:c.T379A:p.S127T,TP53:NM_001126114:exon5:c.T379A:p.S127T,TP53:NM_001276695:exon5:c.T262A:p.S88T,TP53:NM_001276696:exon5:c.T262A:p.S88T,TP53:NM_001276760:exon5:c.T262A:p.S88T,TP53:NM_001276761:exon5:c.T262A:p.S88T	0.121097
BREAST	B15	B15-T0-TUT#1	TUMOR	IV	T0	1	27088646	27088646	A	T	ARID1A	nonsynonymous SNV	ARID1A:NM_006015:exon7:c.A2255T:p.Y752F,ARID1A:NM_139135:exon7:c.A2255T:p.Y752F	0.267602
BREAST	B15	B15-T0-TUT#1	TUMOR	IV	T0	17	37883774	37883774	C	G	ERBB2	nonsynonymous SNV	ERBB2:NM_004448:exon26:c.C3386G:p.A1129G,ERBB2:NM_001005862:exon29:c.C3296G:p.A1099G,ERBB2:NM_001289936:exon30:c.C3341G:p.A1114G	0.1412
BREAST	B15	B15-T1-CTC#1	CTC	IV	T1	17	37883774	37883774	C	G	ERBB2	nonsynonymous SNV	ERBB2:NM_004448:exon26:c.C3386G:p.A1129G,ERBB2:NM_001005862:exon29:c.C3296G:p.A1099G,ERBB2:NM_001289936:exon30:c.C3341G:p.A1114G	0.115656
BREAST	B16	B16-T0-TUT#1	TUMOR	III	T1	10	8115874	8115874	-	G	GATA3	frameshift insertion	GATA3:NM_001002295:exon6:c.1224dupG:p.S408fs,GATA3:NM_002051:exon6:c.1221dupG:p.S407fs	0.183893
BREAST	B16	B16-T0-TUT#1	TUMOR	III	T0	13	32913559	32913559	A	-	BRCA2	frameshift deletion	BRCA2:NM_000059:exon11:c.5067delA:p.A1689fs	0.0208877
BREAST	B16	B16-T2-DNA#1	PLASMA	III	T2	13	32913559	32913559	A	-	BRCA2	frameshift deletion	BRCA2:NM_000059:exon11:c.5067delA:p.A1689fs	0.0121212
BREAST	B16	B16-T1-TUT#2	TUMOR	III	T2	15	99460056	99460056	T	C	IGF1R	nonsynonymous SNV	IGF1R:NM_000875:exon10:c.T2152C:p.Y718H,IGF1R:NM_001291858:exon10:c.T2152C:p.Y718H	0.301926
BREAST	B16	B16-T0-TUT#1	TUMOR	III	T0	15	99460056	99460056	T	C	IGF1R	nonsynonymous SNV	IGF1R:NM_000875:exon10:c.T2152C:p.Y718H,IGF1R:NM_001291858:exon10:c.T2152C:p.Y718H	0.552826
BREAST	B16	B16-T1-TUT#2	TUMOR	III	T1	9	139410126	139410126	T	G	NOTCH1	nonsynonymous SNV	NOTCH1:NM_017617:exon11:c.A1712C:p.D571A	0.445205
BREAST	B16	B16-T1-TUT#2	TUMOR	III	T1	6	152382152	152382154	TGG	-	ESR1	nonframeshift deletion	ESR1:NM_000125:exon6:c.1262_1264del:p.421_422del,ESR1:NM_001122740:exon7:c.1262_1264del:p.421_422del,ESR1:NM_001122741:exon7:c.1262_1264del:p.421_422del,ESR1:NM_001291230:exon7:c.1268_1270del:p.423_424del,ESR1:NM_001291241:exon7:c.1259_1261del:p.420_421del,ESR1:NM_001122742:exon8:c.1262_1264del:p.421_422del	0.657025
BREAST	B17	B17-T1-TUT#3	TUMOR	IV	T1	19	2214519	2214519	T	C	DOT1L	nonsynonymous SNV	DOT1L:NM_032482:exon19:c.T1847C:p.L616P	0.704577
BREAST	B17	B17-T0-TUT#1	TUMOR	IV	T0	19	2214519	2214519	T	C	DOT1L	nonsynonymous SNV	DOT1L:NM_032482:exon19:c.T1847C:p.L616P	0.687389
BREAST	B17	B17-T0-TUT#2	TUMOR	IV	T0	19	2214519	2214519	T	C	DOT1L	nonsynonymous SNV	DOT1L:NM_032482:exon19:c.T1847C:p.L616P	0.828006
BREAST	B17	B17-T0-TUT#2	TUMOR	IV	T0	9	5069952	5069952	C	T	JAK2	nonsynonymous SNV	JAK2:NM_004972:exon12:c.C1541T:p.T514M	0.108108
BREAST	B17	B17-T1-TUT#3	TUMOR	IV	T1	17	7572980	7572980	T	G	TP53	nonsynonymous SNV	TP53:NM_001126115:exon7:c.A733C:p.T245P,TP53:NM_001276697:exon7:c.A652C:p.T218P,TP53:NM_001126118:exon10:c.A1012C:p.T338P,TP53:NM_000546:exon11:c.A1129C:p.T377P,TP53:NM_001126112:exon11:c.A1129C:p.T377P,TP53:NM_001276760:exon11:c.A1012C:p.T338P,TP53:NM_001276761:exon11:c.A1012C:p.T338P	0.622222
BREAST	B17	B17-T0-TUT#1	TUMOR	IV	T0	17	7572980	7572980	T	G	TP53	nonsynonymous SNV	TP53:NM_001126115:exon7:c.A733C:p.T245P,TP53:NM_001276697:exon7:c.A652C:p.T218P,TP53:NM_001126118:exon10:c.A1012C:p.T338P,TP53:NM_000546:exon11:c.A1129C:p.T377P,TP53:NM_001126112:exon11:c.A1129C:p.T377P,TP53:NM_001276760:exon11:c.A1012C:p.T338P,TP53:NM_001276761:exon11:c.A1012C:p.T338P	0.615925
BREAST	B17	B17-T0-TUT#2	TUMOR	IV	T0	17	7572980	7572980	T	G	TP53	nonsynonymous SNV	TP53:NM_001126115:exon7:c.A733C:p.T245P,TP53:NM_001276697:exon7:c.A652C:p.T218P,TP53:NM_001126118:exon10:c.A1012C:p.T338P,TP53:NM_000546:exon11:c.A1129C:p.T377P,TP53:NM_001126112:exon11:c.A1129C:p.T377P,TP53:NM_001276760:exon11:c.A1012C:p.T338P,TP53:NM_001276761:exon11:c.A1012C:p.T338P	0.637232
BREAST	B17	B17-T2-CTC#2	CTC	IV	T2	17	7572980	7572980	T	G	TP53	nonsynonymous SNV	TP53:NM_001126115:exon7:c.A733C:p.T245P,TP53:NM_001276697:exon7:c.A652C:p.T218P,TP53:NM_001126118:exon10:c.A1012C:p.T338P,TP53:NM_000546:exon11:c.A1129C:p.T377P,TP53:NM_001126112:exon11:c.A1129C:p.T377P,TP53:NM_001276760:exon11:c.A1012C:p.T338P,TP53:NM_001276761:exon11:c.A1012C:p.T338P	0.633472
BREAST	B17	B17-T1-TUT#3	TUMOR	IV	T1	17	7579357	7579357	-	CGGAAAC	TP53	frameshift insertion	TP53:NM_001126118:exon3:c.212_213insGTTTCCG:p.R71fs,TP53:NM_000546:exon4:c.329_330insGTTTCCG:p.R110fs,TP53:NM_001126112:exon4:c.329_330insGTTTCCG:p.R110fs,TP53:NM_001126113:exon4:c.329_330insGTTTCCG:p.R110fs,TP53:NM_001126114:exon4:c.329_330insGTTTCCG:p.R110fs,TP53:NM_001276695:exon4:c.212_213insGTTTCCG:p.R71fs,TP53:NM_001276696:exon4:c.212_213insGTTTCCG:p.R71fs,TP53:NM_001276760:exon4:c.212_213i…	0.593074
BREAST	B17	B17-T0-TUT#1	TUMOR	IV	T0	17	7579357	7579357	-	CGGAAAC	TP53	frameshift insertion	TP53:NM_001126118:exon3:c.212_213insGTTTCCG:p.R71fs,TP53:NM_000546:exon4:c.329_330insGTTTCCG:p.R110fs,TP53:NM_001126112:exon4:c.329_330insGTTTCCG:p.R110fs,TP53:NM_001126113:exon4:c.329_330insGTTTCCG:p.R110fs,TP53:NM_001126114:exon4:c.329_330insGTTTCCG:p.R110fs,TP53:NM_001276695:exon4:c.212_213insGTTTCCG:p.R71fs,TP53:NM_001276696:exon4:c.212_213insGTTTCCG:p.R71fs,TP53:NM_001276760:exon4:c.212_213i…	0.506573
BREAST	B17	B17-T0-TUT#2	TUMOR	IV	T0	17	7579357	7579357	-	CGGAAAC	TP53	frameshift insertion	TP53:NM_001126118:exon3:c.212_213insGTTTCCG:p.R71fs,TP53:NM_000546:exon4:c.329_330insGTTTCCG:p.R110fs,TP53:NM_001126112:exon4:c.329_330insGTTTCCG:p.R110fs,TP53:NM_001126113:exon4:c.329_330insGTTTCCG:p.R110fs,TP53:NM_001126114:exon4:c.329_330insGTTTCCG:p.R110fs,TP53:NM_001276695:exon4:c.212_213insGTTTCCG:p.R71fs,TP53:NM_001276696:exon4:c.212_213insGTTTCCG:p.R71fs,TP53:NM_001276760:exon4:c.212_213i…	0.670173
BREAST	B17	B17-T2-DNA#1	PLASMA	IV	T2	17	7579357	7579357	-	CGGAAAC	TP53	frameshift insertion	TP53:NM_001126118:exon3:c.212_213insGTTTCCG:p.R71fs,TP53:NM_000546:exon4:c.329_330insGTTTCCG:p.R110fs,TP53:NM_001126112:exon4:c.329_330insGTTTCCG:p.R110fs,TP53:NM_001126113:exon4:c.329_330insGTTTCCG:p.R110fs,TP53:NM_001126114:exon4:c.329_330insGTTTCCG:p.R110fs,TP53:NM_001276695:exon4:c.212_213insGTTTCCG:p.R71fs,TP53:NM_001276696:exon4:c.212_213insGTTTCCG:p.R71fs,TP53:NM_001276760:exon4:c.212_213i…	0.0364718
BREAST	B17	B17-T3-DNA#2	PLASMA	IV	T3	17	7579357	7579357	-	CGGAAAC	TP53	frameshift insertion	TP53:NM_001126118:exon3:c.212_213insGTTTCCG:p.R71fs,TP53:NM_000546:exon4:c.329_330insGTTTCCG:p.R110fs,TP53:NM_001126112:exon4:c.329_330insGTTTCCG:p.R110fs,TP53:NM_001126113:exon4:c.329_330insGTTTCCG:p.R110fs,TP53:NM_001126114:exon4:c.329_330insGTTTCCG:p.R110fs,TP53:NM_001276695:exon4:c.212_213insGTTTCCG:p.R71fs,TP53:NM_001276696:exon4:c.212_213insGTTTCCG:p.R71fs,TP53:NM_001276760:exon4:c.212_213i…	0.0207955
BREAST	B17	B17-T0-TUT#2	TUMOR	IV	T0	17	12011144	12011144	C	T	MAP2K4	nonsynonymous SNV	MAP2K4:NM_003010:exon5:c.C551T:p.S184L,MAP2K4:NM_001281435:exon6:c.C584T:p.S195L	0.25
BREAST	B17	B17-T0-TUT#2	TUMOR	IV	T0	17	12028638	12028638	C	T	MAP2K4	stopgain	MAP2K4:NM_003010:exon8:c.C841T:p.R281X,MAP2K4:NM_001281435:exon9:c.C874T:p.R292X	0.176471
BREAST	B17	B17-T0-TUT#1	TUMOR	IV	T0	1	27022940	27022942	CCG	-	ARID1A	nonframeshift deletion	ARID1A:NM_006015:exon1:c.46_48del:p.16_16del,ARID1A:NM_139135:exon1:c.46_48del:p.16_16del	0.142857
BREAST	B17	B17-T0-TUT#2	TUMOR	IV	T0	1	27022940	27022942	CCG	-	ARID1A	nonframeshift deletion	ARID1A:NM_006015:exon1:c.46_48del:p.16_16del,ARID1A:NM_139135:exon1:c.46_48del:p.16_16del	0.025
BREAST	B17	B17-T2-DNA#1	PLASMA	IV	T2	1	27022940	27022942	CCG	-	ARID1A	nonframeshift deletion	ARID1A:NM_006015:exon1:c.46_48del:p.16_16del,ARID1A:NM_139135:exon1:c.46_48del:p.16_16del	0.0631579
BREAST	B17	B17-T0-TUT#1	TUMOR	IV	T0	1	27023451	27023453	GCG	-	ARID1A	nonframeshift deletion	ARID1A:NM_006015:exon1:c.557_559del:p.186_187del,ARID1A:NM_139135:exon1:c.557_559del:p.186_187del	0.0125523
BREAST	B17	B17-T0-TUT#2	TUMOR	IV	T0	1	27023451	27023453	GCG	-	ARID1A	nonframeshift deletion	ARID1A:NM_006015:exon1:c.557_559del:p.186_187del,ARID1A:NM_139135:exon1:c.557_559del:p.186_187del	0.021097
BREAST	B17	B17-T2-DNA#1	PLASMA	IV	T2	1	27023451	27023453	GCG	-	ARID1A	nonframeshift deletion	ARID1A:NM_006015:exon1:c.557_559del:p.186_187del,ARID1A:NM_139135:exon1:c.557_559del:p.186_187del	0.0104987
BREAST	B17	B17-T0-TUT#2	TUMOR	IV	T0	17	29556251	29556251	G	A	NF1	nonsynonymous SNV	NF1:NM_000267:exon21:c.G2618A:p.R873H,NF1:NM_001042492:exon21:c.G2618A:p.R873H	0.0357143
BREAST	B17	B17-T3-CTC#3	CTC	IV	T3	17	29556251	29556251	G	A	NF1	nonsynonymous SNV	NF1:NM_000267:exon21:c.G2618A:p.R873H,NF1:NM_001042492:exon21:c.G2618A:p.R873H	0.724138
BREAST	B17	B17-T1-TUT#3	TUMOR	IV	T1	17	29556953	29556953	G	A	NF1	nonsynonymous SNV	NF1:NM_000267:exon22:c.G2951A:p.G984E,NF1:NM_001042492:exon22:c.G2951A:p.G984E	0.103903
BREAST	B17	B17-T0-TUT#1	TUMOR	IV	T0	17	29556953	29556953	G	A	NF1	nonsynonymous SNV	NF1:NM_000267:exon22:c.G2951A:p.G984E,NF1:NM_001042492:exon22:c.G2951A:p.G984E	0.0798845
BREAST	B17	B17-T0-TUT#2	TUMOR	IV	T0	17	29556953	29556953	G	A	NF1	nonsynonymous SNV	NF1:NM_000267:exon22:c.G2951A:p.G984E,NF1:NM_001042492:exon22:c.G2951A:p.G984E	0.0914352
BREAST	B17	B17-T2-DNA#1	PLASMA	IV	T2	17	29556953	29556953	G	A	NF1	nonsynonymous SNV	NF1:NM_000267:exon22:c.G2951A:p.G984E,NF1:NM_001042492:exon22:c.G2951A:p.G984E	0.0783526
BREAST	B17	B17-T3-DNA#2	PLASMA	IV	T3	17	29556953	29556953	G	A	NF1	nonsynonymous SNV	NF1:NM_000267:exon22:c.G2951A:p.G984E,NF1:NM_001042492:exon22:c.G2951A:p.G984E	0.085465
BREAST	B17	B17-T1-TUT#3	TUMOR	IV	T1	13	32954023	32954023	A	-	BRCA2	frameshift deletion	BRCA2:NM_000059:exon23:c.9090delA:p.T3030fs	0.0261682
BREAST	B17	B17-T1-TUT#3	TUMOR	IV	T1	17	41243704	41243704	C	G	BRCA1	nonsynonymous SNV	BRCA1:NM_007297:exon9:c.G3703C:p.E1235Q,BRCA1:NM_007294:exon10:c.G3844C:p.E1282Q,BRCA1:NM_007300:exon10:c.G3844C:p.E1282Q	0.725191
BREAST	B17	B17-T0-TUT#1	TUMOR	IV	T0	17	41243704	41243704	C	G	BRCA1	nonsynonymous SNV	BRCA1:NM_007297:exon9:c.G3703C:p.E1235Q,BRCA1:NM_007294:exon10:c.G3844C:p.E1282Q,BRCA1:NM_007300:exon10:c.G3844C:p.E1282Q	0.622449
BREAST	B17	B17-T0-TUT#2	TUMOR	IV	T0	17	41243704	41243704	C	G	BRCA1	nonsynonymous SNV	BRCA1:NM_007297:exon9:c.G3703C:p.E1235Q,BRCA1:NM_007294:exon10:c.G3844C:p.E1282Q,BRCA1:NM_007300:exon10:c.G3844C:p.E1282Q	0.725
BREAST	B17	B17-T2-DNA#1	PLASMA	IV	T2	17	41243704	41243704	C	G	BRCA1	nonsynonymous SNV	BRCA1:NM_007297:exon9:c.G3703C:p.E1235Q,BRCA1:NM_007294:exon10:c.G3844C:p.E1282Q,BRCA1:NM_007300:exon10:c.G3844C:p.E1282Q	0.027134
BREAST	B17	B17-T0-TUT#2	TUMOR	IV	T0	18	48593464	48593464	C	T	SMAD4	synonymous SNV	SMAD4:NM_005359:exon10:c.C1215T:p.H405H	0.111111
BREAST	B17	B17-T2-DNA#1	PLASMA	IV	T2	13	48937035	48937035	A	-	RB1	frameshift deletion	RB1:NM_000321:exon8:c.803delA:p.E268fs	0.0212766
BREAST	B17	B17-T3-DNA#2	PLASMA	IV	T3	13	48937035	48937035	A	-	RB1	frameshift deletion	RB1:NM_000321:exon8:c.803delA:p.E268fs	0.0247525
BREAST	B17	B17-T1-TUT#3	TUMOR	IV	T1	13	48937035	48937035	A	-	RB1	frameshift deletion	RB1:NM_000321:exon8:c.803delA:p.E268fs	0.765957
BREAST	B17	B17-T0-TUT#1	TUMOR	IV	T0	13	48937035	48937035	A	-	RB1	frameshift deletion	RB1:NM_000321:exon8:c.803delA:p.E268fs	0.55814
BREAST	B17	B17-T0-TUT#2	TUMOR	IV	T0	13	48937035	48937035	A	-	RB1	frameshift deletion	RB1:NM_000321:exon8:c.803delA:p.E268fs	0.766667
BREAST	B17	B17-T1-TUT#3	TUMOR	IV	T1	14	105239420	105239420	C	G	AKT1	nonsynonymous SNV	AKT1:NM_001014431:exon11:c.G967C:p.D323H,AKT1:NM_005163:exon11:c.G967C:p.D323H,AKT1:NM_001014432:exon12:c.G967C:p.D323H	0.390476
BREAST	B17	B17-T0-TUT#1	TUMOR	IV	T0	7	116409731	116409731	T	G	MET	synonymous SNV	MET:NM_000245:exon12:c.T2616G:p.G872G,MET:NM_001127500:exon12:c.T2670G:p.G890G	0.130982
BREAST	B17	B17-T0-TUT#2	TUMOR	IV	T0	7	116414961	116414961	G	A	MET	nonsynonymous SNV	MET:NM_000245:exon15:c.G3055A:p.G1019S,MET:NM_001127500:exon15:c.G3109A:p.G1037S	0.1
BREAST	B17	B17-T0-TUT#2	TUMOR	IV	T0	10	123276909	123276909	G	A	FGFR2	synonymous SNV	FGFR2:NM_001144916:exon5:c.C663T:p.D221D,FGFR2:NM_001144918:exon6:c.C663T:p.D221D,FGFR2:NM_023029:exon6:c.C741T:p.D247D,FGFR2:NM_001144915:exon7:c.C741T:p.D247D,FGFR2:NM_000141:exon8:c.C1008T:p.D336D	0.0115218
BREAST	B17	B17-T1-CTC#1	CTC	IV	T1	10	123276909	123276909	G	A	FGFR2	synonymous SNV	FGFR2:NM_001144916:exon5:c.C663T:p.D221D,FGFR2:NM_001144918:exon6:c.C663T:p.D221D,FGFR2:NM_023029:exon6:c.C741T:p.D247D,FGFR2:NM_001144915:exon7:c.C741T:p.D247D,FGFR2:NM_000141:exon8:c.C1008T:p.D336D	1
BREAST	B17	B17-T0-TUT#1	TUMOR	IV	T0	8	128750497	128750497	C	T	MYC	nonsynonymous SNV	MYC:NM_002467:exon2:c.C34T:p.P12S	0.0655738
BREAST	B17	B17-T0-TUT#2	TUMOR	IV	T0	8	128750497	128750497	C	T	MYC	nonsynonymous SNV	MYC:NM_002467:exon2:c.C34T:p.P12S	0.105244
BREAST	B17	B17-T2-CTC#2	CTC	IV	T2	8	128750497	128750497	C	T	MYC	nonsynonymous SNV	MYC:NM_002467:exon2:c.C34T:p.P12S	0.976945
BREAST	B17	B17-T0-TUT#1	TUMOR	IV	T0	9	135801125	135801125	T	G	TSC1	nonsynonymous SNV	TSC1:NM_000368:exon5:c.A212C:p.H71P,TSC1:NM_001162426:exon5:c.A212C:p.H71P	0.143636
BREAST	B17	B17-T0-TUT#2	TUMOR	IV	T0	9	135801125	135801125	T	G	TSC1	nonsynonymous SNV	TSC1:NM_000368:exon5:c.A212C:p.H71P,TSC1:NM_001162426:exon5:c.A212C:p.H71P	0.155894
BREAST	B17	B17-T1-TUT#3	TUMOR	IV	T1	9	139410120	139410120	T	G	NOTCH1	nonsynonymous SNV	NOTCH1:NM_017617:exon11:c.A1718C:p.D573A	0.47449
BREAST	B17	B17-T0-TUT#2	TUMOR	IV	T0	9	139418408	139418408	G	A	NOTCH1	nonsynonymous SNV	NOTCH1:NM_017617:exon3:c.C164T:p.P55L	0.136752
BREAST	B17	B17-T0-TUT#1	TUMOR	IV	T0	7	140500182	140500182	T	G	BRAF	synonymous SNV	BRAF:NM_004333:exon7:c.A960C:p.A320A	0.411009
BREAST	B17	B17-T2-CTC#2	CTC	IV	T2	7	140500182	140500182	T	G	BRAF	synonymous SNV	BRAF:NM_004333:exon7:c.A960C:p.A320A	0.380186
BREAST	B17	B17-T1-TUT#3	TUMOR	IV	T1	7	151945291	151945291	G	A	KMT2C	nonsynonymous SNV	KMT2C:NM_170606:exon14:c.C2228T:p.P743L	0.152221
BREAST	B17	B17-T0-TUT#1	TUMOR	IV	T0	7	151945291	151945291	G	A	KMT2C	nonsynonymous SNV	KMT2C:NM_170606:exon14:c.C2228T:p.P743L	0.11491
BREAST	B17	B17-T0-TUT#2	TUMOR	IV	T0	7	151945291	151945291	G	A	KMT2C	nonsynonymous SNV	KMT2C:NM_170606:exon14:c.C2228T:p.P743L	0.164502
BREAST	B17	B17-T2-CTC#2	CTC	IV	T2	7	151945291	151945291	G	A	KMT2C	nonsynonymous SNV	KMT2C:NM_170606:exon14:c.C2228T:p.P743L	0.161119
BREAST	B17	B17-T2-DNA#1	PLASMA	IV	T2	7	151945291	151945291	G	A	KMT2C	nonsynonymous SNV	KMT2C:NM_170606:exon14:c.C2228T:p.P743L	0.130545
BREAST	B17	B17-T3-DNA#2	PLASMA	IV	T3	7	151945291	151945291	G	A	KMT2C	nonsynonymous SNV	KMT2C:NM_170606:exon14:c.C2228T:p.P743L	0.111245
BREAST	B17	B17-T0-TUT#1	TUMOR	IV	T0	7	151949042	151949042	T	C	KMT2C	nonsynonymous SNV	KMT2C:NM_170606:exon11:c.A1603G:p.I535V	0.0319361
BREAST	B17	B17-T0-TUT#2	TUMOR	IV	T0	7	151949042	151949042	T	C	KMT2C	nonsynonymous SNV	KMT2C:NM_170606:exon11:c.A1603G:p.I535V	0.0394589
BREAST	B17	B17-T2-DNA#1	PLASMA	IV	T2	7	151949042	151949042	T	C	KMT2C	nonsynonymous SNV	KMT2C:NM_170606:exon11:c.A1603G:p.I535V	0.0607248
BREAST	B17	B17-T3-DNA#2	PLASMA	IV	T3	7	151949042	151949042	T	C	KMT2C	nonsynonymous SNV	KMT2C:NM_170606:exon11:c.A1603G:p.I535V	0.0369983
BREAST	B17	B17-T1-TUT#3	TUMOR	IV	T1	3	178936091	178936091	G	A	PIK3CA	nonsynonymous SNV	PIK3CA:NM_006218:exon10:c.G1633A:p.E545K	0.0176101
BREAST	B17	B17-T0-TUT#1	TUMOR	IV	T0	3	178936091	178936091	G	A	PIK3CA	nonsynonymous SNV	PIK3CA:NM_006218:exon10:c.G1633A:p.E545K	0.0341207
BREAST	B17	B17-T0-TUT#2	TUMOR	IV	T0	3	178936091	178936091	G	A	PIK3CA	nonsynonymous SNV	PIK3CA:NM_006218:exon10:c.G1633A:p.E545K	0.122642
BREAST	B17	B17-T2-DNA#1	PLASMA	IV	T2	3	178936091	178936091	G	A	PIK3CA	nonsynonymous SNV	PIK3CA:NM_006218:exon10:c.G1633A:p.E545K	0.0261185
BREAST	B17	B17-T3-DNA#2	PLASMA	IV	T3	3	178936091	178936091	G	A	PIK3CA	nonsynonymous SNV	PIK3CA:NM_006218:exon10:c.G1633A:p.E545K	0.0426193
BREAST	B17	B17-T0-TUT#1	TUMOR	IV	T0	1	215812548	215812548	C	T	USH2A	nonsynonymous SNV	USH2A:NM_206933:exon69:c.G15001A:p.E5001K	0.0137931
BREAST	B17	B17-T0-TUT#2	TUMOR	IV	T0	1	215812548	215812548	C	T	USH2A	nonsynonymous SNV	USH2A:NM_206933:exon69:c.G15001A:p.E5001K	0.0150538
BREAST	B17	B17-T0-TUT#1	TUMOR	IV	T0	1	215848727	215848727	A	G	USH2A	nonsynonymous SNV	USH2A:NM_206933:exon63:c.T12526C:p.S4176P	0.0475309
BREAST	B17	B17-T0-TUT#2	TUMOR	IV	T0	1	215848727	215848727	A	G	USH2A	nonsynonymous SNV	USH2A:NM_206933:exon63:c.T12526C:p.S4176P	0.0630213
BREAST	B17	B17-T2-CTC#2	CTC	IV	T2	1	215848727	215848727	A	G	USH2A	nonsynonymous SNV	USH2A:NM_206933:exon63:c.T12526C:p.S4176P	0.101351
BREAST	B17	B17-T3-CTC#3	CTC	IV	T3	1	215848727	215848727	A	G	USH2A	nonsynonymous SNV	USH2A:NM_206933:exon63:c.T12526C:p.S4176P	0.174636
BREAST	B17	B17-T2-DNA#1	PLASMA	IV	T2	1	215848727	215848727	A	G	USH2A	nonsynonymous SNV	USH2A:NM_206933:exon63:c.T12526C:p.S4176P	0.0895693
BREAST	B17	B17-T3-DNA#2	PLASMA	IV	T3	1	215848727	215848727	A	G	USH2A	nonsynonymous SNV	USH2A:NM_206933:exon63:c.T12526C:p.S4176P	0.0656458
BREAST	B18	B18-T1-TUT#2	TUMOR	III	T1	17	7572980	7572980	T	G	TP53	nonsynonymous SNV	TP53:NM_001126115:exon7:c.A733C:p.T245P,TP53:NM_001276697:exon7:c.A652C:p.T218P,TP53:NM_001126118:exon10:c.A1012C:p.T338P,TP53:NM_000546:exon11:c.A1129C:p.T377P,TP53:NM_001126112:exon11:c.A1129C:p.T377P,TP53:NM_001276760:exon11:c.A1012C:p.T338P,TP53:NM_001276761:exon11:c.A1012C:p.T338P	0.626043
BREAST	B18	B18-T3-DNA#3	PLASMA	III	T3	17	7572980	7572980	T	G	TP53	nonsynonymous SNV	TP53:NM_001126115:exon7:c.A733C:p.T245P,TP53:NM_001276697:exon7:c.A652C:p.T218P,TP53:NM_001126118:exon10:c.A1012C:p.T338P,TP53:NM_000546:exon11:c.A1129C:p.T377P,TP53:NM_001126112:exon11:c.A1129C:p.T377P,TP53:NM_001276760:exon11:c.A1012C:p.T338P,TP53:NM_001276761:exon11:c.A1012C:p.T338P	0.615181
BREAST	B18	B18-T0-TUT#1	TUMOR	III	T0	17	7577025	7577025	T	A	TP53	stopgain	TP53:NM_001126115:exon4:c.A517T:p.K173X,TP53:NM_001126116:exon4:c.A517T:p.K173X,TP53:NM_001126117:exon4:c.A517T:p.K173X,TP53:NM_001276697:exon4:c.A436T:p.K146X,TP53:NM_001276698:exon4:c.A436T:p.K146X,TP53:NM_001276699:exon4:c.A436T:p.K146X,TP53:NM_001126118:exon7:c.A796T:p.K266X,TP53:NM_000546:exon8:c.A913T:p.K305X,TP53:NM_001126112:exon8:c.A913T:p.K305X,TP53:NM_001126113:exon8:c.A913T:p.K305X,TP…	0.238018
BREAST	B18	B18-T1-DNA#1	PLASMA	III	T1	17	7577025	7577025	T	A	TP53	stopgain	TP53:NM_001126115:exon4:c.A517T:p.K173X,TP53:NM_001126116:exon4:c.A517T:p.K173X,TP53:NM_001126117:exon4:c.A517T:p.K173X,TP53:NM_001276697:exon4:c.A436T:p.K146X,TP53:NM_001276698:exon4:c.A436T:p.K146X,TP53:NM_001276699:exon4:c.A436T:p.K146X,TP53:NM_001126118:exon7:c.A796T:p.K266X,TP53:NM_000546:exon8:c.A913T:p.K305X,TP53:NM_001126112:exon8:c.A913T:p.K305X,TP53:NM_001126113:exon8:c.A913T:p.K305X,TP…	0.048745
BREAST	B18	B18-T1-TUT#2	TUMOR	III	T1	1	11259343	11259343	T	G	MTOR	nonsynonymous SNV	MTOR:NM_004958:exon28:c.A4225C:p.T1409P	0.0233051
BREAST	B18	B18-T3-DNA#3	PLASMA	III	T3	1	11259343	11259343	T	G	MTOR	nonsynonymous SNV	MTOR:NM_004958:exon28:c.A4225C:p.T1409P	0.0135297
BREAST	B18	B18-T0-TUT#1	TUMOR	III	T0	17	37863340	37863340	G	-	ERBB2	frameshift deletion	ERBB2:NM_001289937:exon2:c.171delG:p.Q57fs,ERBB2:NM_004448:exon2:c.171delG:p.Q57fs,ERBB2:NM_001005862:exon5:c.81delG:p.Q27fs,ERBB2:NM_001289938:exon5:c.81delG:p.Q27fs,ERBB2:NM_001289936:exon6:c.126delG:p.Q42fs	0.0302801
BREAST	B18	B18-T3-DNA#3	PLASMA	III	T3	17	37863340	37863340	G	-	ERBB2	frameshift deletion	ERBB2:NM_001289937:exon2:c.171delG:p.Q57fs,ERBB2:NM_004448:exon2:c.171delG:p.Q57fs,ERBB2:NM_001005862:exon5:c.81delG:p.Q27fs,ERBB2:NM_001289938:exon5:c.81delG:p.Q27fs,ERBB2:NM_001289936:exon6:c.126delG:p.Q42fs	0.0334448
BREAST	B18	B18-T0-TUT#1	TUMOR	III	T0	17	37863340	37863340	G	A	ERBB2	synonymous SNV	ERBB2:NM_001289937:exon2:c.G171A:p.Q57Q,ERBB2:NM_004448:exon2:c.G171A:p.Q57Q,ERBB2:NM_001005862:exon5:c.G81A:p.Q27Q,ERBB2:NM_001289938:exon5:c.G81A:p.Q27Q,ERBB2:NM_001289936:exon6:c.G126A:p.Q42Q	0.0345098
BREAST	B18	B18-T3-DNA#3	PLASMA	III	T3	17	37863340	37863340	G	A	ERBB2	synonymous SNV	ERBB2:NM_001289937:exon2:c.G171A:p.Q57Q,ERBB2:NM_004448:exon2:c.G171A:p.Q57Q,ERBB2:NM_001005862:exon5:c.G81A:p.Q27Q,ERBB2:NM_001289938:exon5:c.G81A:p.Q27Q,ERBB2:NM_001289936:exon6:c.G126A:p.Q42Q	0.0766551
BREAST	B18	B18-T0-TUT#1	TUMOR	III	T0	17	37863369	37863369	C	T	ERBB2	nonsynonymous SNV	ERBB2:NM_001289937:exon2:c.C200T:p.T67I,ERBB2:NM_004448:exon2:c.C200T:p.T67I,ERBB2:NM_001005862:exon5:c.C110T:p.T37I,ERBB2:NM_001289938:exon5:c.C110T:p.T37I,ERBB2:NM_001289936:exon6:c.C155T:p.T52I	0.145138
BREAST	B18	B18-T3-DNA#3	PLASMA	III	T3	17	37863369	37863369	C	T	ERBB2	nonsynonymous SNV	ERBB2:NM_001289937:exon2:c.C200T:p.T67I,ERBB2:NM_004448:exon2:c.C200T:p.T67I,ERBB2:NM_001005862:exon5:c.C110T:p.T37I,ERBB2:NM_001289938:exon5:c.C110T:p.T37I,ERBB2:NM_001289936:exon6:c.C155T:p.T52I	0.178042
BREAST	B18	B18-T0-TUT#1	TUMOR	III	T0	17	41246711	41246711	A	G	BRCA1	synonymous SNV	BRCA1:NM_007297:exon9:c.T696C:p.H232H,BRCA1:NM_007294:exon10:c.T837C:p.H279H,BRCA1:NM_007300:exon10:c.T837C:p.H279H	0.407407
BREAST	B18	B18-T3-TUT#3	TUMOR	III	T3	17	41246711	41246711	A	G	BRCA1	synonymous SNV	BRCA1:NM_007297:exon9:c.T696C:p.H232H,BRCA1:NM_007294:exon10:c.T837C:p.H279H,BRCA1:NM_007300:exon10:c.T837C:p.H279H	0.532308
BREAST	B18	B18-T1-TUT#2	TUMOR	III	T1	17	41246711	41246711	A	G	BRCA1	synonymous SNV	BRCA1:NM_007297:exon9:c.T696C:p.H232H,BRCA1:NM_007294:exon10:c.T837C:p.H279H,BRCA1:NM_007300:exon10:c.T837C:p.H279H	0.536244
BREAST	B18	B18-T1-DNA#1	PLASMA	III	T1	17	41246711	41246711	A	G	BRCA1	synonymous SNV	BRCA1:NM_007297:exon9:c.T696C:p.H232H,BRCA1:NM_007294:exon10:c.T837C:p.H279H,BRCA1:NM_007300:exon10:c.T837C:p.H279H	0.479978
BREAST	B18	B18-T3-DNA#3	PLASMA	III	T3	17	41246711	41246711	A	G	BRCA1	synonymous SNV	BRCA1:NM_007297:exon9:c.T696C:p.H232H,BRCA1:NM_007294:exon10:c.T837C:p.H279H,BRCA1:NM_007300:exon10:c.T837C:p.H279H	0.524954
BREAST	B18	B18-T0-TUT#1	TUMOR	III	T0	10	43607552	43607552	G	A	RET	nonsynonymous SNV	RET:NM_020630:exon8:c.G1528A:p.A510T,RET:NM_020975:exon8:c.G1528A:p.A510T	0.369231
BREAST	B18	B18-T3-DNA#3	PLASMA	III	T3	10	43607552	43607552	G	A	RET	nonsynonymous SNV	RET:NM_020630:exon8:c.G1528A:p.A510T,RET:NM_020975:exon8:c.G1528A:p.A510T	0.454183
BREAST	B18	B18-T3-DNA#3	PLASMA	III	T3	12	56493623	56493623	G	A	ERBB3	nonsynonymous SNV	ERBB3:NM_001982:exon25:c.G2939A:p.R980K	0.712934
BREAST	B18	B18-T0-TUT#1	TUMOR	III	T0	12	56493623	56493623	G	A	ERBB3	nonsynonymous SNV	ERBB3:NM_001982:exon25:c.G2939A:p.R980K	0.605634
BREAST	B18	B18-T0-TUT#1	TUMOR	III	T0	12	56493623	56493623	G	C	ERBB3	nonsynonymous SNV	ERBB3:NM_001982:exon25:c.G2939C:p.R980T	0.2
BREAST	B18	B18-T3-DNA#3	PLASMA	III	T3	12	56493623	56493623	G	C	ERBB3	nonsynonymous SNV	ERBB3:NM_001982:exon25:c.G2939C:p.R980T	0.294574
BREAST	B18	B18-T0-TUT#1	TUMOR	III	T0	12	56493623	56493623	G	T	ERBB3	nonsynonymous SNV	ERBB3:NM_001982:exon25:c.G2939T:p.R980I	0.317073
BREAST	B18	B18-T1-TUT#2	TUMOR	III	T1	11	108216477	108216477	A	-	ATM	frameshift deletion	ATM:NM_000051:exon58:c.8426delA:p.Q2809fs	0.0243902
BREAST	B18	B18-T1-DNA#1	PLASMA	III	T1	11	108216477	108216477	A	-	ATM	frameshift deletion	ATM:NM_000051:exon58:c.8426delA:p.Q2809fs	0.0125786
BREAST	B18	B18-T0-TUT#1	TUMOR	III	T0	9	135801125	135801125	T	G	TSC1	nonsynonymous SNV	TSC1:NM_000368:exon5:c.A212C:p.H71P,TSC1:NM_001162426:exon5:c.A212C:p.H71P	0.117647
BREAST	B18	B18-T1-TUT#2	TUMOR	III	T1	9	135801125	135801125	T	G	TSC1	nonsynonymous SNV	TSC1:NM_000368:exon5:c.A212C:p.H71P,TSC1:NM_001162426:exon5:c.A212C:p.H71P	0.158508
BREAST	B18	B18-T3-DNA#3	PLASMA	III	T3	9	135801125	135801125	T	G	TSC1	nonsynonymous SNV	TSC1:NM_000368:exon5:c.A212C:p.H71P,TSC1:NM_001162426:exon5:c.A212C:p.H71P	0.12646
BREAST	B18	B18-T0-TUT#1	TUMOR	III	T0	9	139401005	139401005	G	A	NOTCH1	nonsynonymous SNV	NOTCH1:NM_017617:exon24:c.C3988T:p.R1330C	0.636364
BREAST	B18	B18-T3-DNA#3	PLASMA	III	T3	9	139401005	139401005	G	A	NOTCH1	nonsynonymous SNV	NOTCH1:NM_017617:exon24:c.C3988T:p.R1330C	0.827586
BREAST	B18	B18-T0-TUT#1	TUMOR	III	T0	9	139402477	139402477	T	C	NOTCH1	nonsynonymous SNV	NOTCH1:NM_017617:exon21:c.A3440G:p.D1147G	0.403509
BREAST	B18	B18-T3-DNA#3	PLASMA	III	T3	9	139402477	139402477	T	C	NOTCH1	nonsynonymous SNV	NOTCH1:NM_017617:exon21:c.A3440G:p.D1147G	0.326241
BREAST	B18	B18-T0-TUT#1	TUMOR	III	T0	9	139409839	139409839	C	A	NOTCH1	nonsynonymous SNV	NOTCH1:NM_017617:exon12:c.G1917T:p.E639D	0.2
BREAST	B18	B18-T0-TUT#1	TUMOR	III	T0	9	139409839	139409839	C	T	NOTCH1	synonymous SNV	NOTCH1:NM_017617:exon12:c.G1917A:p.E639E	0.594203
BREAST	B18	B18-T3-DNA#3	PLASMA	III	T3	9	139409839	139409839	C	T	NOTCH1	synonymous SNV	NOTCH1:NM_017617:exon12:c.G1917A:p.E639E	0.710059
BREAST	B18	B18-T3-TUT#3	TUMOR	III	T3	9	139410120	139410120	T	G	NOTCH1	nonsynonymous SNV	NOTCH1:NM_017617:exon11:c.A1718C:p.D573A	0.504854
BREAST	B18	B18-T3-TUT#3	TUMOR	III	T3	9	139410126	139410126	T	G	NOTCH1	nonsynonymous SNV	NOTCH1:NM_017617:exon11:c.A1712C:p.D571A	0.463918
BREAST	B18	B18-T0-TUT#1	TUMOR	III	T0	7	140500182	140500182	T	G	BRAF	synonymous SNV	BRAF:NM_004333:exon7:c.A960C:p.A320A	0.352085
BREAST	B18	B18-T3-DNA#3	PLASMA	III	T3	7	140500182	140500182	T	G	BRAF	synonymous SNV	BRAF:NM_004333:exon7:c.A960C:p.A320A	0.344183
BREAST	B18	B18-T0-TUT#1	TUMOR	III	T0	1	215807955	215807955	G	A	USH2A	nonsynonymous SNV	USH2A:NM_206933:exon70:c.C15143T:p.A5048V	0.176487
BREAST	B18	B18-T1-DNA#1	PLASMA	III	T1	1	215807955	215807955	G	A	USH2A	nonsynonymous SNV	USH2A:NM_206933:exon70:c.C15143T:p.A5048V	0.0343274
BREAST	B20	B20-T1-TUT#3	TUMOR	IV	T1	17	7572980	7572980	T	G	TP53	nonsynonymous SNV	TP53:NM_001126115:exon7:c.A733C:p.T245P,TP53:NM_001276697:exon7:c.A652C:p.T218P,TP53:NM_001126118:exon10:c.A1012C:p.T338P,TP53:NM_000546:exon11:c.A1129C:p.T377P,TP53:NM_001126112:exon11:c.A1129C:p.T377P,TP53:NM_001276760:exon11:c.A1012C:p.T338P,TP53:NM_001276761:exon11:c.A1012C:p.T338P	0.660622
BREAST	B20	B20-T0-TUT#2	TUMOR	IV	T0	17	7572980	7572980	T	G	TP53	nonsynonymous SNV	TP53:NM_001126115:exon7:c.A733C:p.T245P,TP53:NM_001276697:exon7:c.A652C:p.T218P,TP53:NM_001126118:exon10:c.A1012C:p.T338P,TP53:NM_000546:exon11:c.A1129C:p.T377P,TP53:NM_001126112:exon11:c.A1129C:p.T377P,TP53:NM_001276760:exon11:c.A1012C:p.T338P,TP53:NM_001276761:exon11:c.A1012C:p.T338P	0.744
BREAST	B20	B20-T2-CTC#4	CTC	IV	T2	1	27056313	27056313	C	A	ARID1A	synonymous SNV	ARID1A:NM_006015:exon2:c.C1309A:p.R437R,ARID1A:NM_139135:exon2:c.C1309A:p.R437R	0.2
BREAST	B20	B20-T2-CTC#7	CTC	IV	T2	1	27056313	27056313	C	A	ARID1A	synonymous SNV	ARID1A:NM_006015:exon2:c.C1309A:p.R437R,ARID1A:NM_139135:exon2:c.C1309A:p.R437R	0.326942
BREAST	B20	B20-T2-CTC#6	CTC	IV	T2	17	29553607	29553607	T	C	NF1	nonsynonymous SNV	NF1:NM_000267:exon18:c.T2156C:p.I719T,NF1:NM_001042492:exon18:c.T2156C:p.I719T	0.47619
BREAST	B20	B20-T2-CTC#7	CTC	IV	T2	17	29553607	29553607	T	C	NF1	nonsynonymous SNV	NF1:NM_000267:exon18:c.T2156C:p.I719T,NF1:NM_001042492:exon18:c.T2156C:p.I719T	0.6
BREAST	B20	B20-T2-CTC#5	CTC	IV	T2	5	56178065	56178065	G	T	MAP3K1	nonsynonymous SNV	MAP3K1:NM_005921:exon14:c.G3038T:p.R1013I	0.333333
BREAST	B20	B20-T2-CTC#7	CTC	IV	T2	5	56178065	56178065	G	T	MAP3K1	nonsynonymous SNV	MAP3K1:NM_005921:exon14:c.G3038T:p.R1013I	0.4
BREAST	B20	B20-T2-CTC#4	CTC	IV	T2	1	65323363	65323363	G	T	JAK1	synonymous SNV	JAK1:NM_002227:exon10:c.C1434A:p.T478T	0.999728
BREAST	B20	B20-T2-CTC#5	CTC	IV	T2	1	65323363	65323363	G	T	JAK1	synonymous SNV	JAK1:NM_002227:exon10:c.C1434A:p.T478T	0.318182
BREAST	B20	B20-T2-CTC#6	CTC	IV	T2	1	65323363	65323363	G	T	JAK1	synonymous SNV	JAK1:NM_002227:exon10:c.C1434A:p.T478T	0.111111
BREAST	B20	B20-T0-TUT#1	TUMOR	IV	T0	10	89653808	89653808	G	A	PTEN	nonsynonymous SNV	PTEN:NM_000314:exon2:c.G106A:p.G36R,PTEN:NM_001304717:exon3:c.G625A:p.G209R	0.445652
BREAST	B20	B20-T1-TUT#3	TUMOR	IV	T1	10	89653808	89653808	G	A	PTEN	nonsynonymous SNV	PTEN:NM_000314:exon2:c.G106A:p.G36R,PTEN:NM_001304717:exon3:c.G625A:p.G209R	0.701389
BREAST	B20	B20-T0-TUT#2	TUMOR	IV	T0	10	89653808	89653808	G	A	PTEN	nonsynonymous SNV	PTEN:NM_000314:exon2:c.G106A:p.G36R,PTEN:NM_001304717:exon3:c.G625A:p.G209R	0.221441
BREAST	B20	B20-T2-CTC#4	CTC	IV	T2	7	116339631	116339631	C	G	MET	nonsynonymous SNV	MET:NM_000245:exon2:c.C493G:p.Q165E,MET:NM_001127500:exon2:c.C493G:p.Q165E	0.790857
BREAST	B20	B20-T2-CTC#5	CTC	IV	T2	7	116339631	116339631	C	G	MET	nonsynonymous SNV	MET:NM_000245:exon2:c.C493G:p.Q165E,MET:NM_001127500:exon2:c.C493G:p.Q165E	0.5
BREAST	B20	B20-T2-CTC#6	CTC	IV	T2	7	116339631	116339631	C	G	MET	nonsynonymous SNV	MET:NM_000245:exon2:c.C493G:p.Q165E,MET:NM_001127500:exon2:c.C493G:p.Q165E	0.15
BREAST	B20	B20-T2-CTC#7	CTC	IV	T2	7	116339631	116339631	C	G	MET	nonsynonymous SNV	MET:NM_000245:exon2:c.C493G:p.Q165E,MET:NM_001127500:exon2:c.C493G:p.Q165E	0.25
BREAST	B20	B20-T1-TUT#3	TUMOR	IV	T1	6	152419920	152419920	T	C	ESR1	nonsynonymous SNV	ESR1:NM_000125:exon8:c.T1607C:p.L536P,ESR1:NM_001122740:exon9:c.T1607C:p.L536P,ESR1:NM_001122741:exon9:c.T1607C:p.L536P,ESR1:NM_001291230:exon9:c.T1613C:p.L538P,ESR1:NM_001291241:exon9:c.T1604C:p.L535P,ESR1:NM_001122742:exon10:c.T1607C:p.L536P	0.150289
BREAST	B22	B22-T2-CTC#3	CTC	IV	T2	9	5089858	5089858	G	T	JAK2	nonsynonymous SNV	JAK2:NM_004972:exon20:c.G2756T:p.S919I	0.454114
BREAST	B22	B22-T2-CTC#5	CTC	IV	T2	9	5089858	5089858	G	T	JAK2	nonsynonymous SNV	JAK2:NM_004972:exon20:c.G2756T:p.S919I	0.428571
BREAST	B22	B22-T2-CTC#3	CTC	IV	T2	19	17954264	17954264	G	T	JAK3	stopgain	JAK3:NM_000215:exon4:c.C345A:p.C115X	0.382645
BREAST	B22	B22-T2-CTC#4	CTC	IV	T2	19	17954264	17954264	G	T	JAK3	stopgain	JAK3:NM_000215:exon4:c.C345A:p.C115X	0.1875
BREAST	B22	B22-T1-TUT#1	TUMOR	IV	T1	13	32911589	32911589	G	C	BRCA2	nonsynonymous SNV	BRCA2:NM_000059:exon11:c.G3097C:p.D1033H	0.156475
BREAST	B22	B22-T1-TUT#1	TUMOR	IV	T1	17	37863369	37863369	C	T	ERBB2	nonsynonymous SNV	ERBB2:NM_001289937:exon2:c.C200T:p.T67I,ERBB2:NM_004448:exon2:c.C200T:p.T67I,ERBB2:NM_001005862:exon5:c.C110T:p.T37I,ERBB2:NM_001289938:exon5:c.C110T:p.T37I,ERBB2:NM_001289936:exon6:c.C155T:p.T52I	0.128931
BREAST	B22	B22-T1-TUT#1	TUMOR	IV	T1	10	43607552	43607552	G	A	RET	nonsynonymous SNV	RET:NM_020630:exon8:c.G1528A:p.A510T,RET:NM_020975:exon8:c.G1528A:p.A510T	0.396226
BREAST	B22	B22-T2-CTC#3	CTC	IV	T2	10	43612155	43612155	A	G	RET	nonsynonymous SNV	RET:NM_020630:exon12:c.A2260G:p.T754A,RET:NM_020975:exon12:c.A2260G:p.T754A	0.248873
BREAST	B22	B22-T2-CTC#5	CTC	IV	T2	10	43612155	43612155	A	G	RET	nonsynonymous SNV	RET:NM_020630:exon12:c.A2260G:p.T754A,RET:NM_020975:exon12:c.A2260G:p.T754A	0.25
BREAST	B22	B22-T2-CTC#4	CTC	IV	T2	10	43619154	43619154	C	-	RET	frameshift deletion	RET:NM_020630:exon17:c.2837delC:p.T946fs,RET:NM_020975:exon17:c.2837delC:p.T946fs	0.170213
BREAST	B22	B22-T2-CTC#5	CTC	IV	T2	10	43619154	43619154	C	-	RET	frameshift deletion	RET:NM_020630:exon17:c.2837delC:p.T946fs,RET:NM_020975:exon17:c.2837delC:p.T946fs	0.125
BREAST	B22	B22-T1-TUT#1	TUMOR	IV	T1	12	56493623	56493623	G	A	ERBB3	nonsynonymous SNV	ERBB3:NM_001982:exon25:c.G2939A:p.R980K	0.628571
BREAST	B22	B22-T1-TUT#1	TUMOR	IV	T1	12	56493623	56493623	G	C	ERBB3	nonsynonymous SNV	ERBB3:NM_001982:exon25:c.G2939C:p.R980T	0.22
BREAST	B22	B22-T1-TUT#1	TUMOR	IV	T1	12	56493623	56493623	G	T	ERBB3	nonsynonymous SNV	ERBB3:NM_001982:exon25:c.G2939T:p.R980I	0.264151
BREAST	B22	B22-T2-CTC#4	CTC	IV	T2	12	58145065	58145065	A	G	CDK4	synonymous SNV	CDK4:NM_000075:exon3:c.T279C:p.F93F	0.2
BREAST	B22	B22-T2-CTC#5	CTC	IV	T2	12	58145065	58145065	A	G	CDK4	synonymous SNV	CDK4:NM_000075:exon3:c.T279C:p.F93F	0.192308
BREAST	B22	B22-T1-TUT#1	TUMOR	IV	T1	9	135801125	135801125	T	G	TSC1	nonsynonymous SNV	TSC1:NM_000368:exon5:c.A212C:p.H71P,TSC1:NM_001162426:exon5:c.A212C:p.H71P	0.105012
BREAST	B22	B22-T1-TUT#1	TUMOR	IV	T1	9	139402477	139402477	T	C	NOTCH1	nonsynonymous SNV	NOTCH1:NM_017617:exon21:c.A3440G:p.D1147G	0.344828
BREAST	B22	B22-T1-TUT#1	TUMOR	IV	T1	9	139409839	139409839	C	T	NOTCH1	synonymous SNV	NOTCH1:NM_017617:exon12:c.G1917A:p.E639E	0.782609
BREAST	B22	B22-T2-CTC#4	CTC	IV	T2	1	216061923	216061923	G	T	USH2A	nonsynonymous SNV	USH2A:NM_206933:exon41:c.C8068A:p.L2690I	0.328985
BREAST	B22	B22-T2-CTC#5	CTC	IV	T2	1	216061923	216061923	G	T	USH2A	nonsynonymous SNV	USH2A:NM_206933:exon41:c.C8068A:p.L2690I	0.166667
BREAST	B22	B22-T1-TUT#1	TUMOR	IV	T1	1	216062118	216062118	C	T	USH2A	nonsynonymous SNV	USH2A:NM_206933:exon41:c.G7873A:p.E2625K	0.147959
BREAST	B22	B22-T2-CTC#4	CTC	IV	T2	1	216062308	216062308	C	T	USH2A	synonymous SNV	USH2A:NM_206933:exon41:c.G7683A:p.G2561G	0.996876
BREAST	B22	B22-T2-CTC#5	CTC	IV	T2	1	216062308	216062308	C	T	USH2A	synonymous SNV	USH2A:NM_206933:exon41:c.G7683A:p.G2561G	0.5
BREAST	B23	B23-T1-TUT#1	TUMOR	II	T1	9	135801125	135801125	T	G	TSC1	nonsynonymous SNV	TSC1:NM_000368:exon5:c.A212C:p.H71P,TSC1:NM_001162426:exon5:c.A212C:p.H71P	0.121864
BREAST	B23	B23-T3-DNA#3	PLASMA	II	T3	9	135801125	135801125	T	G	TSC1	nonsynonymous SNV	TSC1:NM_000368:exon5:c.A212C:p.H71P,TSC1:NM_001162426:exon5:c.A212C:p.H71P	0.128478
BREAST	B23	B23-T1-TUT#1	TUMOR	II	T1	3	178936092	178936092	A	G	PIK3CA	nonsynonymous SNV	PIK3CA:NM_006218:exon10:c.A1634G:p.E545G	0.227749
BREAST	B24	B24-T1-TUT#1	TUMOR	IV	T1	17	7578406	7578406	C	T	TP53	nonsynonymous SNV	TP53:NM_001126115:exon1:c.G128A:p.R43H,TP53:NM_001126116:exon1:c.G128A:p.R43H,TP53:NM_001126117:exon1:c.G128A:p.R43H,TP53:NM_001276697:exon1:c.G47A:p.R16H,TP53:NM_001276698:exon1:c.G47A:p.R16H,TP53:NM_001276699:exon1:c.G47A:p.R16H,TP53:NM_001126118:exon4:c.G407A:p.R136H,TP53:NM_000546:exon5:c.G524A:p.R175H,TP53:NM_001126112:exon5:c.G524A:p.R175H,TP53:NM_001126113:exon5:c.G524A:p.R175H,TP53:NM_001…	0.596639
BREAST	B24	B24-T2-CTC#4	CTC	IV	T2	1	27089586	27089586	C	T	ARID1A	nonsynonymous SNV	ARID1A:NM_006015:exon8:c.C2542T:p.P848S,ARID1A:NM_139135:exon8:c.C2542T:p.P848S	0.664289
BREAST	B24	B24-T1-CTC#2	CTC	IV	T1	1	27089586	27089586	C	T	ARID1A	nonsynonymous SNV	ARID1A:NM_006015:exon8:c.C2542T:p.P848S,ARID1A:NM_139135:exon8:c.C2542T:p.P848S	0.2
BREAST	B24	B24-T1-TUT#1	TUMOR	IV	T1	17	29533378	29533378	C	T	NF1	stopgain	NF1:NM_000267:exon12:c.C1381T:p.R461X,NF1:NM_001042492:exon12:c.C1381T:p.R461X,NF1:NM_001128147:exon12:c.C1381T:p.R461X	0.505783
BREAST	B24	B24-T1-TUT#1	TUMOR	IV	T1	17	41231394	41231394	C	T	BRCA1	synonymous SNV	BRCA1:NM_007300:exon13:c.G4380A:p.R1460R	0.270833
BREAST	B24	B24-T1-TUT#1	TUMOR	IV	T1	10	43607552	43607552	G	A	RET	nonsynonymous SNV	RET:NM_020630:exon8:c.G1528A:p.A510T,RET:NM_020975:exon8:c.G1528A:p.A510T	0.266667
BREAST	B24	B24-T2-CTC#3	CTC	IV	T2	4	55129990	55129990	G	T	PDGFRA	nonsynonymous SNV	PDGFRA:NM_006206:exon4:c.G524T:p.R175I	0.352036
BREAST	B24	B24-T2-CTC#4	CTC	IV	T2	4	55129990	55129990	G	T	PDGFRA	nonsynonymous SNV	PDGFRA:NM_006206:exon4:c.G524T:p.R175I	0.357143
BREAST	B24	B24-T1-TUT#1	TUMOR	IV	T1	12	56493623	56493623	G	A	ERBB3	nonsynonymous SNV	ERBB3:NM_001982:exon25:c.G2939A:p.R980K	0.684211
BREAST	B24	B24-T1-TUT#1	TUMOR	IV	T1	15	99500593	99500593	G	A	IGF1R	synonymous SNV	IGF1R:NM_000875:exon21:c.G4026A:p.E1342E,IGF1R:NM_001291858:exon21:c.G4023A:p.E1341E	0.260255
BREAST	B24	B24-T1-TUT#1	TUMOR	IV	T1	9	139402477	139402477	T	C	NOTCH1	nonsynonymous SNV	NOTCH1:NM_017617:exon21:c.A3440G:p.D1147G	0.466667
BREAST	B24	B24-T1-TUT#1	TUMOR	IV	T1	9	139409839	139409839	C	T	NOTCH1	synonymous SNV	NOTCH1:NM_017617:exon12:c.G1917A:p.E639E	0.705882
BREAST	B24	B24-T2-CTC#3	CTC	IV	T2	6	152415629	152415629	A	G	ESR1	synonymous SNV	ESR1:NM_000125:exon7:c.A1479G:p.A493A,ESR1:NM_001122740:exon8:c.A1479G:p.A493A,ESR1:NM_001122741:exon8:c.A1479G:p.A493A,ESR1:NM_001291230:exon8:c.A1485G:p.A495A,ESR1:NM_001291241:exon8:c.A1476G:p.A492A,ESR1:NM_001122742:exon9:c.A1479G:p.A493A	0.154362
BREAST	B24	B24-T2-CTC#4	CTC	IV	T2	6	152415629	152415629	A	G	ESR1	synonymous SNV	ESR1:NM_000125:exon7:c.A1479G:p.A493A,ESR1:NM_001122740:exon8:c.A1479G:p.A493A,ESR1:NM_001122741:exon8:c.A1479G:p.A493A,ESR1:NM_001291230:exon8:c.A1485G:p.A495A,ESR1:NM_001291241:exon8:c.A1476G:p.A492A,ESR1:NM_001122742:exon9:c.A1479G:p.A493A	0.444444
BREAST	B24	B24-T1-TUT#1	TUMOR	IV	T1	3	178952085	178952085	A	G	PIK3CA	nonsynonymous SNV	PIK3CA:NM_006218:exon21:c.A3140G:p.H1047R	0.451948

## Sheet: Table S9
Cancer	Patient ID	Sample ID	Sample Type	Disease stage at the point of blood's collection	Time point	Chr	Start	End	Locus	Expected	Copies	pvalue	Direction
BREAST	B1	B1-TUT#1	TUMOR	IV	NA	chr16	2098549	2138670	TSC2	2	5.16	0.00073	amp
BREAST	B1	B1-CTC#1	CTC	IV	NA	chr16	2098549	2138670	TSC2	2	125.3	4.7e-15	amp
BREAST	B1	B1-DNA#1	PLASMA	IV	NA	chr16	2098549	2138670	TSC2	2	6.22	2.4e-06	amp
BREAST	B1	B1-CTC#1	CTC	IV	NA	chr9	5021951	5126826	JAK2	2	85.01	2.8e-07	amp
BREAST	B1	B1-CTC#3	CTC	IV	NA	chr9	5021951	5126826	JAK2	2	127.93	5.9e-14	amp
BREAST	B1	B1-TUT#1	TUMOR	IV	NA	chr1	11166618	11227640	MTOR.1	2	3.55	2.3e-05	amp
BREAST	B1	B1-CTC#1	CTC	IV	NA	chr1	11166618	11227640	MTOR.1	2	116.21	1.7e-18	amp
BREAST	B1	B1-CTC#2	CTC	IV	NA	chr1	11166618	11227640	MTOR.1	2	127.93	3.5e-31	amp
BREAST	B1	B1-CTC#3	CTC	IV	NA	chr1	11166618	11227640	MTOR.1	2	127.97	3.3e-41	amp
BREAST	B1	B1-DNA#1	PLASMA	IV	NA	chr1	11166618	11227640	MTOR.1	2	3.17	2.8e-05	amp
BREAST	B1	B1-CTC#1	CTC	IV	NA	chr1	11259257	11319544	MTOR.2	2	116.26	9.5e-23	amp
BREAST	B1	B1-CTC#2	CTC	IV	NA	chr1	11259257	11319544	MTOR.2	2	127.97	1.5e-45	amp
BREAST	B1	B1-CTC#3	CTC	IV	NA	chr1	11259257	11319544	MTOR.2	2	109.03	6.7e-17	amp
BREAST	B1	B1-TUT#1	TUMOR	IV	NA	chr19	17937450	17958944	JAK3	2	5.98	0.00021	amp
BREAST	B1	B1-CTC#1	CTC	IV	NA	chr19	17937450	17958944	JAK3	2	119.9	1.4e-09	amp
BREAST	B1	B1-CTC#3	CTC	IV	NA	chr19	17937450	17958944	JAK3	2	121.86	1.1e-08	amp
BREAST	B1	B1-TUT#1	TUMOR	IV	NA	chr1	27022840	27107306	ARID1A	2	5.06	0.0011	amp
BREAST	B1	B1-CTC#1	CTC	IV	NA	chr1	27022840	27107306	ARID1A	2	103.36	2e-07	amp
BREAST	B1	B1-CTC#2	CTC	IV	NA	chr1	27022840	27107306	ARID1A	2	127.22	4.4e-07	amp
BREAST	B1	B1-DNA#1	PLASMA	IV	NA	chr1	27022840	27107306	ARID1A	2	4.28	0.00025	amp
BREAST	B1	B1-CTC#1	CTC	IV	NA	chr17	29422372	29592432	NF1.1	2	102.97	2.5e-09	amp
BREAST	B1	B1-CTC#2	CTC	IV	NA	chr17	29422372	29592432	NF1.1	2	127.99	5e-28	amp
BREAST	B1	B1-TUT#1	TUMOR	IV	NA	chr6	32163179	32191775	NOTCH4	2	7.22	0.00049	amp
BREAST	B1	B1-CTC#2	CTC	IV	NA	chr6	32163179	32191775	NOTCH4	2	95.82	0.00034	amp
BREAST	B1	B1-CTC#3	CTC	IV	NA	chr6	32163179	32191775	NOTCH4	2	100.82	5.5e-05	amp
BREAST	B1	B1-DNA#1	PLASMA	IV	NA	chr6	32163179	32191775	NOTCH4	2	5.14	0.0017	amp
BREAST	B1	B1-CTC#1	CTC	IV	NA	chr13	32910362	32921101	BRCA2.2	2	94.07	0.00012	amp
BREAST	B1	B1-CTC#3	CTC	IV	NA	chr13	32910362	32921101	BRCA2.2	2	127.72	5.5e-11	amp
BREAST	B1	B1-TUT#1	TUMOR	IV	NA	chr17	37855757	37884374	ERBB2	2	79.85	9.4e-07	amp
BREAST	B1	B1-CTC#2	CTC	IV	NA	chr17	37855757	37884374	ERBB2	2	100.11	1.1e-05	amp
BREAST	B1	B1-DNA#1	PLASMA	IV	NA	chr17	37855757	37884374	ERBB2	2	26.55	6.5e-07	amp
BREAST	B1	B1-CTC#2	CTC	IV	NA	chr4	55124891	55161503	PDGFRA	2	127.71	8.5e-07	amp
BREAST	B1	B1-CTC#3	CTC	IV	NA	chr4	55124891	55161503	PDGFRA	2	127.97	1.3e-12	amp
BREAST	B1	B1-TUT#1	TUMOR	IV	NA	chr12	56474014	56495876	ERBB3	2	5.75	1.5e-06	amp
BREAST	B1	B1-CTC#1	CTC	IV	NA	chr12	56474014	56495876	ERBB3	2	121.06	2.5e-15	amp
BREAST	B1	B1-CTC#2	CTC	IV	NA	chr12	56474014	56495876	ERBB3	2	114.1	2.6e-10	amp
BREAST	B1	B1-CTC#3	CTC	IV	NA	chr12	56474014	56495876	ERBB3	2	114.52	2e-10	amp
BREAST	B1	B1-DNA#1	PLASMA	IV	NA	chr12	56474014	56495876	ERBB3	2	4.21	6.3e-06	amp
BREAST	B1	B1-CTC#2	CTC	IV	NA	chr15	99192793	99500759	IGF1R	2	127.75	3.2e-10	amp
BREAST	B1	B1-CTC#3	CTC	IV	NA	chr15	99192793	99500759	IGF1R	2	127.61	3.4e-11	amp
BREAST	B1	B1-CTC#1	CTC	IV	NA	chr11	108137833	108192182	ATM.2	2	119.19	3.7e-18	amp
BREAST	B1	B1-CTC#2	CTC	IV	NA	chr11	108137833	108192182	ATM.2	2	127.96	2.8e-25	amp
BREAST	B1	B1-CTC#3	CTC	IV	NA	chr11	108137833	108192182	ATM.2	2	127.92	7.7e-23	amp
BREAST	B1	B1-CTC#1	CTC	IV	NA	chr1	113933858	114226694	MAGI3	2	93.7	1.3e-12	amp
BREAST	B1	B1-CTC#3	CTC	IV	NA	chr1	113933858	114226694	MAGI3	2	127.97	9.9e-36	amp
BREAST	B1	B1-CTC#2	CTC	IV	NA	chr7	116335734	116436208	MET	2	127.95	3.1e-32	amp
BREAST	B1	B1-CTC#3	CTC	IV	NA	chr7	116335734	116436208	MET	2	113.5	1e-14	amp
BREAST	B1	B1-CTC#2	CTC	IV	NA	chr10	123239051	123353373	FGFR2	2	127.96	1.5e-11	amp
BREAST	B1	B1-CTC#3	CTC	IV	NA	chr10	123239051	123353373	FGFR2	2	127.98	4.4e-10	amp
BREAST	B1	B1-CTC#3	CTC	IV	NA	chr9	139390479	139405747	NOTCH1.1	2	90.58	2.7e-05	amp
BREAST	B1	B1-DNA#1	PLASMA	IV	NA	chr9	139390479	139405747	NOTCH1.1	2	6.61	0.0006	amp
BREAST	B1	B1-CTC#2	CTC	IV	NA	chr7	140415756	140624460	BRAF	2	127.92	7.4e-12	amp
BREAST	B1	B1-CTC#3	CTC	IV	NA	chr7	140415756	140624460	BRAF	2	128	3.2e-21	amp
BREAST	B1	B1-TUT#1	TUMOR	IV	NA	chr7	151833846	151860983	KMT2C.1	2	3.89	3.1e-06	amp
BREAST	B1	B1-CTC#1	CTC	IV	NA	chr7	151833846	151860983	KMT2C.1	2	95.22	1.6e-12	amp
BREAST	B1	B1-CTC#2	CTC	IV	NA	chr7	151833846	151860983	KMT2C.1	2	105.79	1.6e-11	amp
BREAST	B1	B1-CTC#3	CTC	IV	NA	chr7	151833846	151860983	KMT2C.1	2	111.62	4.3e-16	amp
BREAST	B1	B1-CTC#2	CTC	IV	NA	chr7	151864194	151884970	KMT2C.2	2	127.85	6.9e-08	amp
BREAST	B1	B1-CTC#3	CTC	IV	NA	chr7	151864194	151884970	KMT2C.2	2	127.51	6.8e-11	amp
BREAST	B1	B1-CTC#1	CTC	IV	NA	chr7	151891015	152132907	KMT2C.3	2	105.12	1.4e-14	amp
BREAST	B1	B1-CTC#2	CTC	IV	NA	chr7	151891015	152132907	KMT2C.3	2	127.96	1.7e-43	amp
BREAST	B1	B1-CTC#2	CTC	IV	NA	chr3	178916552	178952223	PIK3CA	2	85.54	9.9e-08	amp
BREAST	B1	B1-CTC#3	CTC	IV	NA	chr3	178916552	178952223	PIK3CA	2	99.84	5.7e-09	amp
BREAST	B1	B1-CTC#1	CTC	IV	NA	chr1	216348532	216595710	USH2A.4	2	89.65	1.3e-06	amp
BREAST	B1	B1-CTC#2	CTC	IV	NA	chr1	216348532	216595710	USH2A.4	2	118.18	3.9e-11	amp
BREAST	B1	B1-CTC#3	CTC	IV	NA	chr1	216348532	216595710	USH2A.4	2	92.37	2.1e-06	amp
BREAST	B10	B10-TUT#1	TUMOR	IV	NA	chr16	2098549	2138670	TSC2	2	5.2	5.9e-06	amp
BREAST	B10	B10-DNA#1	PLASMA	IV	NA	chr16	2098549	2138670	TSC2	2	5.41	1.7e-06	amp
BREAST	B10	B10-CTC#1	CTC	IV	NA	chr1	11166618	11227640	MTOR.1	2	8.69	0.00017	amp
BREAST	B10	B10-CTC#2	CTC	IV	NA	chr1	11166618	11227640	MTOR.1	2	24.84	2.1e-05	amp
BREAST	B10	B10-CTC#1	CTC	IV	NA	chr1	11259257	11319544	MTOR.2	2	12.4	1.8e-05	amp
BREAST	B10	B10-CTC#2	CTC	IV	NA	chr1	11259257	11319544	MTOR.2	2	11.81	0.0031	amp
BREAST	B10	B10-TUT#1	TUMOR	IV	NA	chr13	48881362	49054267	RB1+LPAR6	2	1.14	2.5e-05	del
BREAST	B10	B10-DNA#1	PLASMA	IV	NA	chr13	48881362	49054267	RB1+LPAR6	2	0.87	1.6e-06	del
BREAST	B10	B10-CTC#1	CTC	IV	NA	chr7	55086921	55273421	EGFR	2	9.17	0.00035	amp
BREAST	B10	B10-CTC#2	CTC	IV	NA	chr7	55086921	55273421	EGFR	2	31.15	9.2e-05	amp
BREAST	B10	B10-CTC#1	CTC	IV	NA	chr12	56474014	56495876	ERBB3	2	7.33	0.02	amp
BREAST	B10	B10-DNA#1	PLASMA	IV	NA	chr12	56474014	56495876	ERBB3	2	3.58	4e-05	amp
BREAST	B10	B10-CTC#1	CTC	IV	NA	chr9	135771584	135804350	TSC1	2	14.47	0.0037	amp
BREAST	B10	B10-CTC#2	CTC	IV	NA	chr9	135771584	135804350	TSC1	2	30.82	0.0002	amp
BREAST	B10	B10-TUT#1	TUMOR	IV	NA	chr4	142949889	143352479	INPP4B	2	0.95	8.3e-08	del
BREAST	B10	B10-DNA#1	PLASMA	IV	NA	chr4	142949889	143352479	INPP4B	2	1.08	3.7e-05	del
BREAST	B10	B10-CTC#1	CTC	IV	NA	chr7	151833846	151860983	KMT2C.1	2	10.01	0.00032	amp
BREAST	B10	B10-CTC#2	CTC	IV	NA	chr7	151833846	151860983	KMT2C.1	2	12.24	0.00024	amp
BREAST	B11	B11-T1-TUT#1	TUMOR	IV	T1	chr16	2098549	2138670	TSC2	2	25.58	1.3e-10	amp
BREAST	B11	B11-T1-CTC#3	CTC	IV	T1	chr16	2098549	2138670	TSC2	2	31.84	0.02018	amp
BREAST	B11	B11-T1-CTC#4	CTC	IV	T1	chr16	2098549	2138670	TSC2	2	48.01	1.6e-05	amp
BREAST	B11	B11-T2-CTC#5	CTC	IV	T2	chr16	2098549	2138670	TSC2	2	80.86	8.4e-07	amp
BREAST	B11	B11-T1-DNA#1	PLASMA	IV	T1	chr16	2098549	2138670	TSC2	2	16.33	2.5e-09	amp
BREAST	B11	B11-T2-DNA#2	PLASMA	IV	T2	chr16	2098549	2138670	TSC2	2	17.62	1e-07	amp
BREAST	B11	B11-T1-CTC#4	CTC	IV	T1	chr9	5021951	5126826	JAK2	2	67.1	0.0041	amp
BREAST	B11	B11-T2-CTC#5	CTC	IV	T2	chr9	5021951	5126826	JAK2	2	124.03	1.5e-12	amp
BREAST	B11	B11-T2-CTC#6	CTC	IV	T2	chr9	5021951	5126826	JAK2	2	32.87	0.018	amp
BREAST	B11	B11-T1-TUT#1	TUMOR	IV	T1	chr1	11166618	11227640	MTOR.1	2	5.96	4.5e-10	amp
BREAST	B11	B11-T1-CTC#3	CTC	IV	T1	chr1	11166618	11227640	MTOR.1	2	24.77	0.00022	amp
BREAST	B11	B11-T1-CTC#1	CTC	IV	T1	chr1	11166618	11227640	MTOR.1	2	16.05	0.039	amp
BREAST	B11	B11-T1-CTC#2	CTC	IV	T1	chr1	11166618	11227640	MTOR.1	2	68.97	0.036	amp
BREAST	B11	B11-T1-CTC#4	CTC	IV	T1	chr1	11166618	11227640	MTOR.1	2	114.82	0.0025	amp
BREAST	B11	B11-T2-CTC#5	CTC	IV	T2	chr1	11166618	11227640	MTOR.1	2	17.87	0.0023	amp
BREAST	B11	B11-T2-CTC#6	CTC	IV	T2	chr1	11166618	11227640	MTOR.1	2	26.72	8.7e-05	amp
BREAST	B11	B11-T1-DNA#1	PLASMA	IV	T1	chr1	11166618	11227640	MTOR.1	2	4.38	6.7e-08	amp
BREAST	B11	B11-T2-DNA#2	PLASMA	IV	T2	chr1	11166618	11227640	MTOR.1	2	5.38	2.8e-11	amp
BREAST	B11	B11-T1-TUT#1	TUMOR	IV	T1	chr1	11259257	11319544	MTOR.2	2	4.89	1.3e-09	amp
BREAST	B11	B11-T1-CTC#3	CTC	IV	T1	chr1	11259257	11319544	MTOR.2	2	20.57	0.00172	amp
BREAST	B11	B11-T1-CTC#2	CTC	IV	T1	chr1	11259257	11319544	MTOR.2	2	68.65	0.021	amp
BREAST	B11	B11-T1-CTC#4	CTC	IV	T1	chr1	11259257	11319544	MTOR.2	2	6.46	0.016	amp
BREAST	B11	B11-T2-CTC#6	CTC	IV	T2	chr1	11259257	11319544	MTOR.2	2	111.62	0.022	amp
BREAST	B11	B11-T1-DNA#1	PLASMA	IV	T1	chr1	11259257	11319544	MTOR.2	2	3.95	2.3e-07	amp
BREAST	B11	B11-T2-DNA#2	PLASMA	IV	T2	chr1	11259257	11319544	MTOR.2	2	4.93	2.3e-07	amp
BREAST	B11	B11-T1-CTC#3	CTC	IV	T1	chr17	29422372	29592432	NF1.1	2	16.69	0.00423	amp
BREAST	B11	B11-T1-CTC#1	CTC	IV	T1	chr17	29422372	29592432	NF1.1	2	37.65	0.0016	amp
BREAST	B11	B11-T1-CTC#2	CTC	IV	T1	chr17	29422372	29592432	NF1.1	2	116.71	1.5e-05	amp
BREAST	B11	B11-T2-CTC#5	CTC	IV	T2	chr17	29422372	29592432	NF1.1	2	120.65	0.0034	amp
BREAST	B11	B11-T2-CTC#6	CTC	IV	T2	chr17	29422372	29592432	NF1.1	2	24.76	0.0018	amp
BREAST	B11	B11-T1-CTC#1	CTC	IV	T1	chr17	29652782	29701221	NF1.2	2	23.8	0.003	amp
BREAST	B11	B11-T1-CTC#2	CTC	IV	T1	chr17	29652782	29701221	NF1.2	2	22.87	0.02	amp
BREAST	B11	B11-T1-CTC#4	CTC	IV	T1	chr17	29652782	29701221	NF1.2	2	42.34	0.013	amp
BREAST	B11	B11-T2-CTC#6	CTC	IV	T2	chr17	29652782	29701221	NF1.2	2	63.77	0.00026	amp
BREAST	B11	B11-T1-CTC#3	CTC	IV	T1	chr13	32928921	32972985	BRCA2.3	2	16.33	0.00301	amp
BREAST	B11	B11-T1-CTC#1	CTC	IV	T1	chr13	32928921	32972985	BRCA2.3	2	18.15	0.0044	amp
BREAST	B11	B11-T1-CTC#2	CTC	IV	T1	chr13	32928921	32972985	BRCA2.3	2	71.07	0.0092	amp
BREAST	B11	B11-T1-CTC#4	CTC	IV	T1	chr13	32928921	32972985	BRCA2.3	2	63.44	0.028	amp
BREAST	B11	B11-T2-CTC#5	CTC	IV	T2	chr13	32928921	32972985	BRCA2.3	2	65.16	1.2e-05	amp
BREAST	B11	B11-T2-CTC#6	CTC	IV	T2	chr13	32928921	32972985	BRCA2.3	2	51.95	6.3e-05	amp
BREAST	B11	B11-T1-CTC#1	CTC	IV	T1	chr17	41197635	41276221	BRCA1	2	59.71	0.0021	amp
BREAST	B11	B11-T1-CTC#2	CTC	IV	T1	chr17	41197635	41276221	BRCA1	2	119.38	0.0039	amp
BREAST	B11	B11-T2-CTC#5	CTC	IV	T2	chr17	41197635	41276221	BRCA1	2	27.66	0.0075	amp
BREAST	B11	B11-T1-DNA#1	PLASMA	IV	T1	chr17	41197635	41276221	BRCA1	2	3.75	9.1e-06	amp
BREAST	B11	B11-T1-CTC#3	CTC	IV	T1	chr13	48881362	49054267	RB1+LPAR6	2	23.8	0.00153	amp
BREAST	B11	B11-T1-CTC#1	CTC	IV	T1	chr13	48881362	49054267	RB1+LPAR6	2	25.95	0.00038	amp
BREAST	B11	B11-T1-CTC#2	CTC	IV	T1	chr13	48881362	49054267	RB1+LPAR6	2	60.45	1.5e-06	amp
BREAST	B11	B11-T1-CTC#4	CTC	IV	T1	chr13	48881362	49054267	RB1+LPAR6	2	13.39	0.012	amp
BREAST	B11	B11-T2-CTC#5	CTC	IV	T2	chr13	48881362	49054267	RB1+LPAR6	2	89.43	0.00026	amp
BREAST	B11	B11-T2-CTC#6	CTC	IV	T2	chr13	48881362	49054267	RB1+LPAR6	2	44.96	0.00017	amp
BREAST	B11	B11-T1-TUT#1	TUMOR	IV	T1	chr7	55086921	55273421	EGFR	2	4.32	1.4e-07	amp
BREAST	B11	B11-T1-CTC#3	CTC	IV	T1	chr7	55086921	55273421	EGFR	2	32.8	0.00042	amp
BREAST	B11	B11-T1-CTC#1	CTC	IV	T1	chr7	55086921	55273421	EGFR	2	92.84	0.0018	amp
BREAST	B11	B11-T1-CTC#2	CTC	IV	T1	chr7	55086921	55273421	EGFR	2	110.03	0.00023	amp
BREAST	B11	B11-T1-CTC#4	CTC	IV	T1	chr7	55086921	55273421	EGFR	2	119.91	0.00011	amp
BREAST	B11	B11-T2-CTC#5	CTC	IV	T2	chr7	55086921	55273421	EGFR	2	10.83	0.02	amp
BREAST	B11	B11-T2-CTC#6	CTC	IV	T2	chr7	55086921	55273421	EGFR	2	33.57	8.5e-05	amp
BREAST	B11	B11-T1-DNA#1	PLASMA	IV	T1	chr7	55086921	55273421	EGFR	2	4.09	0.00012	amp
BREAST	B11	B11-T2-DNA#2	PLASMA	IV	T2	chr7	55086921	55273421	EGFR	2	4.34	3.9e-07	amp
BREAST	B11	B11-T1-CTC#3	CTC	IV	T1	chr5	56111762	56189541	MAP3K1	2	7.42	0.02233	amp
BREAST	B11	B11-T1-CTC#1	CTC	IV	T1	chr5	56111762	56189541	MAP3K1	2	11.39	0.017	amp
BREAST	B11	B11-T1-CTC#2	CTC	IV	T1	chr5	56111762	56189541	MAP3K1	2	83.21	1.6e-05	amp
BREAST	B11	B11-T1-CTC#4	CTC	IV	T1	chr5	56111762	56189541	MAP3K1	2	0.68	0.0002	del
BREAST	B11	B11-T2-CTC#5	CTC	IV	T2	chr5	56111762	56189541	MAP3K1	2	39.94	0.02	amp
BREAST	B11	B11-T2-CTC#6	CTC	IV	T2	chr5	56111762	56189541	MAP3K1	2	52.52	0.0011	amp
BREAST	B11	B11-T1-DNA#1	PLASMA	IV	T1	chr5	56111762	56189541	MAP3K1	2	0.94	1.4e-11	del
BREAST	B11	B11-T1-TUT#1	TUMOR	IV	T1	chr12	56474014	56495876	ERBB3	2	4.7	8.9e-08	amp
BREAST	B11	B11-T1-CTC#1	CTC	IV	T1	chr12	56474014	56495876	ERBB3	2	92.71	0.00043	amp
BREAST	B11	B11-T1-CTC#4	CTC	IV	T1	chr12	56474014	56495876	ERBB3	2	32.89	0.00039	amp
BREAST	B11	B11-T2-CTC#5	CTC	IV	T2	chr12	56474014	56495876	ERBB3	2	16.97	0.021	amp
BREAST	B11	B11-T2-CTC#6	CTC	IV	T2	chr12	56474014	56495876	ERBB3	2	45.52	0.00056	amp
BREAST	B11	B11-T1-DNA#1	PLASMA	IV	T1	chr12	56474014	56495876	ERBB3	2	4.27	2e-06	amp
BREAST	B11	B11-T2-DNA#2	PLASMA	IV	T2	chr12	56474014	56495876	ERBB3	2	4.65	3.8e-07	amp
BREAST	B11	B11-T1-TUT#1	TUMOR	IV	T1	chr1	65300198	65352004	JAK1	2	3.82	0.00026	amp
BREAST	B11	B11-T1-CTC#1	CTC	IV	T1	chr1	65300198	65352004	JAK1	2	73.61	0.026	amp
BREAST	B11	B11-T1-CTC#2	CTC	IV	T1	chr1	65300198	65352004	JAK1	2	100.91	0.0039	amp
BREAST	B11	B11-T2-CTC#6	CTC	IV	T2	chr1	65300198	65352004	JAK1	2	108.66	0.033	amp
BREAST	B11	B11-T1-TUT#1	TUMOR	IV	T1	chr11	108137833	108192182	ATM.2	2	1.04	1.1e-05	del
BREAST	B11	B11-T1-CTC#1	CTC	IV	T1	chr11	108137833	108192182	ATM.2	2	48.82	0.0019	amp
BREAST	B11	B11-T1-CTC#2	CTC	IV	T1	chr11	108137833	108192182	ATM.2	2	56.26	0.032	amp
BREAST	B11	B11-T2-CTC#5	CTC	IV	T2	chr11	108137833	108192182	ATM.2	2	30.37	0.0024	amp
BREAST	B11	B11-T1-CTC#1	CTC	IV	T1	chr11	108195999	108236321	ATM.3	2	14.07	0.019	amp
BREAST	B11	B11-T1-CTC#2	CTC	IV	T1	chr11	108195999	108236321	ATM.3	2	56.47	0.0038	amp
BREAST	B11	B11-T1-CTC#4	CTC	IV	T1	chr11	108195999	108236321	ATM.3	2	96.04	0.035	amp
BREAST	B11	B11-T2-CTC#5	CTC	IV	T2	chr11	108195999	108236321	ATM.3	2	126.75	1.5e-10	amp
BREAST	B11	B11-T2-CTC#6	CTC	IV	T2	chr11	108195999	108236321	ATM.3	2	68.92	0.014	amp
BREAST	B11	B11-T1-CTC#3	CTC	IV	T1	chr1	113933858	114226694	MAGI3	2	10.87	0.00531	amp
BREAST	B11	B11-T1-CTC#1	CTC	IV	T1	chr1	113933858	114226694	MAGI3	2	18.22	0.0059	amp
BREAST	B11	B11-T1-CTC#2	CTC	IV	T1	chr1	113933858	114226694	MAGI3	2	48.02	0.039	amp
BREAST	B11	B11-T1-CTC#4	CTC	IV	T1	chr1	113933858	114226694	MAGI3	2	16.87	0.045	amp
BREAST	B11	B11-T2-CTC#5	CTC	IV	T2	chr1	113933858	114226694	MAGI3	2	65.21	0.046	amp
BREAST	B11	B11-T2-CTC#6	CTC	IV	T2	chr1	113933858	114226694	MAGI3	2	12.48	0.012	amp
BREAST	B11	B11-T1-CTC#3	CTC	IV	T1	chr7	116335734	116436208	MET	2	17.92	0.00024	amp
BREAST	B11	B11-T1-CTC#1	CTC	IV	T1	chr7	116335734	116436208	MET	2	20.47	0.0037	amp
BREAST	B11	B11-T1-CTC#2	CTC	IV	T1	chr7	116335734	116436208	MET	2	67.29	4.4e-07	amp
BREAST	B11	B11-T1-CTC#4	CTC	IV	T1	chr7	116335734	116436208	MET	2	48.36	0.00036	amp
BREAST	B11	B11-T2-CTC#5	CTC	IV	T2	chr7	116335734	116436208	MET	2	61.25	2.5e-07	amp
BREAST	B11	B11-T2-CTC#6	CTC	IV	T2	chr7	116335734	116436208	MET	2	54.85	5.8e-07	amp
BREAST	B11	B11-T1-TUT#1	TUMOR	IV	T1	chr9	135771584	135804350	TSC1	2	4.28	0.0001	amp
BREAST	B11	B11-T1-CTC#3	CTC	IV	T1	chr9	135771584	135804350	TSC1	2	46.27	0.0003	amp
BREAST	B11	B11-T1-CTC#2	CTC	IV	T1	chr9	135771584	135804350	TSC1	2	89.91	0.049	amp
BREAST	B11	B11-T1-CTC#4	CTC	IV	T1	chr9	135771584	135804350	TSC1	2	8.28	0.039	amp
BREAST	B11	B11-T2-CTC#5	CTC	IV	T2	chr9	135771584	135804350	TSC1	2	62.81	0.023	amp
BREAST	B11	B11-T2-CTC#6	CTC	IV	T2	chr9	135771584	135804350	TSC1	2	49.8	0.00039	amp
BREAST	B11	B11-T2-DNA#2	PLASMA	IV	T2	chr9	135771584	135804350	TSC1	2	4.17	4.3e-05	amp
BREAST	B11	B11-T1-TUT#1	TUMOR	IV	T1	chr3	142168206	142243092	ATR.1	2	0.95	2.2e-07	del
BREAST	B11	B11-T1-DNA#1	PLASMA	IV	T1	chr3	142168206	142243092	ATR.1	2	0.97	2.2e-05	del
BREAST	B11	B11-T2-DNA#2	PLASMA	IV	T2	chr3	142168206	142243092	ATR.1	2	0.95	7.9e-06	del
BREAST	B11	B11-T2-CTC#5	CTC	IV	T2	chr3	142253859	142297579	ATR.2	2	24.53	0.044	amp
BREAST	B11	B11-T2-CTC#6	CTC	IV	T2	chr3	142253859	142297579	ATR.2	2	47.1	0.0078	amp
BREAST	B11	B11-T1-CTC#3	CTC	IV	T1	chr4	142949889	143352479	INPP4B	2	49.48	0.00017	amp
BREAST	B11	B11-T1-CTC#1	CTC	IV	T1	chr4	142949889	143352479	INPP4B	2	67.64	1.1e-05	amp
BREAST	B11	B11-T1-CTC#2	CTC	IV	T1	chr4	142949889	143352479	INPP4B	2	62.02	9e-05	amp
BREAST	B11	B11-T2-CTC#5	CTC	IV	T2	chr4	142949889	143352479	INPP4B	2	83.45	7.9e-07	amp
BREAST	B11	B11-T2-CTC#6	CTC	IV	T2	chr4	142949889	143352479	INPP4B	2	114.15	0.011	amp
BREAST	B11	B11-T1-CTC#3	CTC	IV	T1	chr7	151833846	151860983	KMT2C.1	2	31.94	0.00156	amp
BREAST	B11	B11-T1-CTC#1	CTC	IV	T1	chr7	151833846	151860983	KMT2C.1	2	51.81	0.00058	amp
BREAST	B11	B11-T1-CTC#2	CTC	IV	T1	chr7	151833846	151860983	KMT2C.1	2	106.47	0.0014	amp
BREAST	B11	B11-T1-CTC#4	CTC	IV	T1	chr7	151833846	151860983	KMT2C.1	2	119.83	0.00075	amp
BREAST	B11	B11-T2-CTC#5	CTC	IV	T2	chr7	151833846	151860983	KMT2C.1	2	119.29	0.00056	amp
BREAST	B11	B11-T2-CTC#6	CTC	IV	T2	chr7	151833846	151860983	KMT2C.1	2	21.03	0.0003	amp
BREAST	B11	B11-T1-CTC#3	CTC	IV	T1	chr7	151864194	151884970	KMT2C.2	2	26.32	0.01254	amp
BREAST	B11	B11-T1-CTC#1	CTC	IV	T1	chr7	151864194	151884970	KMT2C.2	2	64.28	0.012	amp
BREAST	B11	B11-T1-CTC#2	CTC	IV	T1	chr7	151864194	151884970	KMT2C.2	2	46.95	0.0032	amp
BREAST	B11	B11-T2-CTC#5	CTC	IV	T2	chr7	151864194	151884970	KMT2C.2	2	35.12	0.0042	amp
BREAST	B11	B11-T2-CTC#6	CTC	IV	T2	chr7	151864194	151884970	KMT2C.2	2	33.79	0.0056	amp
BREAST	B11	B11-T1-TUT#1	TUMOR	IV	T1	chr7	151891015	152132907	KMT2C.3	2	1.31	4.8e-06	del
BREAST	B11	B11-T1-CTC#1	CTC	IV	T1	chr7	151891015	152132907	KMT2C.3	2	21.15	0.00045	amp
BREAST	B11	B11-T1-CTC#2	CTC	IV	T1	chr7	151891015	152132907	KMT2C.3	2	74.58	4e-10	amp
BREAST	B11	B11-T1-CTC#4	CTC	IV	T1	chr7	151891015	152132907	KMT2C.3	2	7.89	0.037	amp
BREAST	B11	B11-T2-CTC#5	CTC	IV	T2	chr7	151891015	152132907	KMT2C.3	2	106.38	7.8e-16	amp
BREAST	B11	B11-T2-CTC#6	CTC	IV	T2	chr7	151891015	152132907	KMT2C.3	2	69.39	2.6e-10	amp
BREAST	B11	B11-T1-TUT#1	TUMOR	IV	T1	chr3	178916552	178952223	PIK3CA	2	1.1	3.9e-05	del
BREAST	B11	B11-T1-CTC#3	CTC	IV	T1	chr3	178916552	178952223	PIK3CA	2	22.49	0.01303	amp
BREAST	B11	B11-T1-CTC#1	CTC	IV	T1	chr3	178916552	178952223	PIK3CA	2	14.85	0.008	amp
BREAST	B11	B11-T1-CTC#4	CTC	IV	T1	chr3	178916552	178952223	PIK3CA	2	95.49	0.014	amp
BREAST	B11	B11-T2-CTC#5	CTC	IV	T2	chr3	178916552	178952223	PIK3CA	2	23.28	0.0063	amp
BREAST	B11	B11-T2-CTC#6	CTC	IV	T2	chr3	178916552	178952223	PIK3CA	2	116.34	0.02	amp
BREAST	B11	B11-T2-DNA#2	PLASMA	IV	T2	chr3	178916552	178952223	PIK3CA	2	1.01	1.4e-05	del
BREAST	B11	B11-T1-CTC#1	CTC	IV	T1	chr2	212426556	212989725	ERBB4.3	2	30.72	0.0036	amp
BREAST	B11	B11-T1-CTC#2	CTC	IV	T1	chr2	212426556	212989725	ERBB4.3	2	48.87	0.00028	amp
BREAST	B11	B11-T2-CTC#5	CTC	IV	T2	chr2	212426556	212989725	ERBB4.3	2	66.62	4e-06	amp
BREAST	B11	B11-T2-CTC#6	CTC	IV	T2	chr2	212426556	212989725	ERBB4.3	2	37.87	0.00027	amp
BREAST	B11	B11-T1-CTC#3	CTC	IV	T1	chr1	215799086	215853781	USH2A.1	2	23.74	0.00194	amp
BREAST	B11	B11-T1-CTC#1	CTC	IV	T1	chr1	215799086	215853781	USH2A.1	2	43.49	0.0039	amp
BREAST	B11	B11-T1-CTC#2	CTC	IV	T1	chr1	215799086	215853781	USH2A.1	2	117.07	0.0016	amp
BREAST	B11	B11-T1-CTC#4	CTC	IV	T1	chr1	215799086	215853781	USH2A.1	2	118.54	0.0001	amp
BREAST	B11	B11-T2-CTC#5	CTC	IV	T2	chr1	215799086	215853781	USH2A.1	2	73.25	4.3e-05	amp
BREAST	B11	B11-T2-CTC#6	CTC	IV	T2	chr1	215799086	215853781	USH2A.1	2	26.23	0.011	amp
BREAST	B11	B11-T1-CTC#3	CTC	IV	T1	chr1	215901329	216074313	USH2A.2	2	13.73	0.01787	amp
BREAST	B11	B11-T1-CTC#1	CTC	IV	T1	chr1	215901329	216074313	USH2A.2	2	23.64	0.00061	amp
BREAST	B11	B11-T2-CTC#6	CTC	IV	T2	chr1	215901329	216074313	USH2A.2	2	39.16	0.0003	amp
BREAST	B11	B11-T1-CTC#3	CTC	IV	T1	chr1	216107914	216270586	USH2A.3	2	25.98	0.0048	amp
BREAST	B11	B11-T1-CTC#2	CTC	IV	T1	chr1	216107914	216270586	USH2A.3	2	45.36	0.00052	amp
BREAST	B11	B11-T2-CTC#5	CTC	IV	T2	chr1	216107914	216270586	USH2A.3	2	40.67	0.00023	amp
BREAST	B11	B11-T2-CTC#6	CTC	IV	T2	chr1	216107914	216270586	USH2A.3	2	23.23	0.0084	amp
BREAST	B12	B12-CTC#3	CTC	III	NA	chr16	2098549	2138670	TSC2	2	25.12	0.013	amp
BREAST	B12	B12-CTC#4	CTC	III	NA	chr16	2098549	2138670	TSC2	2	30.88	0.018	amp
BREAST	B12	B12-CTC#2	CTC	III	NA	chr16	2098549	2138670	TSC2	2	93.33	3.3e-07	amp
BREAST	B12	B12-CTC#5	CTC	III	NA	chr16	2098549	2138670	TSC2	2	86.09	7.8e-05	amp
BREAST	B12	B12-CTC#1	CTC	III	NA	chr1	11166618	11227640	MTOR.1	2	17.04	7.9e-05	amp
BREAST	B12	B12-CTC#3	CTC	III	NA	chr1	11166618	11227640	MTOR.1	2	15.58	5.9e-05	amp
BREAST	B12	B12-CTC#4	CTC	III	NA	chr1	11166618	11227640	MTOR.1	2	14	0.00053	amp
BREAST	B12	B12-CTC#6	CTC	III	NA	chr1	11166618	11227640	MTOR.1	2	12.63	0.00017	amp
BREAST	B12	B12-CTC#2	CTC	III	NA	chr1	11166618	11227640	MTOR.1	2	116.1	0.00052	amp
BREAST	B12	B12-CTC#5	CTC	III	NA	chr1	11166618	11227640	MTOR.1	2	71.1	0.001	amp
BREAST	B12	B12-CTC#1	CTC	III	NA	chr1	11259257	11319544	MTOR.2	2	12.07	0.00063	amp
BREAST	B12	B12-CTC#3	CTC	III	NA	chr1	11259257	11319544	MTOR.2	2	15.49	4.4e-05	amp
BREAST	B12	B12-CTC#4	CTC	III	NA	chr1	11259257	11319544	MTOR.2	2	13.32	0.00076	amp
BREAST	B12	B12-CTC#6	CTC	III	NA	chr1	11259257	11319544	MTOR.2	2	12.87	0.00018	amp
BREAST	B12	B12-CTC#2	CTC	III	NA	chr1	11259257	11319544	MTOR.2	2	97.81	0.0072	amp
BREAST	B12	B12-CTC#5	CTC	III	NA	chr1	11259257	11319544	MTOR.2	2	64.22	0.0028	amp
BREAST	B12	B12-CTC#1	CTC	III	NA	chr17	29422372	29592432	NF1.1	2	15.37	0.0097	amp
BREAST	B12	B12-CTC#3	CTC	III	NA	chr17	29422372	29592432	NF1.1	2	16.96	0.015	amp
BREAST	B12	B12-CTC#4	CTC	III	NA	chr17	29422372	29592432	NF1.1	2	16.22	0.004	amp
BREAST	B12	B12-CTC#6	CTC	III	NA	chr17	29422372	29592432	NF1.1	2	13.13	0.017	amp
BREAST	B12	B12-CTC#2	CTC	III	NA	chr17	29422372	29592432	NF1.1	2	27.84	0.0059	amp
BREAST	B12	B12-CTC#5	CTC	III	NA	chr17	29422372	29592432	NF1.1	2	42.37	0.0012	amp
BREAST	B12	B12-CTC#1	CTC	III	NA	chr17	29652782	29701221	NF1.2	2	14.92	0.041	amp
BREAST	B12	B12-CTC#3	CTC	III	NA	chr17	29652782	29701221	NF1.2	2	20.63	0.028	amp
BREAST	B12	B12-CTC#4	CTC	III	NA	chr17	29652782	29701221	NF1.2	2	21.19	0.022	amp
BREAST	B12	B12-CTC#2	CTC	III	NA	chr17	29652782	29701221	NF1.2	2	39.75	0.0015	amp
BREAST	B12	B12-CTC#5	CTC	III	NA	chr17	29652782	29701221	NF1.2	2	17.89	0.036	amp
BREAST	B12	B12-CTC#1	CTC	III	NA	chr13	32928921	32972985	BRCA2.3	2	12.74	0.018	amp
BREAST	B12	B12-CTC#3	CTC	III	NA	chr13	32928921	32972985	BRCA2.3	2	8.02	0.036	amp
BREAST	B12	B12-CTC#4	CTC	III	NA	chr13	32928921	32972985	BRCA2.3	2	9.55	0.032	amp
BREAST	B12	B12-CTC#5	CTC	III	NA	chr13	32928921	32972985	BRCA2.3	2	14.61	0.013	amp
BREAST	B12	B12-CTC#3	CTC	III	NA	chr17	41197635	41276221	BRCA1	2	7.75	0.011	amp
BREAST	B12	B12-CTC#2	CTC	III	NA	chr17	41197635	41276221	BRCA1	2	94.19	0.012	amp
BREAST	B12	B12-CTC#1	CTC	III	NA	chr13	48881362	49054267	RB1+LPAR6	2	21.91	0.011	amp
BREAST	B12	B12-CTC#3	CTC	III	NA	chr13	48881362	49054267	RB1+LPAR6	2	28.56	0.0031	amp
BREAST	B12	B12-CTC#4	CTC	III	NA	chr13	48881362	49054267	RB1+LPAR6	2	28.59	0.0022	amp
BREAST	B12	B12-CTC#6	CTC	III	NA	chr13	48881362	49054267	RB1+LPAR6	2	23.59	0.005	amp
BREAST	B12	B12-CTC#2	CTC	III	NA	chr13	48881362	49054267	RB1+LPAR6	2	102.68	1.2e-07	amp
BREAST	B12	B12-CTC#5	CTC	III	NA	chr13	48881362	49054267	RB1+LPAR6	2	32.84	0.00046	amp
BREAST	B12	B12-CTC#1	CTC	III	NA	chr7	55086921	55273421	EGFR	2	9.65	0.001	amp
BREAST	B12	B12-CTC#3	CTC	III	NA	chr7	55086921	55273421	EGFR	2	14.48	0.0003	amp
BREAST	B12	B12-CTC#4	CTC	III	NA	chr7	55086921	55273421	EGFR	2	16.53	1.1e-05	amp
BREAST	B12	B12-CTC#6	CTC	III	NA	chr7	55086921	55273421	EGFR	2	16.46	8.3e-05	amp
BREAST	B12	B12-CTC#2	CTC	III	NA	chr7	55086921	55273421	EGFR	2	117.92	0.0003	amp
BREAST	B12	B12-CTC#5	CTC	III	NA	chr7	55086921	55273421	EGFR	2	33.27	0.029	amp
BREAST	B12	B12-CTC#2	CTC	III	NA	chr5	56111762	56189541	MAP3K1	2	31.54	0.033	amp
BREAST	B12	B12-CTC#5	CTC	III	NA	chr5	56111762	56189541	MAP3K1	2	21.91	5.4e-05	amp
BREAST	B12	B12-CTC#1	CTC	III	NA	chr12	56474014	56495876	ERBB3	2	9.14	0.015	amp
BREAST	B12	B12-CTC#3	CTC	III	NA	chr12	56474014	56495876	ERBB3	2	12.83	0.0068	amp
BREAST	B12	B12-CTC#6	CTC	III	NA	chr12	56474014	56495876	ERBB3	2	9.92	0.0087	amp
BREAST	B12	B12-CTC#2	CTC	III	NA	chr12	56474014	56495876	ERBB3	2	35.13	0.00072	amp
BREAST	B12	B12-CTC#2	CTC	III	NA	chr11	108137833	108192182	ATM.2	2	48.55	0.00047	amp
BREAST	B12	B12-CTC#5	CTC	III	NA	chr11	108137833	108192182	ATM.2	2	32.72	0.01	amp
BREAST	B12	B12-CTC#1	CTC	III	NA	chr7	116335734	116436208	MET	2	11.27	0.011	amp
BREAST	B12	B12-CTC#3	CTC	III	NA	chr7	116335734	116436208	MET	2	12	0.0067	amp
BREAST	B12	B12-CTC#4	CTC	III	NA	chr7	116335734	116436208	MET	2	8.73	0.024	amp
BREAST	B12	B12-CTC#2	CTC	III	NA	chr7	116335734	116436208	MET	2	25.65	0.0018	amp
BREAST	B12	B12-CTC#5	CTC	III	NA	chr7	116335734	116436208	MET	2	20.89	0.017	amp
BREAST	B12	B12-CTC#1	CTC	III	NA	chr9	135771584	135804350	TSC1	2	15.97	0.022	amp
BREAST	B12	B12-CTC#3	CTC	III	NA	chr9	135771584	135804350	TSC1	2	27.43	0.01	amp
BREAST	B12	B12-CTC#4	CTC	III	NA	chr9	135771584	135804350	TSC1	2	18.58	0.014	amp
BREAST	B12	B12-CTC#6	CTC	III	NA	chr9	135771584	135804350	TSC1	2	16.66	0.027	amp
BREAST	B12	B12-CTC#2	CTC	III	NA	chr9	135771584	135804350	TSC1	2	16.53	0.026	amp
BREAST	B12	B12-TUT#1	TUMOR	III	NA	chr4	142949889	143352479	INPP4B	2	1.21	2.5e-06	del
BREAST	B12	B12-CTC#3	CTC	III	NA	chr4	142949889	143352479	INPP4B	2	49.34	0.0012	amp
BREAST	B12	B12-CTC#4	CTC	III	NA	chr4	142949889	143352479	INPP4B	2	27.46	0.0097	amp
BREAST	B12	B12-CTC#2	CTC	III	NA	chr4	142949889	143352479	INPP4B	2	54.03	0.00041	amp
BREAST	B12	B12-CTC#5	CTC	III	NA	chr4	142949889	143352479	INPP4B	2	18.24	0.018	amp
BREAST	B12	B12-DNA#1	PLASMA	III	NA	chr4	142949889	143352479	INPP4B	2	1	3.5e-05	del
BREAST	B12	B12-CTC#1	CTC	III	NA	chr7	151833846	151860983	KMT2C.1	2	8.01	0.017	amp
BREAST	B12	B12-CTC#3	CTC	III	NA	chr7	151833846	151860983	KMT2C.1	2	16.12	0.0011	amp
BREAST	B12	B12-CTC#4	CTC	III	NA	chr7	151833846	151860983	KMT2C.1	2	12.07	0.0031	amp
BREAST	B12	B12-CTC#6	CTC	III	NA	chr7	151833846	151860983	KMT2C.1	2	12.33	0.0005	amp
BREAST	B12	B12-CTC#2	CTC	III	NA	chr7	151833846	151860983	KMT2C.1	2	10.02	0.026	amp
BREAST	B12	B12-CTC#5	CTC	III	NA	chr7	151833846	151860983	KMT2C.1	2	33.79	0.0015	amp
BREAST	B12	B12-CTC#1	CTC	III	NA	chr7	151864194	151884970	KMT2C.2	2	12.61	0.0039	amp
BREAST	B12	B12-CTC#3	CTC	III	NA	chr7	151864194	151884970	KMT2C.2	2	7.31	0.038	amp
BREAST	B12	B12-CTC#4	CTC	III	NA	chr7	151864194	151884970	KMT2C.2	2	13.2	0.0038	amp
BREAST	B12	B12-CTC#6	CTC	III	NA	chr7	151864194	151884970	KMT2C.2	2	10.7	0.0067	amp
BREAST	B12	B12-CTC#2	CTC	III	NA	chr7	151864194	151884970	KMT2C.2	2	35.48	0.0085	amp
BREAST	B12	B12-CTC#1	CTC	III	NA	chr7	151891015	152132907	KMT2C.3	2	10.62	0.028	amp
BREAST	B12	B12-CTC#2	CTC	III	NA	chr7	151891015	152132907	KMT2C.3	2	43.67	8.2e-06	amp
BREAST	B12	B12-CTC#5	CTC	III	NA	chr7	151891015	152132907	KMT2C.3	2	24.39	0.00014	amp
BREAST	B12	B12-CTC#3	CTC	III	NA	chr3	178916552	178952223	PIK3CA	2	13.41	0.034	amp
BREAST	B12	B12-CTC#2	CTC	III	NA	chr3	178916552	178952223	PIK3CA	2	23.46	0.013	amp
BREAST	B12	B12-CTC#5	CTC	III	NA	chr3	178916552	178952223	PIK3CA	2	22.45	0.018	amp
BREAST	B12	B12-CTC#1	CTC	III	NA	chr1	215901329	216074313	USH2A.2	2	11.7	0.019	amp
BREAST	B12	B12-CTC#4	CTC	III	NA	chr1	215901329	216074313	USH2A.2	2	7.94	0.043	amp
BREAST	B12	B12-CTC#6	CTC	III	NA	chr1	215901329	216074313	USH2A.2	2	11.7	0.011	amp
BREAST	B12	B12-CTC#2	CTC	III	NA	chr1	215901329	216074313	USH2A.2	2	109.73	0.016	amp
BREAST	B12	B12-CTC#5	CTC	III	NA	chr1	215901329	216074313	USH2A.2	2	34.2	0.017	amp
BREAST	B12	B12-CTC#1	CTC	III	NA	chr1	216107914	216270586	USH2A.3	2	16.51	0.04	amp
BREAST	B12	B12-CTC#2	CTC	III	NA	chr1	216107914	216270586	USH2A.3	2	78.84	0.019	amp
BREAST	B13	B13-T1-TUT#1	TUMOR	IV	T1	chr16	2098549	2138670	TSC2	2	15.8	3.3e-11	amp
BREAST	B13	B13-T1-DNA#1	PLASMA	IV	T1	chr16	2098549	2138670	TSC2	2	9.14	1.7e-08	amp
BREAST	B13	B13-T1-TUT#1	TUMOR	IV	T1	chr9	5021951	5126826	JAK2	2	0.69	3.3e-05	del
BREAST	B13	B13-T1-TUT#1	TUMOR	IV	T1	chr1	11166618	11227640	MTOR.1	2	4.49	1.7e-09	amp
BREAST	B13	B13-T1-CTC#1	CTC	IV	T1	chr1	11166618	11227640	MTOR.1	2	60.1	0.0028	amp
BREAST	B13	B13-T1-CTC#2	CTC	IV	T1	chr1	11166618	11227640	MTOR.1	2	25.04	8.1e-06	amp
BREAST	B13	B13-T1-DNA#1	PLASMA	IV	T1	chr1	11166618	11227640	MTOR.1	2	4.34	1.4e-09	amp
BREAST	B13	B13-T2-DNA#2	PLASMA	IV	T2	chr1	11166618	11227640	MTOR.1	2	3.13	1.2e-05	amp
BREAST	B13	B13-T1-TUT#1	TUMOR	IV	T1	chr1	11259257	11319544	MTOR.2	2	3.64	4.1e-08	amp
BREAST	B13	B13-T1-CTC#1	CTC	IV	T1	chr1	11259257	11319544	MTOR.2	2	49.92	0.003	amp
BREAST	B13	B13-T1-CTC#2	CTC	IV	T1	chr1	11259257	11319544	MTOR.2	2	22.31	5.8e-06	amp
BREAST	B13	B13-T1-DNA#1	PLASMA	IV	T1	chr1	11259257	11319544	MTOR.2	2	3.76	4.5e-09	amp
BREAST	B13	B13-T2-DNA#2	PLASMA	IV	T2	chr1	11259257	11319544	MTOR.2	2	2.91	2.7e-07	amp
BREAST	B13	B13-T1-CTC#1	CTC	IV	T1	chr17	29422372	29592432	NF1.1	2	26.87	0.0098	amp
BREAST	B13	B13-T1-CTC#2	CTC	IV	T1	chr17	29422372	29592432	NF1.1	2	13.6	0.013	amp
BREAST	B13	B13-T1-CTC#1	CTC	IV	T1	chr17	29652782	29701221	NF1.2	2	32.13	0.0079	amp
BREAST	B13	B13-T1-CTC#2	CTC	IV	T1	chr17	29652782	29701221	NF1.2	2	39.96	0.0023	amp
BREAST	B13	B13-T1-TUT#1	TUMOR	IV	T1	chr13	32928921	32972985	BRCA2.3	2	1.12	3.2e-05	del
BREAST	B13	B13-T1-CTC#1	CTC	IV	T1	chr13	32928921	32972985	BRCA2.3	2	34.27	0.00029	amp
BREAST	B13	B13-T1-CTC#2	CTC	IV	T1	chr13	32928921	32972985	BRCA2.3	2	18.06	0.026	amp
BREAST	B13	B13-T1-TUT#1	TUMOR	IV	T1	chr17	41197635	41276221	BRCA1	2	4.54	1.1e-07	amp
BREAST	B13	B13-T1-TUT#1	TUMOR	IV	T1	chr13	48881362	49054267	RB1+LPAR6	2	0.83	1.5e-06	del
BREAST	B13	B13-T1-CTC#1	CTC	IV	T1	chr13	48881362	49054267	RB1+LPAR6	2	73.99	2.9e-06	amp
BREAST	B13	B13-T1-CTC#2	CTC	IV	T1	chr13	48881362	49054267	RB1+LPAR6	2	38.44	0.00049	amp
BREAST	B13	B13-T1-DNA#1	PLASMA	IV	T1	chr13	48881362	49054267	RB1+LPAR6	2	1.1	0.0001	del
BREAST	B13	B13-T1-CTC#1	CTC	IV	T1	chr7	55086921	55273421	EGFR	2	60.56	4.1e-05	amp
BREAST	B13	B13-T1-CTC#2	CTC	IV	T1	chr7	55086921	55273421	EGFR	2	22.01	3.6e-06	amp
BREAST	B13	B13-T1-TUT#1	TUMOR	IV	T1	chr5	56111762	56189541	MAP3K1	2	1.3	5.2e-08	del
BREAST	B13	B13-T1-CTC#2	CTC	IV	T1	chr5	56111762	56189541	MAP3K1	2	0.59	0.033	del
BREAST	B13	B13-T1-DNA#1	PLASMA	IV	T1	chr5	56111762	56189541	MAP3K1	2	1.12	2.9e-07	del
BREAST	B13	B13-T1-TUT#1	TUMOR	IV	T1	chr12	56474014	56495876	ERBB3	2	4.48	3.5e-08	amp
BREAST	B13	B13-T1-CTC#1	CTC	IV	T1	chr12	56474014	56495876	ERBB3	2	38.68	0.0045	amp
BREAST	B13	B13-T1-CTC#2	CTC	IV	T1	chr12	56474014	56495876	ERBB3	2	7.86	0.014	amp
BREAST	B13	B13-T1-CTC#1	CTC	IV	T1	chr1	65300198	65352004	JAK1	2	51.84	0.0031	amp
BREAST	B13	B13-T1-CTC#2	CTC	IV	T1	chr1	65300198	65352004	JAK1	2	12.51	0.0072	amp
BREAST	B13	B13-T1-TUT#1	TUMOR	IV	T1	chr11	108137833	108192182	ATM.2	2	0.75	1e-06	del
BREAST	B13	B13-T1-TUT#1	TUMOR	IV	T1	chr11	108195999	108236321	ATM.3	2	0.78	1.3e-06	del
BREAST	B13	B13-T1-TUT#1	TUMOR	IV	T1	chr1	113933858	114226694	MAGI3	2	1.18	2.5e-05	del
BREAST	B13	B13-T1-DNA#1	PLASMA	IV	T1	chr1	113933858	114226694	MAGI3	2	1.32	5.7e-06	del
BREAST	B13	B13-T1-TUT#1	TUMOR	IV	T1	chr7	116335734	116436208	MET	2	1.22	2.6e-07	del
BREAST	B13	B13-T1-CTC#1	CTC	IV	T1	chr7	116335734	116436208	MET	2	51.52	1.1e-05	amp
BREAST	B13	B13-T1-CTC#2	CTC	IV	T1	chr7	116335734	116436208	MET	2	8.37	0.029	amp
BREAST	B13	B13-T1-TUT#1	TUMOR	IV	T1	chr3	142168206	142243092	ATR.1	2	0.8	3.4e-06	del
BREAST	B13	B13-T1-TUT#1	TUMOR	IV	T1	chr4	142949889	143352479	INPP4B	2	0.71	7.9e-11	del
BREAST	B13	B13-T1-CTC#1	CTC	IV	T1	chr4	142949889	143352479	INPP4B	2	69.33	1.8e-05	amp
BREAST	B13	B13-T1-CTC#2	CTC	IV	T1	chr4	142949889	143352479	INPP4B	2	55.68	0.0007	amp
BREAST	B13	B13-T1-DNA#1	PLASMA	IV	T1	chr4	142949889	143352479	INPP4B	2	1.02	9e-08	del
BREAST	B13	B13-T1-CTC#1	CTC	IV	T1	chr7	151833846	151860983	KMT2C.1	2	40.43	3.1e-05	amp
BREAST	B13	B13-T1-CTC#2	CTC	IV	T1	chr7	151833846	151860983	KMT2C.1	2	9.32	0.0015	amp
BREAST	B13	B13-T1-CTC#1	CTC	IV	T1	chr7	151891015	152132907	KMT2C.3	2	25.97	3.7e-05	amp
BREAST	B13	B13-T1-CTC#2	CTC	IV	T1	chr7	151891015	152132907	KMT2C.3	2	11.64	0.028	amp
BREAST	B13	B13-T1-TUT#1	TUMOR	IV	T1	chr3	178916552	178952223	PIK3CA	2	0.97	0.00012	del
BREAST	B13	B13-T1-TUT#1	TUMOR	IV	T1	chr2	212426556	212989725	ERBB4.3	2	0.58	1.5e-09	del
BREAST	B13	B13-T1-DNA#1	PLASMA	IV	T1	chr2	212426556	212989725	ERBB4.3	2	1.09	1.1e-06	del
BREAST	B13	B13-T1-CTC#1	CTC	IV	T1	chr1	215901329	216074313	USH2A.2	2	12.64	0.031	amp
BREAST	B13	B13-T1-CTC#2	CTC	IV	T1	chr1	215901329	216074313	USH2A.2	2	8.19	0.044	amp
BREAST	B13	B13-T1-CTC#1	CTC	IV	T1	chr1	216107914	216270586	USH2A.3	2	42.04	0.0099	amp
BREAST	B13	B13-T1-CTC#2	CTC	IV	T1	chr1	216107914	216270586	USH2A.3	2	14.54	0.024	amp
BREAST	B14	B14-T1-TUT#1	TUMOR	III	T1	chr16	2098549	2138670	TSC2	2	9.22	7.6e-07	amp
BREAST	B14	B14-T1-CTC#2	CTC	III	T1	chr16	2098549	2138670	TSC2	2	63.64	1.6e-05	amp
BREAST	B14	B14-T1-DNA#1	PLASMA	III	T1	chr16	2098549	2138670	TSC2	2	15.34	1.2e-07	amp
BREAST	B14	B14-T2-DNA#2	PLASMA	III	T2	chr16	2098549	2138670	TSC2	2	15.6	9e-08	amp
BREAST	B14	B14-T3-DNA#3	PLASMA	III	T3	chr16	2098549	2138670	TSC2	2	19.29	4e-07	amp
BREAST	B14	B14-T4-DNA#4	PLASMA	III	T4	chr16	2098549	2138670	TSC2	2	19.4	2.6e-06	amp
BREAST	B14	B14-T1-CTC#2	CTC	III	T1	chr9	5021951	5126826	JAK2	2	43.04	0.0069	amp
BREAST	B14	B14-T3-CTC#7	CTC	III	T3	chr9	5021951	5126826	JAK2	2	121.15	0.022	amp
BREAST	B14	B14-T1-TUT#1	TUMOR	III	T1	chr1	11166618	11227640	MTOR.1	2	4.22	5.9e-10	amp
BREAST	B14	B14-T1-CTC#4	CTC	III	T1	chr1	11166618	11227640	MTOR.1	2	34.87	4e-07	amp
BREAST	B14	B14-T1-CTC#6	CTC	III	T1	chr1	11166618	11227640	MTOR.1	2	30.56	2.9e-07	amp
BREAST	B14	B14-T1-CTC#1	CTC	III	T1	chr1	11166618	11227640	MTOR.1	2	77.9	1.1e-05	amp
BREAST	B14	B14-T1-CTC#3	CTC	III	T1	chr1	11166618	11227640	MTOR.1	2	29.59	1.1e-06	amp
BREAST	B14	B14-T1-CTC#2	CTC	III	T1	chr1	11166618	11227640	MTOR.1	2	34.34	1.3e-06	amp
BREAST	B14	B14-T1-CTC#5	CTC	III	T1	chr1	11166618	11227640	MTOR.1	2	52.78	2.9e-05	amp
BREAST	B14	B14-T3-CTC#7	CTC	III	T3	chr1	11166618	11227640	MTOR.1	2	13.53	0.0062	amp
BREAST	B14	B14-T1-DNA#1	PLASMA	III	T1	chr1	11166618	11227640	MTOR.1	2	6.46	1.4e-10	amp
BREAST	B14	B14-T2-DNA#2	PLASMA	III	T2	chr1	11166618	11227640	MTOR.1	2	7.75	1.8e-10	amp
BREAST	B14	B14-T3-DNA#3	PLASMA	III	T3	chr1	11166618	11227640	MTOR.1	2	8.74	5.2e-08	amp
BREAST	B14	B14-T4-DNA#4	PLASMA	III	T4	chr1	11166618	11227640	MTOR.1	2	8.18	6.6e-08	amp
BREAST	B14	B14-T1-TUT#1	TUMOR	III	T1	chr1	11259257	11319544	MTOR.2	2	3.71	8.2e-08	amp
BREAST	B14	B14-T1-CTC#4	CTC	III	T1	chr1	11259257	11319544	MTOR.2	2	35.62	1.3e-05	amp
BREAST	B14	B14-T1-CTC#6	CTC	III	T1	chr1	11259257	11319544	MTOR.2	2	26.61	1.3e-06	amp
BREAST	B14	B14-T1-CTC#1	CTC	III	T1	chr1	11259257	11319544	MTOR.2	2	79.39	1.5e-06	amp
BREAST	B14	B14-T1-CTC#3	CTC	III	T1	chr1	11259257	11319544	MTOR.2	2	20.43	4.9e-05	amp
BREAST	B14	B14-T1-CTC#2	CTC	III	T1	chr1	11259257	11319544	MTOR.2	2	19.68	0.00014	amp
BREAST	B14	B14-T1-CTC#5	CTC	III	T1	chr1	11259257	11319544	MTOR.2	2	62.38	0.049	amp
BREAST	B14	B14-T3-CTC#7	CTC	III	T3	chr1	11259257	11319544	MTOR.2	2	11.83	0.011	amp
BREAST	B14	B14-T1-DNA#1	PLASMA	III	T1	chr1	11259257	11319544	MTOR.2	2	5.91	1.5e-10	amp
BREAST	B14	B14-T2-DNA#2	PLASMA	III	T2	chr1	11259257	11319544	MTOR.2	2	7.11	1.2e-11	amp
BREAST	B14	B14-T3-DNA#3	PLASMA	III	T3	chr1	11259257	11319544	MTOR.2	2	6.95	1.7e-06	amp
BREAST	B14	B14-T4-DNA#4	PLASMA	III	T4	chr1	11259257	11319544	MTOR.2	2	6.56	2.3e-06	amp
BREAST	B14	B14-T1-CTC#4	CTC	III	T1	chr17	29422372	29592432	NF1.1	2	17.01	0.0064	amp
BREAST	B14	B14-T1-CTC#6	CTC	III	T1	chr17	29422372	29592432	NF1.1	2	15.62	0.008	amp
BREAST	B14	B14-T1-CTC#1	CTC	III	T1	chr17	29422372	29592432	NF1.1	2	22.44	0.0016	amp
BREAST	B14	B14-T1-CTC#3	CTC	III	T1	chr17	29422372	29592432	NF1.1	2	16.86	0.019	amp
BREAST	B14	B14-T1-CTC#2	CTC	III	T1	chr17	29422372	29592432	NF1.1	2	30.25	0.0028	amp
BREAST	B14	B14-T1-CTC#5	CTC	III	T1	chr17	29422372	29592432	NF1.1	2	29.36	0.0043	amp
BREAST	B14	B14-T1-CTC#6	CTC	III	T1	chr17	29652782	29701221	NF1.2	2	16.83	0.042	amp
BREAST	B14	B14-T3-CTC#7	CTC	III	T3	chr17	29652782	29701221	NF1.2	2	31.04	0.0043	amp
BREAST	B14	B14-T1-CTC#1	CTC	III	T1	chr13	32928921	32972985	BRCA2.3	2	11.39	0.041	amp
BREAST	B14	B14-T1-CTC#5	CTC	III	T1	chr13	32928921	32972985	BRCA2.3	2	8.96	0.021	amp
BREAST	B14	B14-T3-CTC#7	CTC	III	T3	chr13	32928921	32972985	BRCA2.3	2	61.31	0.00047	amp
BREAST	B14	B14-T1-CTC#2	CTC	III	T1	chr17	41197635	41276221	BRCA1	2	23.54	0.0041	amp
BREAST	B14	B14-T1-CTC#5	CTC	III	T1	chr17	41197635	41276221	BRCA1	2	46.94	0.0027	amp
BREAST	B14	B14-T3-CTC#7	CTC	III	T3	chr17	41197635	41276221	BRCA1	2	126.3	1.5e-05	amp
BREAST	B14	B14-T1-DNA#1	PLASMA	III	T1	chr17	41197635	41276221	BRCA1	2	4.31	5.5e-06	amp
BREAST	B14	B14-T2-DNA#2	PLASMA	III	T2	chr17	41197635	41276221	BRCA1	2	4.23	0.00029	amp
BREAST	B14	B14-T1-TUT#1	TUMOR	III	T1	chr13	48881362	49054267	RB1+LPAR6	2	1.18	7.4e-06	del
BREAST	B14	B14-T1-CTC#4	CTC	III	T1	chr13	48881362	49054267	RB1+LPAR6	2	25.73	0.003	amp
BREAST	B14	B14-T1-CTC#6	CTC	III	T1	chr13	48881362	49054267	RB1+LPAR6	2	22.51	0.012	amp
BREAST	B14	B14-T1-CTC#1	CTC	III	T1	chr13	48881362	49054267	RB1+LPAR6	2	39.79	0.00078	amp
BREAST	B14	B14-T1-CTC#3	CTC	III	T1	chr13	48881362	49054267	RB1+LPAR6	2	15.12	0.028	amp
BREAST	B14	B14-T1-CTC#2	CTC	III	T1	chr13	48881362	49054267	RB1+LPAR6	2	54.6	7.9e-05	amp
BREAST	B14	B14-T1-CTC#5	CTC	III	T1	chr13	48881362	49054267	RB1+LPAR6	2	16.78	0.011	amp
BREAST	B14	B14-T3-CTC#7	CTC	III	T3	chr13	48881362	49054267	RB1+LPAR6	2	21.17	0.023	amp
BREAST	B14	B14-T1-DNA#1	PLASMA	III	T1	chr13	48881362	49054267	RB1+LPAR6	2	0.84	1.4e-06	del
BREAST	B14	B14-T2-DNA#2	PLASMA	III	T2	chr13	48881362	49054267	RB1+LPAR6	2	0.77	1e-07	del
BREAST	B14	B14-T3-DNA#3	PLASMA	III	T3	chr13	48881362	49054267	RB1+LPAR6	2	0.58	3.7e-05	del
BREAST	B14	B14-T4-DNA#4	PLASMA	III	T4	chr13	48881362	49054267	RB1+LPAR6	2	0.59	1.3e-05	del
BREAST	B14	B14-T1-TUT#1	TUMOR	III	T1	chr7	55086921	55273421	EGFR	2	5.02	4.7e-08	amp
BREAST	B14	B14-T1-CTC#4	CTC	III	T1	chr7	55086921	55273421	EGFR	2	19.18	0.00078	amp
BREAST	B14	B14-T1-CTC#6	CTC	III	T1	chr7	55086921	55273421	EGFR	2	20.52	3.7e-06	amp
BREAST	B14	B14-T1-CTC#1	CTC	III	T1	chr7	55086921	55273421	EGFR	2	18.08	0.027	amp
BREAST	B14	B14-T1-CTC#3	CTC	III	T1	chr7	55086921	55273421	EGFR	2	13.7	4.8e-06	amp
BREAST	B14	B14-T1-CTC#2	CTC	III	T1	chr7	55086921	55273421	EGFR	2	15.27	0.0012	amp
BREAST	B14	B14-T1-CTC#5	CTC	III	T1	chr7	55086921	55273421	EGFR	2	83.87	0.0011	amp
BREAST	B14	B14-T3-CTC#7	CTC	III	T3	chr7	55086921	55273421	EGFR	2	124.36	4.2e-06	amp
BREAST	B14	B14-T1-DNA#1	PLASMA	III	T1	chr7	55086921	55273421	EGFR	2	5.28	3.4e-09	amp
BREAST	B14	B14-T2-DNA#2	PLASMA	III	T2	chr7	55086921	55273421	EGFR	2	4.36	1.6e-05	amp
BREAST	B14	B14-T3-DNA#3	PLASMA	III	T3	chr7	55086921	55273421	EGFR	2	5.26	3.4e-06	amp
BREAST	B14	B14-T4-DNA#4	PLASMA	III	T4	chr7	55086921	55273421	EGFR	2	5.33	7.5e-06	amp
BREAST	B14	B14-T1-TUT#1	TUMOR	III	T1	chr5	56111762	56189541	MAP3K1	2	0.87	1.7e-11	del
BREAST	B14	B14-T1-CTC#3	CTC	III	T1	chr5	56111762	56189541	MAP3K1	2	35.19	0.00019	amp
BREAST	B14	B14-T3-CTC#7	CTC	III	T3	chr5	56111762	56189541	MAP3K1	2	48.84	0.0043	amp
BREAST	B14	B14-T1-DNA#1	PLASMA	III	T1	chr5	56111762	56189541	MAP3K1	2	0.89	1.6e-09	del
BREAST	B14	B14-T3-DNA#3	PLASMA	III	T3	chr5	56111762	56189541	MAP3K1	2	1.05	9.6e-05	del
BREAST	B14	B14-T4-DNA#4	PLASMA	III	T4	chr5	56111762	56189541	MAP3K1	2	1.02	9.9e-05	del
BREAST	B14	B14-T1-CTC#4	CTC	III	T1	chr12	56474014	56495876	ERBB3	2	18.59	0.0011	amp
BREAST	B14	B14-T1-CTC#3	CTC	III	T1	chr12	56474014	56495876	ERBB3	2	11.23	0.041	amp
BREAST	B14	B14-T1-CTC#5	CTC	III	T1	chr12	56474014	56495876	ERBB3	2	55.74	0.00023	amp
BREAST	B14	B14-T1-DNA#1	PLASMA	III	T1	chr12	56474014	56495876	ERBB3	2	3.91	6.9e-06	amp
BREAST	B14	B14-T2-DNA#2	PLASMA	III	T2	chr12	56474014	56495876	ERBB3	2	4.18	2.8e-05	amp
BREAST	B14	B14-T3-DNA#3	PLASMA	III	T3	chr12	56474014	56495876	ERBB3	2	4.36	0.00029	amp
BREAST	B14	B14-T4-DNA#4	PLASMA	III	T4	chr12	56474014	56495876	ERBB3	2	4.3	0.00043	amp
BREAST	B14	B14-T1-CTC#4	CTC	III	T1	chr1	65300198	65352004	JAK1	2	15.89	0.00039	amp
BREAST	B14	B14-T1-CTC#6	CTC	III	T1	chr1	65300198	65352004	JAK1	2	18.62	0.0047	amp
BREAST	B14	B14-T1-CTC#1	CTC	III	T1	chr1	65300198	65352004	JAK1	2	28.73	9.8e-05	amp
BREAST	B14	B14-T1-CTC#3	CTC	III	T1	chr1	65300198	65352004	JAK1	2	7.03	0.0037	amp
BREAST	B14	B14-T3-CTC#7	CTC	III	T3	chr1	65300198	65352004	JAK1	2	116.86	0.033	amp
BREAST	B14	B14-T1-CTC#1	CTC	III	T1	chr11	108137833	108192182	ATM.2	2	13.84	0.043	amp
BREAST	B14	B14-T1-CTC#2	CTC	III	T1	chr11	108137833	108192182	ATM.2	2	39.53	0.0015	amp
BREAST	B14	B14-T1-CTC#5	CTC	III	T1	chr11	108137833	108192182	ATM.2	2	33.85	0.025	amp
BREAST	B14	B14-T1-CTC#1	CTC	III	T1	chr1	113933858	114226694	MAGI3	2	28.22	0.0072	amp
BREAST	B14	B14-T1-CTC#3	CTC	III	T1	chr1	113933858	114226694	MAGI3	2	8	0.047	amp
BREAST	B14	B14-T1-CTC#2	CTC	III	T1	chr1	113933858	114226694	MAGI3	2	14.86	0.0037	amp
BREAST	B14	B14-T3-CTC#7	CTC	III	T3	chr1	113933858	114226694	MAGI3	2	81.9	0.0097	amp
BREAST	B14	B14-T1-CTC#4	CTC	III	T1	chr7	116335734	116436208	MET	2	10.11	0.024	amp
BREAST	B14	B14-T1-CTC#6	CTC	III	T1	chr7	116335734	116436208	MET	2	8.34	0.036	amp
BREAST	B14	B14-T1-CTC#1	CTC	III	T1	chr7	116335734	116436208	MET	2	16.96	0.0043	amp
BREAST	B14	B14-T1-CTC#3	CTC	III	T1	chr7	116335734	116436208	MET	2	10.22	0.0088	amp
BREAST	B14	B14-T1-CTC#5	CTC	III	T1	chr7	116335734	116436208	MET	2	20.49	0.0048	amp
BREAST	B14	B14-T3-CTC#7	CTC	III	T3	chr7	116335734	116436208	MET	2	10.98	0.037	amp
BREAST	B14	B14-T1-TUT#1	TUMOR	III	T1	chr9	135771584	135804350	TSC1	2	4.07	4.8e-05	amp
BREAST	B14	B14-T1-CTC#4	CTC	III	T1	chr9	135771584	135804350	TSC1	2	33.76	0.018	amp
BREAST	B14	B14-T1-CTC#1	CTC	III	T1	chr9	135771584	135804350	TSC1	2	66.08	0.0024	amp
BREAST	B14	B14-T1-CTC#3	CTC	III	T1	chr9	135771584	135804350	TSC1	2	21.81	0.011	amp
BREAST	B14	B14-T1-CTC#2	CTC	III	T1	chr9	135771584	135804350	TSC1	2	11	0.028	amp
BREAST	B14	B14-T3-CTC#7	CTC	III	T3	chr9	135771584	135804350	TSC1	2	53.87	0.00016	amp
BREAST	B14	B14-T1-DNA#1	PLASMA	III	T1	chr9	135771584	135804350	TSC1	2	4.63	3.1e-05	amp
BREAST	B14	B14-T2-DNA#2	PLASMA	III	T2	chr9	135771584	135804350	TSC1	2	5.61	1.1e-05	amp
BREAST	B14	B14-T3-DNA#3	PLASMA	III	T3	chr9	135771584	135804350	TSC1	2	5.3	0.00044	amp
BREAST	B14	B14-T4-DNA#4	PLASMA	III	T4	chr9	135771584	135804350	TSC1	2	5.42	0.00048	amp
BREAST	B14	B14-T1-TUT#1	TUMOR	III	T1	chr3	142168206	142243092	ATR.1	2	0.73	5.5e-06	del
BREAST	B14	B14-T1-CTC#1	CTC	III	T1	chr3	142168206	142243092	ATR.1	2	25.25	0.046	amp
BREAST	B14	B14-T1-CTC#2	CTC	III	T1	chr3	142168206	142243092	ATR.1	2	42.15	0.0065	amp
BREAST	B14	B14-T1-DNA#1	PLASMA	III	T1	chr3	142168206	142243092	ATR.1	2	0.82	3.5e-05	del
BREAST	B14	B14-T3-DNA#3	PLASMA	III	T3	chr3	142168206	142243092	ATR.1	2	0.8	0.0034	del
BREAST	B14	B14-T1-TUT#1	TUMOR	III	T1	chr4	142949889	143352479	INPP4B	2	0.81	3.3e-10	del
BREAST	B14	B14-T1-CTC#6	CTC	III	T1	chr4	142949889	143352479	INPP4B	2	61.73	7.1e-05	amp
BREAST	B14	B14-T1-CTC#1	CTC	III	T1	chr4	142949889	143352479	INPP4B	2	59.65	0.00021	amp
BREAST	B14	B14-T1-CTC#3	CTC	III	T1	chr4	142949889	143352479	INPP4B	2	55.18	0.00056	amp
BREAST	B14	B14-T1-CTC#2	CTC	III	T1	chr4	142949889	143352479	INPP4B	2	38.08	0.0018	amp
BREAST	B14	B14-T1-CTC#5	CTC	III	T1	chr4	142949889	143352479	INPP4B	2	50	0.00042	amp
BREAST	B14	B14-T3-CTC#7	CTC	III	T3	chr4	142949889	143352479	INPP4B	2	37.78	0.0016	amp
BREAST	B14	B14-T1-DNA#1	PLASMA	III	T1	chr4	142949889	143352479	INPP4B	2	0.97	3.2e-07	del
BREAST	B14	B14-T2-DNA#2	PLASMA	III	T2	chr4	142949889	143352479	INPP4B	2	1.03	3.9e-05	del
BREAST	B14	B14-T3-DNA#3	PLASMA	III	T3	chr4	142949889	143352479	INPP4B	2	0.99	0.00037	del
BREAST	B14	B14-T4-DNA#4	PLASMA	III	T4	chr4	142949889	143352479	INPP4B	2	0.99	0.0012	del
BREAST	B14	B14-T1-CTC#4	CTC	III	T1	chr7	151833846	151860983	KMT2C.1	2	7.98	0.0093	amp
BREAST	B14	B14-T1-CTC#6	CTC	III	T1	chr7	151833846	151860983	KMT2C.1	2	13.91	0.00043	amp
BREAST	B14	B14-T1-CTC#3	CTC	III	T1	chr7	151833846	151860983	KMT2C.1	2	15.12	0.00092	amp
BREAST	B14	B14-T1-CTC#5	CTC	III	T1	chr7	151833846	151860983	KMT2C.1	2	41.17	0.002	amp
BREAST	B14	B14-T3-CTC#7	CTC	III	T3	chr7	151833846	151860983	KMT2C.1	2	27.91	0.049	amp
BREAST	B14	B14-T1-CTC#4	CTC	III	T1	chr7	151864194	151884970	KMT2C.2	2	12.85	0.0048	amp
BREAST	B14	B14-T1-CTC#6	CTC	III	T1	chr7	151864194	151884970	KMT2C.2	2	10.1	0.011	amp
BREAST	B14	B14-T1-CTC#3	CTC	III	T1	chr7	151864194	151884970	KMT2C.2	2	18.15	0.00054	amp
BREAST	B14	B14-T1-CTC#2	CTC	III	T1	chr7	151864194	151884970	KMT2C.2	2	22.29	0.0074	amp
BREAST	B14	B14-T1-CTC#5	CTC	III	T1	chr7	151864194	151884970	KMT2C.2	2	33.44	0.041	amp
BREAST	B14	B14-T3-CTC#7	CTC	III	T3	chr7	151864194	151884970	KMT2C.2	2	29.01	0.014	amp
BREAST	B14	B14-T1-CTC#1	CTC	III	T1	chr7	151891015	152132907	KMT2C.3	2	14.97	0.016	amp
BREAST	B14	B14-T1-CTC#2	CTC	III	T1	chr7	151891015	152132907	KMT2C.3	2	34.24	5.9e-05	amp
BREAST	B14	B14-T3-CTC#7	CTC	III	T3	chr7	151891015	152132907	KMT2C.3	2	29.88	0.0079	amp
BREAST	B14	B14-T1-TUT#1	TUMOR	III	T1	chr2	212426556	212989725	ERBB4.3	2	0.42	1.9e-08	del
BREAST	B14	B14-T1-CTC#2	CTC	III	T1	chr2	212426556	212989725	ERBB4.3	2	34.87	0.011	amp
BREAST	B14	B14-T3-CTC#7	CTC	III	T3	chr2	212426556	212989725	ERBB4.3	2	99.87	2.6e-10	amp
BREAST	B14	B14-T1-DNA#1	PLASMA	III	T1	chr2	212426556	212989725	ERBB4.3	2	0.77	6.6e-06	del
BREAST	B14	B14-T2-DNA#2	PLASMA	III	T2	chr2	212426556	212989725	ERBB4.3	2	0.79	7.4e-05	del
BREAST	B14	B14-T3-DNA#3	PLASMA	III	T3	chr2	212426556	212989725	ERBB4.3	2	0.76	0.0045	del
BREAST	B14	B14-T4-DNA#4	PLASMA	III	T4	chr2	212426556	212989725	ERBB4.3	2	0.82	0.008	del
BREAST	B14	B14-T1-CTC#2	CTC	III	T1	chr1	215799086	215853781	USH2A.1	2	13.71	0.043	amp
BREAST	B14	B14-T1-CTC#5	CTC	III	T1	chr1	215799086	215853781	USH2A.1	2	22.21	0.019	amp
BREAST	B14	B14-T1-CTC#4	CTC	III	T1	chr1	215901329	216074313	USH2A.2	2	10.09	0.027	amp
BREAST	B14	B14-T1-CTC#6	CTC	III	T1	chr1	215901329	216074313	USH2A.2	2	9.81	0.04	amp
BREAST	B14	B14-T1-CTC#1	CTC	III	T1	chr1	215901329	216074313	USH2A.2	2	16.2	0.018	amp
BREAST	B14	B14-T1-CTC#3	CTC	III	T1	chr1	215901329	216074313	USH2A.2	2	7.18	0.049	amp
BREAST	B14	B14-T1-CTC#5	CTC	III	T1	chr1	215901329	216074313	USH2A.2	2	13.34	0.0046	amp
BREAST	B15	B15-T0-TUT#1	TUMOR	IV	T0	chr16	2098549	2138670	TSC2	2	5.77	1.5e-06	amp
BREAST	B15	B15-T1-CTC#1	CTC	IV	T1	chr16	2098549	2138670	TSC2	2	49.93	0.0032	amp
BREAST	B15	B15-T1-DNA#1	PLASMA	IV	T1	chr16	2098549	2138670	TSC2	2	8.03	7.2e-05	amp
BREAST	B15	B15-T1-CTC#1	CTC	IV	T1	chr1	11166618	11227640	MTOR.1	2	78.26	0.0058	amp
BREAST	B15	B15-T1-DNA#1	PLASMA	IV	T1	chr1	11166618	11227640	MTOR.1	2	3.82	8.3e-05	amp
BREAST	B15	B15-T0-TUT#1	TUMOR	IV	T0	chr13	48881362	49054267	RB1+LPAR6	2	0.98	9.7e-06	del
BREAST	B15	B15-T0-TUT#1	TUMOR	IV	T0	chr5	56111762	56189541	MAP3K1	2	1.12	1.1e-07	del
BREAST	B15	B15-T0-TUT#1	TUMOR	IV	T0	chr2	212426556	212989725	ERBB4.3	2	0.8	4.1e-05	del
BREAST	B16	B16-T1-TUT#2	TUMOR	III	T1	chr16	2098549	2138670	TSC2	2	4.5	1.4e-06	amp
BREAST	B16	B16-T0-TUT#1	TUMOR	III	T0	chr16	2098549	2138670	TSC2	2	5.08	6.1e-05	amp
BREAST	B16	B16-T1-CTC#3	CTC	III	T1	chr16	2098549	2138670	TSC2	2	76.28	4e-05	amp
BREAST	B16	B16-T1-CTC#2	CTC	III	T1	chr9	5021951	5126826	JAK2	2	88.4	0.00098	amp
BREAST	B16	B16-T1-CTC#3	CTC	III	T1	chr9	5021951	5126826	JAK2	2	84.14	4.2e-05	amp
BREAST	B16	B16-T1-CTC#1	CTC	III	T1	chr1	11166618	11227640	MTOR.1	2	102.92	0.00077	amp
BREAST	B16	B16-T1-CTC#2	CTC	III	T1	chr1	11166618	11227640	MTOR.1	2	51.74	0.0089	amp
BREAST	B16	B16-T1-CTC#3	CTC	III	T1	chr1	11166618	11227640	MTOR.1	2	120.94	3.4e-07	amp
BREAST	B16	B16-T1-CTC#2	CTC	III	T1	chr1	11259257	11319544	MTOR.2	2	44.35	0.00096	amp
BREAST	B16	B16-T1-CTC#3	CTC	III	T1	chr1	11259257	11319544	MTOR.2	2	47.89	0.027	amp
BREAST	B16	B16-T0-TUT#1	TUMOR	III	T0	chr1	27022840	27107306	ARID1A	2	4.52	0.00085	amp
BREAST	B16	B16-T1-CTC#1	CTC	III	T1	chr1	27022840	27107306	ARID1A	2	60.7	0.034	amp
BREAST	B16	B16-T1-CTC#3	CTC	III	T1	chr1	27022840	27107306	ARID1A	2	30.02	0.017	amp
BREAST	B16	B16-T2-DNA#1	PLASMA	III	T2	chr1	27022840	27107306	ARID1A	2	4.47	4.1e-05	amp
BREAST	B16	B16-T1-CTC#1	CTC	III	T1	chr17	29422372	29592432	NF1.1	2	53.91	0.0014	amp
BREAST	B16	B16-T1-CTC#2	CTC	III	T1	chr17	29422372	29592432	NF1.1	2	30.79	0.0026	amp
BREAST	B16	B16-T1-CTC#3	CTC	III	T1	chr17	29422372	29592432	NF1.1	2	18.55	0.021	amp
BREAST	B16	B16-T0-TUT#1	TUMOR	III	T0	chr17	29652782	29701221	NF1.2	2	1.07	7.6e-06	del
BREAST	B16	B16-T1-CTC#1	CTC	III	T1	chr17	29652782	29701221	NF1.2	2	76.02	0.00034	amp
BREAST	B16	B16-T1-CTC#2	CTC	III	T1	chr17	29652782	29701221	NF1.2	2	39.04	0.0041	amp
BREAST	B16	B16-T1-CTC#3	CTC	III	T1	chr17	29652782	29701221	NF1.2	2	48.48	0.0012	amp
BREAST	B16	B16-T1-CTC#2	CTC	III	T1	chr13	32928921	32972985	BRCA2.3	2	59.98	0.00024	amp
BREAST	B16	B16-T1-CTC#3	CTC	III	T1	chr13	32928921	32972985	BRCA2.3	2	35.38	0.0055	amp
BREAST	B16	B16-T0-TUT#1	TUMOR	III	T0	chr13	48881362	49054267	RB1+LPAR6	2	1.11	7.8e-05	del
BREAST	B16	B16-T1-CTC#1	CTC	III	T1	chr13	48881362	49054267	RB1+LPAR6	2	44.19	3.3e-05	amp
BREAST	B16	B16-T1-CTC#2	CTC	III	T1	chr13	48881362	49054267	RB1+LPAR6	2	24.23	0.0054	amp
BREAST	B16	B16-T1-CTC#3	CTC	III	T1	chr13	48881362	49054267	RB1+LPAR6	2	74.93	1.6e-06	amp
BREAST	B16	B16-T1-CTC#1	CTC	III	T1	chr7	55086921	55273421	EGFR	2	99.71	0.00071	amp
BREAST	B16	B16-T1-CTC#2	CTC	III	T1	chr7	55086921	55273421	EGFR	2	37.75	5.3e-06	amp
BREAST	B16	B16-T1-CTC#1	CTC	III	T1	chr5	56111762	56189541	MAP3K1	2	14.12	0.0099	amp
BREAST	B16	B16-T1-CTC#2	CTC	III	T1	chr5	56111762	56189541	MAP3K1	2	9.62	0.0085	amp
BREAST	B16	B16-T1-CTC#3	CTC	III	T1	chr5	56111762	56189541	MAP3K1	2	62.65	0.00037	amp
BREAST	B16	B16-T1-TUT#2	TUMOR	III	T1	chr12	56474014	56495876	ERBB3	2	5.55	1.2e-08	amp
BREAST	B16	B16-T0-TUT#1	TUMOR	III	T0	chr12	56474014	56495876	ERBB3	2	4.48	1.5e-06	amp
BREAST	B16	B16-T1-CTC#2	CTC	III	T1	chr12	56474014	56495876	ERBB3	2	35.35	0.013	amp
BREAST	B16	B16-T1-CTC#3	CTC	III	T1	chr12	56474014	56495876	ERBB3	2	49.3	0.044	amp
BREAST	B16	B16-T1-CTC#1	CTC	III	T1	chr11	108137833	108192182	ATM.2	2	109.03	3.9e-08	amp
BREAST	B16	B16-T1-CTC#3	CTC	III	T1	chr11	108137833	108192182	ATM.2	2	79.49	0.0043	amp
BREAST	B16	B16-T1-CTC#1	CTC	III	T1	chr11	108195999	108236321	ATM.3	2	39.31	0.003	amp
BREAST	B16	B16-T1-CTC#3	CTC	III	T1	chr11	108195999	108236321	ATM.3	2	20.93	0.027	amp
BREAST	B16	B16-T1-CTC#1	CTC	III	T1	chr1	113933858	114226694	MAGI3	2	27.11	0.019	amp
BREAST	B16	B16-T1-CTC#2	CTC	III	T1	chr1	113933858	114226694	MAGI3	2	12.63	0.039	amp
BREAST	B16	B16-T1-CTC#1	CTC	III	T1	chr7	116335734	116436208	MET	2	14.45	0.011	amp
BREAST	B16	B16-T1-CTC#2	CTC	III	T1	chr7	116335734	116436208	MET	2	23.67	0.0034	amp
BREAST	B16	B16-T1-CTC#1	CTC	III	T1	chr9	135771584	135804350	TSC1	2	66.96	0.02	amp
BREAST	B16	B16-T1-CTC#2	CTC	III	T1	chr9	135771584	135804350	TSC1	2	17.34	0.008	amp
BREAST	B16	B16-T1-CTC#1	CTC	III	T1	chr4	142949889	143352479	INPP4B	2	66.62	1.4e-05	amp
BREAST	B16	B16-T1-CTC#2	CTC	III	T1	chr4	142949889	143352479	INPP4B	2	118.54	1.9e-11	amp
BREAST	B16	B16-T1-CTC#3	CTC	III	T1	chr4	142949889	143352479	INPP4B	2	39.92	0.0027	amp
BREAST	B16	B16-T0-TUT#1	TUMOR	III	T0	chr7	151833846	151860983	KMT2C.1	2	3.19	7.9e-07	amp
BREAST	B16	B16-T1-CTC#1	CTC	III	T1	chr7	151833846	151860983	KMT2C.1	2	95.82	0.00025	amp
BREAST	B16	B16-T1-CTC#2	CTC	III	T1	chr7	151833846	151860983	KMT2C.1	2	22.35	0.025	amp
BREAST	B16	B16-T1-CTC#3	CTC	III	T1	chr7	151833846	151860983	KMT2C.1	2	36.8	0.012	amp
BREAST	B16	B16-T1-CTC#1	CTC	III	T1	chr7	151864194	151884970	KMT2C.2	2	95.96	0.0088	amp
BREAST	B16	B16-T1-CTC#2	CTC	III	T1	chr7	151864194	151884970	KMT2C.2	2	44.21	0.0012	amp
BREAST	B16	B16-T1-CTC#3	CTC	III	T1	chr7	151864194	151884970	KMT2C.2	2	32.33	0.033	amp
BREAST	B16	B16-T1-CTC#1	CTC	III	T1	chr7	151891015	152132907	KMT2C.3	2	89.31	4.5e-10	amp
BREAST	B16	B16-T1-CTC#2	CTC	III	T1	chr7	151891015	152132907	KMT2C.3	2	21.03	0.0043	amp
BREAST	B16	B16-T1-CTC#3	CTC	III	T1	chr7	151891015	152132907	KMT2C.3	2	78.44	1.2e-09	amp
BREAST	B16	B16-T0-TUT#1	TUMOR	III	T0	chr3	178916552	178952223	PIK3CA	2	0.93	0.00093	del
BREAST	B16	B16-T1-CTC#1	CTC	III	T1	chr3	178916552	178952223	PIK3CA	2	104.96	0.0019	amp
BREAST	B16	B16-T1-CTC#2	CTC	III	T1	chr3	178916552	178952223	PIK3CA	2	23.81	0.0074	amp
BREAST	B16	B16-T1-CTC#3	CTC	III	T1	chr3	178916552	178952223	PIK3CA	2	103.95	5.5e-07	amp
BREAST	B16	B16-T1-TUT#2	TUMOR	III	T1	chr1	215799086	215853781	USH2A.1	2	4.02	4.3e-05	amp
BREAST	B16	B16-T1-CTC#3	CTC	III	T1	chr1	215799086	215853781	USH2A.1	2	92.87	0.00042	amp
BREAST	B16	B16-T1-TUT#2	TUMOR	III	T1	chr1	215901329	216074313	USH2A.2	2	3.68	1.2e-06	amp
BREAST	B16	B16-T1-CTC#2	CTC	III	T1	chr1	215901329	216074313	USH2A.2	2	23.19	0.0096	amp
BREAST	B16	B16-T1-TUT#2	TUMOR	III	T1	chr1	216107914	216270586	USH2A.3	2	3.56	7.6e-07	amp
BREAST	B16	B16-T1-CTC#1	CTC	III	T1	chr1	216107914	216270586	USH2A.3	2	81.59	0.023	amp
BREAST	B16	B16-T1-CTC#2	CTC	III	T1	chr1	216107914	216270586	USH2A.3	2	29.16	0.0017	amp
BREAST	B16	B16-T1-CTC#3	CTC	III	T1	chr1	216107914	216270586	USH2A.3	2	50.05	0.00037	amp
BREAST	B17	B17-T1-TUT#3	TUMOR	IV	T1	chr16	2098549	2138670	TSC2	2	17.66	1.1e-11	amp
BREAST	B17	B17-T0-TUT#1	TUMOR	IV	T0	chr16	2098549	2138670	TSC2	2	12.28	1.1e-07	amp
BREAST	B17	B17-T0-TUT#2	TUMOR	IV	T0	chr16	2098549	2138670	TSC2	2	21.21	1.7e-06	amp
BREAST	B17	B17-T2-CTC#2	CTC	IV	T2	chr16	2098549	2138670	TSC2	2	24.33	0.0195	amp
BREAST	B17	B17-T2-DNA#1	PLASMA	IV	T2	chr16	2098549	2138670	TSC2	2	8.48	2.4e-06	amp
BREAST	B17	B17-T3-DNA#2	PLASMA	IV	T3	chr16	2098549	2138670	TSC2	2	7.69	6e-08	amp
BREAST	B17	B17-T1-TUT#3	TUMOR	IV	T1	chr1	11166618	11227640	MTOR.1	2	3.67	7.5e-05	amp
BREAST	B17	B17-T0-TUT#1	TUMOR	IV	T0	chr1	11166618	11227640	MTOR.1	2	4.05	0.00019	amp
BREAST	B17	B17-T0-TUT#2	TUMOR	IV	T0	chr1	11166618	11227640	MTOR.1	2	4.54	0.00048	amp
BREAST	B17	B17-T2-CTC#2	CTC	IV	T2	chr1	11166618	11227640	MTOR.1	2	16.09	0.00065	amp
BREAST	B17	B17-T1-CTC#1	CTC	IV	T1	chr1	11166618	11227640	MTOR.1	2	29.88	0.00016	amp
BREAST	B17	B17-T3-CTC#3	CTC	IV	T3	chr1	11166618	11227640	MTOR.1	2	54.17	0.00014	amp
BREAST	B17	B17-T2-DNA#1	PLASMA	IV	T2	chr1	11166618	11227640	MTOR.1	2	3.69	4.3e-06	amp
BREAST	B17	B17-T3-DNA#2	PLASMA	IV	T3	chr1	11166618	11227640	MTOR.1	2	3.6	4.5e-06	amp
BREAST	B17	B17-T2-CTC#2	CTC	IV	T2	chr1	11259257	11319544	MTOR.2	2	11.83	0.0013	amp
BREAST	B17	B17-T1-CTC#1	CTC	IV	T1	chr1	11259257	11319544	MTOR.2	2	39.64	0.00028	amp
BREAST	B17	B17-T3-CTC#3	CTC	IV	T3	chr1	11259257	11319544	MTOR.2	2	64.33	0.0006	amp
BREAST	B17	B17-T2-DNA#1	PLASMA	IV	T2	chr1	11259257	11319544	MTOR.2	2	3.36	8.4e-06	amp
BREAST	B17	B17-T0-TUT#1	TUMOR	IV	T0	chr1	27022840	27107306	ARID1A	2	4.74	0.00181	amp
BREAST	B17	B17-T0-TUT#2	TUMOR	IV	T0	chr1	27022840	27107306	ARID1A	2	5.75	0.0016	amp
BREAST	B17	B17-T2-CTC#2	CTC	IV	T2	chr1	27022840	27107306	ARID1A	2	7.9	0.00281	amp
BREAST	B17	B17-T1-CTC#1	CTC	IV	T1	chr1	27022840	27107306	ARID1A	2	71.22	0.00018	amp
BREAST	B17	B17-T1-TUT#3	TUMOR	IV	T1	chr17	29422372	29592432	NF1.1	2	0.8	2.7e-05	del
BREAST	B17	B17-T0-TUT#1	TUMOR	IV	T0	chr17	29422372	29592432	NF1.1	2	0.82	3.9e-05	del
BREAST	B17	B17-T0-TUT#2	TUMOR	IV	T0	chr17	29422372	29592432	NF1.1	2	0.72	0.00019	del
BREAST	B17	B17-T2-CTC#2	CTC	IV	T2	chr17	29422372	29592432	NF1.1	2	14.11	0.0115	amp
BREAST	B17	B17-T1-CTC#1	CTC	IV	T1	chr17	29422372	29592432	NF1.1	2	11.93	0.033	amp
BREAST	B17	B17-T3-CTC#3	CTC	IV	T3	chr17	29422372	29592432	NF1.1	2	64.03	0.00086	amp
BREAST	B17	B17-T3-DNA#2	PLASMA	IV	T3	chr17	29422372	29592432	NF1.1	2	1.01	5.9e-05	del
BREAST	B17	B17-T1-TUT#3	TUMOR	IV	T1	chr17	29652782	29701221	NF1.2	2	0.92	1.8e-06	del
BREAST	B17	B17-T0-TUT#1	TUMOR	IV	T0	chr17	29652782	29701221	NF1.2	2	0.87	2.8e-05	del
BREAST	B17	B17-T0-TUT#2	TUMOR	IV	T0	chr17	29652782	29701221	NF1.2	2	0.75	0.00015	del
BREAST	B17	B17-T2-CTC#2	CTC	IV	T2	chr17	29652782	29701221	NF1.2	2	25.85	0.0103	amp
BREAST	B17	B17-T1-CTC#1	CTC	IV	T1	chr17	29652782	29701221	NF1.2	2	63.55	9.5e-06	amp
BREAST	B17	B17-T3-CTC#3	CTC	IV	T3	chr17	29652782	29701221	NF1.2	2	30.34	0.0057	amp
BREAST	B17	B17-T1-TUT#3	TUMOR	IV	T1	chr6	32163179	32191775	NOTCH4	2	4.79	0.00037	amp
BREAST	B17	B17-T2-CTC#2	CTC	IV	T2	chr6	32163179	32191775	NOTCH4	2	13.26	0.00778	amp
BREAST	B17	B17-T1-CTC#1	CTC	IV	T1	chr6	32163179	32191775	NOTCH4	2	25.27	0.0027	amp
BREAST	B17	B17-T3-CTC#3	CTC	IV	T3	chr6	32163179	32191775	NOTCH4	2	69.08	0.003	amp
BREAST	B17	B17-T2-CTC#2	CTC	IV	T2	chr13	32928921	32972985	BRCA2.3	2	12.52	0.01788	amp
BREAST	B17	B17-T1-CTC#1	CTC	IV	T1	chr13	32928921	32972985	BRCA2.3	2	16.49	0.012	amp
BREAST	B17	B17-T3-CTC#3	CTC	IV	T3	chr13	32928921	32972985	BRCA2.3	2	43.58	0.00033	amp
BREAST	B17	B17-T2-CTC#2	CTC	IV	T2	chr13	48881362	49054267	RB1+LPAR6	2	20.29	0.01165	amp
BREAST	B17	B17-T1-CTC#1	CTC	IV	T1	chr13	48881362	49054267	RB1+LPAR6	2	54.32	2.2e-05	amp
BREAST	B17	B17-T3-CTC#3	CTC	IV	T3	chr13	48881362	49054267	RB1+LPAR6	2	33.41	0.00023	amp
BREAST	B17	B17-T1-TUT#3	TUMOR	IV	T1	chr7	55086921	55273421	EGFR	2	3.74	2.5e-05	amp
BREAST	B17	B17-T0-TUT#1	TUMOR	IV	T0	chr7	55086921	55273421	EGFR	2	3.57	0.00061	amp
BREAST	B17	B17-T0-TUT#2	TUMOR	IV	T0	chr7	55086921	55273421	EGFR	2	4.74	0.00013	amp
BREAST	B17	B17-T2-CTC#2	CTC	IV	T2	chr7	55086921	55273421	EGFR	2	12.31	0.00043	amp
BREAST	B17	B17-T1-CTC#1	CTC	IV	T1	chr7	55086921	55273421	EGFR	2	24.56	7e-05	amp
BREAST	B17	B17-T3-CTC#3	CTC	IV	T3	chr7	55086921	55273421	EGFR	2	117.35	6.3e-08	amp
BREAST	B17	B17-T2-DNA#1	PLASMA	IV	T2	chr7	55086921	55273421	EGFR	2	3.92	2.6e-05	amp
BREAST	B17	B17-T3-DNA#2	PLASMA	IV	T3	chr7	55086921	55273421	EGFR	2	3.47	2.6e-05	amp
BREAST	B17	B17-T1-CTC#1	CTC	IV	T1	chr5	56111762	56189541	MAP3K1	2	28.21	0.016	amp
BREAST	B17	B17-T3-CTC#3	CTC	IV	T3	chr5	56111762	56189541	MAP3K1	2	13.51	0.0057	amp
BREAST	B17	B17-T1-TUT#3	TUMOR	IV	T1	chr12	56474014	56495876	ERBB3	2	5.17	3.7e-06	amp
BREAST	B17	B17-T0-TUT#1	TUMOR	IV	T0	chr12	56474014	56495876	ERBB3	2	6.76	1.9e-05	amp
BREAST	B17	B17-T0-TUT#2	TUMOR	IV	T0	chr12	56474014	56495876	ERBB3	2	7.23	6.5e-06	amp
BREAST	B17	B17-T2-CTC#2	CTC	IV	T2	chr12	56474014	56495876	ERBB3	2	10.33	0.00221	amp
BREAST	B17	B17-T1-CTC#1	CTC	IV	T1	chr12	56474014	56495876	ERBB3	2	13.32	0.0038	amp
BREAST	B17	B17-T3-CTC#3	CTC	IV	T3	chr12	56474014	56495876	ERBB3	2	35.26	0.0032	amp
BREAST	B17	B17-T2-DNA#1	PLASMA	IV	T2	chr12	56474014	56495876	ERBB3	2	4.81	7.5e-07	amp
BREAST	B17	B17-T3-DNA#2	PLASMA	IV	T3	chr12	56474014	56495876	ERBB3	2	4.45	1.3e-05	amp
BREAST	B17	B17-T2-CTC#2	CTC	IV	T2	chr1	65300198	65352004	JAK1	2	12.26	0.00336	amp
BREAST	B17	B17-T1-CTC#1	CTC	IV	T1	chr1	65300198	65352004	JAK1	2	32.21	0.00033	amp
BREAST	B17	B17-T0-TUT#2	TUMOR	IV	T0	chr11	108137833	108192182	ATM.2	2	0.52	0.004	del
BREAST	B17	B17-T1-CTC#1	CTC	IV	T1	chr11	108137833	108192182	ATM.2	2	23.61	0.0082	amp
BREAST	B17	B17-T3-CTC#3	CTC	IV	T3	chr11	108137833	108192182	ATM.2	2	59.96	0.00053	amp
BREAST	B17	B17-T1-TUT#3	TUMOR	IV	T1	chr1	113933858	114226694	MAGI3	2	1	9.8e-06	del
BREAST	B17	B17-T0-TUT#2	TUMOR	IV	T0	chr1	113933858	114226694	MAGI3	2	0.91	0.00054	del
BREAST	B17	B17-T1-CTC#1	CTC	IV	T1	chr1	113933858	114226694	MAGI3	2	122.34	0.0041	amp
BREAST	B17	B17-T3-CTC#3	CTC	IV	T3	chr1	113933858	114226694	MAGI3	2	49.37	0.00017	amp
BREAST	B17	B17-T3-DNA#2	PLASMA	IV	T3	chr1	113933858	114226694	MAGI3	2	1.18	8.9e-05	del
BREAST	B17	B17-T0-TUT#2	TUMOR	IV	T0	chr7	116335734	116436208	MET	2	0.74	0.0032	del
BREAST	B17	B17-T2-CTC#2	CTC	IV	T2	chr7	116335734	116436208	MET	2	8.24	0.04785	amp
BREAST	B17	B17-T1-CTC#1	CTC	IV	T1	chr7	116335734	116436208	MET	2	84.15	0.00053	amp
BREAST	B17	B17-T3-CTC#3	CTC	IV	T3	chr7	116335734	116436208	MET	2	48.83	4.7e-05	amp
BREAST	B17	B17-T0-TUT#2	TUMOR	IV	T0	chr3	142168206	142243092	ATR.1	2	0.94	0.00027	del
BREAST	B17	B17-T1-TUT#3	TUMOR	IV	T1	chr4	142949889	143352479	INPP4B	2	0.67	3.2e-07	del
BREAST	B17	B17-T0-TUT#1	TUMOR	IV	T0	chr4	142949889	143352479	INPP4B	2	0.78	1.7e-06	del
BREAST	B17	B17-T0-TUT#2	TUMOR	IV	T0	chr4	142949889	143352479	INPP4B	2	0.73	3.2e-05	del
BREAST	B17	B17-T2-CTC#2	CTC	IV	T2	chr4	142949889	143352479	INPP4B	2	52.09	0.00046	amp
BREAST	B17	B17-T1-CTC#1	CTC	IV	T1	chr4	142949889	143352479	INPP4B	2	40.27	0.00039	amp
BREAST	B17	B17-T3-CTC#3	CTC	IV	T3	chr4	142949889	143352479	INPP4B	2	53.41	0.00043	amp
BREAST	B17	B17-T2-DNA#1	PLASMA	IV	T2	chr4	142949889	143352479	INPP4B	2	0.98	7.9e-07	del
BREAST	B17	B17-T3-DNA#2	PLASMA	IV	T3	chr4	142949889	143352479	INPP4B	2	0.87	3.6e-07	del
BREAST	B17	B17-T2-CTC#2	CTC	IV	T2	chr7	151833846	151860983	KMT2C.1	2	11.42	0.00069	amp
BREAST	B17	B17-T1-CTC#1	CTC	IV	T1	chr7	151833846	151860983	KMT2C.1	2	15.66	0.002	amp
BREAST	B17	B17-T3-CTC#3	CTC	IV	T3	chr7	151833846	151860983	KMT2C.1	2	27.01	0.0069	amp
BREAST	B17	B17-T2-CTC#2	CTC	IV	T2	chr7	151864194	151884970	KMT2C.2	2	15.4	0.00202	amp
BREAST	B17	B17-T1-CTC#1	CTC	IV	T1	chr7	151864194	151884970	KMT2C.2	2	43.59	0.0019	amp
BREAST	B17	B17-T1-TUT#3	TUMOR	IV	T1	chr7	151891015	152132907	KMT2C.3	2	1.08	1.4e-06	del
BREAST	B17	B17-T0-TUT#1	TUMOR	IV	T0	chr7	151891015	152132907	KMT2C.3	2	0.88	5.7e-05	del
BREAST	B17	B17-T0-TUT#2	TUMOR	IV	T0	chr7	151891015	152132907	KMT2C.3	2	0.7	2e-05	del
BREAST	B17	B17-T1-CTC#1	CTC	IV	T1	chr7	151891015	152132907	KMT2C.3	2	49.35	1.4e-06	amp
BREAST	B17	B17-T3-CTC#3	CTC	IV	T3	chr7	151891015	152132907	KMT2C.3	2	26.09	0.00021	amp
BREAST	B17	B17-T1-TUT#3	TUMOR	IV	T1	chr2	212426556	212989725	ERBB4.3	2	1.01	1.3e-05	del
BREAST	B17	B17-T1-CTC#1	CTC	IV	T1	chr2	212426556	212989725	ERBB4.3	2	58.45	0.00035	amp
BREAST	B17	B17-T3-CTC#3	CTC	IV	T3	chr2	212426556	212989725	ERBB4.3	2	31.37	0.0042	amp
BREAST	B17	B17-T1-CTC#1	CTC	IV	T1	chr1	215799086	215853781	USH2A.1	2	18.61	0.013	amp
BREAST	B17	B17-T3-CTC#3	CTC	IV	T3	chr1	215799086	215853781	USH2A.1	2	58.77	0.0063	amp
BREAST	B17	B17-T1-CTC#1	CTC	IV	T1	chr1	215901329	216074313	USH2A.2	2	12.75	0.023	amp
BREAST	B17	B17-T3-CTC#3	CTC	IV	T3	chr1	215901329	216074313	USH2A.2	2	53.68	0.0032	amp
BREAST	B17	B17-T2-CTC#2	CTC	IV	T2	chr1	216107914	216270586	USH2A.3	2	24.3	0.00619	amp
BREAST	B17	B17-T1-CTC#1	CTC	IV	T1	chr1	216107914	216270586	USH2A.3	2	61.54	1.5e-05	amp
BREAST	B17	B17-T3-CTC#3	CTC	IV	T3	chr1	216107914	216270586	USH2A.3	2	89.7	2.6e-09	amp
BREAST	B17	B17-T1-CTC#1	CTC	IV	T1	chr1	216348532	216595710	USH2A.4	2	23.12	0.046	amp
BREAST	B17	B17-T3-CTC#3	CTC	IV	T3	chr1	216348532	216595710	USH2A.4	2	56.72	0.0032	amp
BREAST	B18	B18-T0-TUT#1	TUMOR	III	T0	chr16	2098549	2138670	TSC2	2	11.18	1e-06	amp
BREAST	B18	B18-T3-TUT#3	TUMOR	III	T3	chr16	2098549	2138670	TSC2	2	5.6	6.7e-08	amp
BREAST	B18	B18-T1-TUT#2	TUMOR	III	T1	chr16	2098549	2138670	TSC2	2	5.74	2.7e-05	amp
BREAST	B18	B18-T2-DNA#2	PLASMA	III	T2	chr16	2098549	2138670	TSC2	2	8.06	5.7e-08	amp
BREAST	B18	B18-T1-DNA#1	PLASMA	III	T1	chr16	2098549	2138670	TSC2	2	11.32	5.5e-08	amp
BREAST	B18	B18-T3-DNA#3	PLASMA	III	T3	chr16	2098549	2138670	TSC2	2	11.82	2.4e-06	amp
BREAST	B18	B18-T0-TUT#1	TUMOR	III	T0	chr1	11166618	11227640	MTOR.1	2	3.97	0.0021	amp
BREAST	B18	B18-T3-TUT#3	TUMOR	III	T3	chr1	11166618	11227640	MTOR.1	2	3.29	3.4e-07	amp
BREAST	B18	B18-T1-TUT#2	TUMOR	III	T1	chr1	11166618	11227640	MTOR.1	2	3.36	3.8e-05	amp
BREAST	B18	B18-T1-CTC#1	CTC	III	T1	chr1	11166618	11227640	MTOR.1	2	102.91	9.1e-12	amp
BREAST	B18	B18-T2-DNA#2	PLASMA	III	T2	chr1	11166618	11227640	MTOR.1	2	3.37	3.2e-06	amp
BREAST	B18	B18-T1-DNA#1	PLASMA	III	T1	chr1	11166618	11227640	MTOR.1	2	4.45	4.6e-08	amp
BREAST	B18	B18-T3-DNA#3	PLASMA	III	T3	chr1	11166618	11227640	MTOR.1	2	4.35	0.00019	amp
BREAST	B18	B18-T1-CTC#1	CTC	III	T1	chr1	11259257	11319544	MTOR.2	2	42.22	1.8e-05	amp
BREAST	B18	B18-T1-DNA#1	PLASMA	III	T1	chr1	11259257	11319544	MTOR.2	2	3.91	6.4e-07	amp
BREAST	B18	B18-T1-CTC#1	CTC	III	T1	chr6	32163179	32191775	NOTCH4	2	80.85	1.4e-05	amp
BREAST	B18	B18-T1-DNA#1	PLASMA	III	T1	chr6	32163179	32191775	NOTCH4	2	4.69	0.0016	amp
BREAST	B18	B18-T3-DNA#3	PLASMA	III	T3	chr6	32163179	32191775	NOTCH4	2	5.14	0.0031	amp
BREAST	B18	B18-T0-TUT#1	TUMOR	III	T0	chr13	48881362	49054267	RB1+LPAR6	2	0.81	0.0016	del
BREAST	B18	B18-T2-DNA#2	PLASMA	III	T2	chr13	48881362	49054267	RB1+LPAR6	2	1.18	8.7e-05	del
BREAST	B18	B18-T3-DNA#3	PLASMA	III	T3	chr13	48881362	49054267	RB1+LPAR6	2	0.78	0.00099	del
BREAST	B18	B18-T0-TUT#1	TUMOR	III	T0	chr7	55086921	55273421	EGFR	2	4	0.00057	amp
BREAST	B18	B18-T1-CTC#1	CTC	III	T1	chr7	55086921	55273421	EGFR	2	124.56	0.00053	amp
BREAST	B18	B18-T1-DNA#1	PLASMA	III	T1	chr7	55086921	55273421	EGFR	2	3.9	1.6e-05	amp
BREAST	B18	B18-T3-DNA#3	PLASMA	III	T3	chr7	55086921	55273421	EGFR	2	4.45	0.00014	amp
BREAST	B18	B18-T0-TUT#1	TUMOR	III	T0	chr5	56111762	56189541	MAP3K1	2	1.15	0.0005	del
BREAST	B18	B18-T0-TUT#1	TUMOR	III	T0	chr12	56474014	56495876	ERBB3	2	4.53	0.0012	amp
BREAST	B18	B18-T1-CTC#1	CTC	III	T1	chr12	56474014	56495876	ERBB3	2	51.72	6e-05	amp
BREAST	B18	B18-T1-DNA#1	PLASMA	III	T1	chr12	56474014	56495876	ERBB3	2	4.74	2.7e-06	amp
BREAST	B18	B18-T0-TUT#1	TUMOR	III	T0	chr11	108137833	108192182	ATM.2	2	0.63	0.0039	del
BREAST	B18	B18-T3-DNA#3	PLASMA	III	T3	chr11	108137833	108192182	ATM.2	2	0.67	0.014	del
BREAST	B18	B18-T0-TUT#1	TUMOR	III	T0	chr11	108195999	108236321	ATM.3	2	0.75	0.0047	del
BREAST	B18	B18-T3-DNA#3	PLASMA	III	T3	chr11	108195999	108236321	ATM.3	2	0.67	0.0048	del
BREAST	B2	B2-T0-TUT#1	TUMOR	IV	T0	chr16	2098549	2138670	TSC2	2	4.41	0.0021	amp
BREAST	B2	B2-T0-TUT#2	TUMOR	IV	T0	chr16	2098549	2138670	TSC2	2	5.71	0.0004	amp
BREAST	B2	B2-T1-CTC#1	CTC	IV	T1	chr16	2098549	2138670	TSC2	2	89.5	3.6e-05	amp
BREAST	B2	B2-T1-CTC#2	CTC	IV	T1	chr16	2098549	2138670	TSC2	2	65.4	0.00026	amp
BREAST	B2	B2-T1-CTC#3	CTC	IV	T1	chr16	2098549	2138670	TSC2	2	40.04	0.0016	amp
BREAST	B2	B2-T1-DNA#1	PLASMA	IV	T1	chr16	2098549	2138670	TSC2	2	5.69	2.1e-07	amp
BREAST	B2	B2-T1-TUT#3	TUMOR	IV	T1	chr1	11166618	11227640	MTOR.1	2	3.8	1.5e-06	amp
BREAST	B2	B2-T0-TUT#1	TUMOR	IV	T0	chr1	11166618	11227640	MTOR.1	2	3.46	6.9e-06	amp
BREAST	B2	B2-T0-TUT#2	TUMOR	IV	T0	chr1	11166618	11227640	MTOR.1	2	3.5	6.5e-06	amp
BREAST	B2	B2-T1-CTC#1	CTC	IV	T1	chr1	11166618	11227640	MTOR.1	2	33.32	0.00011	amp
BREAST	B2	B2-T1-DNA#1	PLASMA	IV	T1	chr1	11166618	11227640	MTOR.1	2	3.63	1.4e-07	amp
BREAST	B2	B2-T1-CTC#1	CTC	IV	T1	chr1	11259257	11319544	MTOR.2	2	40.09	1.2e-05	amp
BREAST	B2	B2-T1-CTC#2	CTC	IV	T1	chr1	11259257	11319544	MTOR.2	2	115.86	0.00043	amp
BREAST	B2	B2-T1-CTC#3	CTC	IV	T1	chr1	11259257	11319544	MTOR.2	2	127.2	1.1e-05	amp
BREAST	B2	B2-T1-DNA#1	PLASMA	IV	T1	chr1	11259257	11319544	MTOR.2	2	2.95	1e-05	amp
BREAST	B2	B2-T0-TUT#1	TUMOR	IV	T0	chr1	27022840	27107306	ARID1A	2	5.45	0.00013	amp
BREAST	B2	B2-T0-TUT#2	TUMOR	IV	T0	chr1	27022840	27107306	ARID1A	2	6.32	0.00013	amp
BREAST	B2	B2-T1-CTC#1	CTC	IV	T1	chr1	27022840	27107306	ARID1A	2	15.4	0.0013	amp
BREAST	B2	B2-T1-CTC#2	CTC	IV	T1	chr1	27022840	27107306	ARID1A	2	54.99	0.049	amp
BREAST	B2	B2-T1-DNA#1	PLASMA	IV	T1	chr1	27022840	27107306	ARID1A	2	4.58	2.6e-05	amp
BREAST	B2	B2-T1-CTC#1	CTC	IV	T1	chr17	29422372	29592432	NF1.1	2	61.71	0.0014	amp
BREAST	B2	B2-T1-CTC#3	CTC	IV	T1	chr17	29422372	29592432	NF1.1	2	118.25	2.1e-07	amp
BREAST	B2	B2-T1-CTC#1	CTC	IV	T1	chr17	29652782	29701221	NF1.2	2	15.24	0.019	amp
BREAST	B2	B2-T1-CTC#2	CTC	IV	T1	chr17	29652782	29701221	NF1.2	2	71.95	8.7e-06	amp
BREAST	B2	B2-T1-CTC#3	CTC	IV	T1	chr17	29652782	29701221	NF1.2	2	113.47	4e-06	amp
BREAST	B2	B2-T1-TUT#3	TUMOR	IV	T1	chr6	32163179	32191775	NOTCH4	2	6.54	2.4e-05	amp
BREAST	B2	B2-T0-TUT#1	TUMOR	IV	T0	chr6	32163179	32191775	NOTCH4	2	4.67	0.0013	amp
BREAST	B2	B2-T0-TUT#2	TUMOR	IV	T0	chr6	32163179	32191775	NOTCH4	2	4.58	0.0019	amp
BREAST	B2	B2-T1-CTC#1	CTC	IV	T1	chr6	32163179	32191775	NOTCH4	2	102.21	0.002	amp
BREAST	B2	B2-T1-CTC#2	CTC	IV	T1	chr6	32163179	32191775	NOTCH4	2	113.17	0.00016	amp
BREAST	B2	B2-T1-CTC#3	CTC	IV	T1	chr6	32163179	32191775	NOTCH4	2	113.07	0.0026	amp
BREAST	B2	B2-T1-DNA#1	PLASMA	IV	T1	chr6	32163179	32191775	NOTCH4	2	5.84	4e-05	amp
BREAST	B2	B2-T1-TUT#3	TUMOR	IV	T1	chr17	37855757	37884374	ERBB2	2	5.07	0.0033	amp
BREAST	B2	B2-T1-CTC#1	CTC	IV	T1	chr17	37855757	37884374	ERBB2	2	83.66	0.043	amp
BREAST	B2	B2-T1-DNA#1	PLASMA	IV	T1	chr17	37855757	37884374	ERBB2	2	5.86	1.4e-05	amp
BREAST	B2	B2-T0-TUT#2	TUMOR	IV	T0	chr13	48881362	49054267	RB1+LPAR6	2	0.92	0.00013	del
BREAST	B2	B2-T1-CTC#1	CTC	IV	T1	chr7	55086921	55273421	EGFR	2	40.09	1.3e-05	amp
BREAST	B2	B2-T1-CTC#2	CTC	IV	T1	chr7	55086921	55273421	EGFR	2	124.96	3.9e-09	amp
BREAST	B2	B2-T1-CTC#3	CTC	IV	T1	chr7	55086921	55273421	EGFR	2	125.94	8.5e-07	amp
BREAST	B2	B2-T1-DNA#1	PLASMA	IV	T1	chr7	55086921	55273421	EGFR	2	3.45	5.3e-08	amp
BREAST	B2	B2-T1-CTC#1	CTC	IV	T1	chr5	56111762	56189541	MAP3K1	2	24.04	0.00053	amp
BREAST	B2	B2-T1-CTC#3	CTC	IV	T1	chr5	56111762	56189541	MAP3K1	2	111.16	1.8e-13	amp
BREAST	B2	B2-T1-TUT#3	TUMOR	IV	T1	chr12	56474014	56495876	ERBB3	2	4.82	1.3e-06	amp
BREAST	B2	B2-T0-TUT#1	TUMOR	IV	T0	chr12	56474014	56495876	ERBB3	2	5.08	1.2e-06	amp
BREAST	B2	B2-T0-TUT#2	TUMOR	IV	T0	chr12	56474014	56495876	ERBB3	2	4.67	4.2e-06	amp
BREAST	B2	B2-T1-CTC#1	CTC	IV	T1	chr12	56474014	56495876	ERBB3	2	34.29	0.0022	amp
BREAST	B2	B2-T1-CTC#3	CTC	IV	T1	chr12	56474014	56495876	ERBB3	2	84.72	0.0064	amp
BREAST	B2	B2-T1-DNA#1	PLASMA	IV	T1	chr12	56474014	56495876	ERBB3	2	4.09	2.5e-06	amp
BREAST	B2	B2-T1-CTC#1	CTC	IV	T1	chr5	67522460	67593518	PIK3R1	2	25.12	0.011	amp
BREAST	B2	B2-T1-CTC#3	CTC	IV	T1	chr5	67522460	67593518	PIK3R1	2	90.51	0.0091	amp
BREAST	B2	B2-T1-CTC#2	CTC	IV	T1	chr11	108195999	108236321	ATM.3	2	76.37	0.00018	amp
BREAST	B2	B2-T1-CTC#3	CTC	IV	T1	chr11	108195999	108236321	ATM.3	2	117.89	4.3e-07	amp
BREAST	B2	B2-T1-CTC#2	CTC	IV	T1	chr1	113933858	114226694	MAGI3	2	111.02	7.3e-06	amp
BREAST	B2	B2-T1-CTC#3	CTC	IV	T1	chr1	113933858	114226694	MAGI3	2	123.83	2.6e-15	amp
BREAST	B2	B2-T1-CTC#2	CTC	IV	T1	chr7	116335734	116436208	MET	2	93.84	1.1e-05	amp
BREAST	B2	B2-T1-CTC#3	CTC	IV	T1	chr7	116335734	116436208	MET	2	121.07	2.7e-14	amp
BREAST	B2	B2-T1-CTC#1	CTC	IV	T1	chr9	135771584	135804350	TSC1	2	23.69	0.024	amp
BREAST	B2	B2-T1-CTC#2	CTC	IV	T1	chr9	135771584	135804350	TSC1	2	31.37	0.017	amp
BREAST	B2	B2-T0-TUT#2	TUMOR	IV	T0	chr9	139390479	139405747	NOTCH1.1	2	7.77	0.0013	amp
BREAST	B2	B2-T1-CTC#1	CTC	IV	T1	chr9	139390479	139405747	NOTCH1.1	2	9.04	0.021	amp
BREAST	B2	B2-T1-CTC#2	CTC	IV	T1	chr9	139390479	139405747	NOTCH1.1	2	91.12	2.3e-06	amp
BREAST	B2	B2-T1-CTC#3	CTC	IV	T1	chr9	139390479	139405747	NOTCH1.1	2	87.98	0.00032	amp
BREAST	B2	B2-T1-DNA#1	PLASMA	IV	T1	chr9	139390479	139405747	NOTCH1.1	2	7.27	1.8e-05	amp
BREAST	B2	B2-T1-TUT#3	TUMOR	IV	T1	chr4	142949889	143352479	INPP4B	2	1.12	0.0001	del
BREAST	B2	B2-T0-TUT#1	TUMOR	IV	T0	chr4	142949889	143352479	INPP4B	2	1.1	1.9e-05	del
BREAST	B2	B2-T0-TUT#2	TUMOR	IV	T0	chr4	142949889	143352479	INPP4B	2	1.05	1.7e-05	del
BREAST	B2	B2-T1-TUT#3	TUMOR	IV	T1	chr7	151833846	151860983	KMT2C.1	2	7.57	5.9e-12	amp
BREAST	B2	B2-T0-TUT#1	TUMOR	IV	T0	chr7	151833846	151860983	KMT2C.1	2	5.39	3.9e-09	amp
BREAST	B2	B2-T0-TUT#2	TUMOR	IV	T0	chr7	151833846	151860983	KMT2C.1	2	5.83	1.4e-09	amp
BREAST	B2	B2-T1-CTC#1	CTC	IV	T1	chr7	151833846	151860983	KMT2C.1	2	36.95	6.2e-06	amp
BREAST	B2	B2-T1-CTC#2	CTC	IV	T1	chr7	151833846	151860983	KMT2C.1	2	111.7	1.2e-05	amp
BREAST	B2	B2-T1-CTC#3	CTC	IV	T1	chr7	151833846	151860983	KMT2C.1	2	31.18	0.013	amp
BREAST	B2	B2-T1-DNA#1	PLASMA	IV	T1	chr7	151833846	151860983	KMT2C.1	2	3.4	4.2e-07	amp
BREAST	B2	B2-T1-TUT#3	TUMOR	IV	T1	chr7	151864194	151884970	KMT2C.2	2	6.43	5.2e-05	amp
BREAST	B2	B2-T0-TUT#1	TUMOR	IV	T0	chr7	151864194	151884970	KMT2C.2	2	5.05	0.0002	amp
BREAST	B2	B2-T0-TUT#2	TUMOR	IV	T0	chr7	151864194	151884970	KMT2C.2	2	5.6	0.0001	amp
BREAST	B2	B2-T1-CTC#1	CTC	IV	T1	chr7	151864194	151884970	KMT2C.2	2	47.48	0.00012	amp
BREAST	B2	B2-T1-CTC#2	CTC	IV	T1	chr7	151864194	151884970	KMT2C.2	2	127.55	0.00024	amp
BREAST	B2	B2-T1-TUT#3	TUMOR	IV	T1	chr7	151891015	152132907	KMT2C.3	2	4.27	4.6e-05	amp
BREAST	B2	B2-T1-CTC#3	CTC	IV	T1	chr7	151891015	152132907	KMT2C.3	2	96.61	7.2e-15	amp
BREAST	B2	B2-T1-CTC#2	CTC	IV	T1	chr3	178916552	178952223	PIK3CA	2	97.48	2e-05	amp
BREAST	B2	B2-T1-CTC#3	CTC	IV	T1	chr3	178916552	178952223	PIK3CA	2	102.64	8.6e-06	amp
BREAST	B2	B2-T1-CTC#2	CTC	IV	T1	chr1	216107914	216270586	USH2A.3	2	104.92	1.4e-10	amp
BREAST	B2	B2-T1-CTC#3	CTC	IV	T1	chr1	216107914	216270586	USH2A.3	2	125.77	0.00041	amp
BREAST	B20	B20-T0-TUT#1	TUMOR	IV	T0	chr16	2098549	2138670	TSC2	2	8.4	1.6e-09	amp
BREAST	B20	B20-T1-TUT#3	TUMOR	IV	T1	chr16	2098549	2138670	TSC2	2	11.47	4.6e-13	amp
BREAST	B20	B20-T0-TUT#2	TUMOR	IV	T0	chr16	2098549	2138670	TSC2	2	10.3	1.5e-06	amp
BREAST	B20	B20-T1-CTC#1	CTC	IV	T1	chr16	2098549	2138670	TSC2	2	44.88	0.00018	amp
BREAST	B20	B20-T1-CTC#3	CTC	IV	T1	chr16	2098549	2138670	TSC2	2	12.89	0.03706	amp
BREAST	B20	B20-T2-CTC#5	CTC	IV	T2	chr16	2098549	2138670	TSC2	2	106.18	1.6e-08	amp
BREAST	B20	B20-T2-CTC#6	CTC	IV	T2	chr16	2098549	2138670	TSC2	2	42.76	0.0013	amp
BREAST	B20	B20-T2-DNA#2	PLASMA	IV	T2	chr16	2098549	2138670	TSC2	2	8.43	5.6e-08	amp
BREAST	B20	B20-T1-DNA#1	PLASMA	IV	T1	chr16	2098549	2138670	TSC2	2	12.52	1.3e-07	amp
BREAST	B20	B20-T1-TUT#3	TUMOR	IV	T1	chr9	5021951	5126826	JAK2	2	0.87	0.00029	del
BREAST	B20	B20-T1-CTC#1	CTC	IV	T1	chr1	11166618	11227640	MTOR.1	2	24.19	0.0064	amp
BREAST	B20	B20-T1-CTC#3	CTC	IV	T1	chr1	11166618	11227640	MTOR.1	2	13.04	0.00016	amp
BREAST	B20	B20-T1-CTC#2	CTC	IV	T1	chr1	11166618	11227640	MTOR.1	2	44.7	0.00074	amp
BREAST	B20	B20-T2-CTC#4	CTC	IV	T2	chr1	11166618	11227640	MTOR.1	2	12.43	0.0095	amp
BREAST	B20	B20-T2-CTC#5	CTC	IV	T2	chr1	11166618	11227640	MTOR.1	2	21.7	0.00043	amp
BREAST	B20	B20-T2-CTC#6	CTC	IV	T2	chr1	11166618	11227640	MTOR.1	2	50.92	0.012	amp
BREAST	B20	B20-T2-CTC#7	CTC	IV	T2	chr1	11166618	11227640	MTOR.1	2	111.66	0.0054	amp
BREAST	B20	B20-T2-DNA#2	PLASMA	IV	T2	chr1	11166618	11227640	MTOR.1	2	3.64	2e-06	amp
BREAST	B20	B20-T1-DNA#1	PLASMA	IV	T1	chr1	11166618	11227640	MTOR.1	2	4.76	2.9e-07	amp
BREAST	B20	B20-T1-CTC#3	CTC	IV	T1	chr1	11259257	11319544	MTOR.2	2	9.21	0.00896	amp
BREAST	B20	B20-T1-CTC#2	CTC	IV	T1	chr1	11259257	11319544	MTOR.2	2	34.6	2.7e-05	amp
BREAST	B20	B20-T2-CTC#4	CTC	IV	T2	chr1	11259257	11319544	MTOR.2	2	116.69	5.4e-05	amp
BREAST	B20	B20-T2-CTC#5	CTC	IV	T2	chr1	11259257	11319544	MTOR.2	2	44.7	0.015	amp
BREAST	B20	B20-T2-CTC#6	CTC	IV	T2	chr1	11259257	11319544	MTOR.2	2	65.13	0.047	amp
BREAST	B20	B20-T2-DNA#2	PLASMA	IV	T2	chr1	11259257	11319544	MTOR.2	2	3.11	4.6e-06	amp
BREAST	B20	B20-T1-DNA#1	PLASMA	IV	T1	chr1	11259257	11319544	MTOR.2	2	3.96	5.9e-06	amp
BREAST	B20	B20-T1-CTC#1	CTC	IV	T1	chr17	29422372	29592432	NF1.1	2	81.97	0.00028	amp
BREAST	B20	B20-T1-CTC#3	CTC	IV	T1	chr17	29422372	29592432	NF1.1	2	18.06	0.00685	amp
BREAST	B20	B20-T1-CTC#2	CTC	IV	T1	chr17	29422372	29592432	NF1.1	2	38.14	0.0058	amp
BREAST	B20	B20-T2-CTC#4	CTC	IV	T2	chr17	29422372	29592432	NF1.1	2	52.38	0.037	amp
BREAST	B20	B20-T2-CTC#5	CTC	IV	T2	chr17	29422372	29592432	NF1.1	2	69.47	0.031	amp
BREAST	B20	B20-T2-CTC#6	CTC	IV	T2	chr17	29422372	29592432	NF1.1	2	100.32	0.0017	amp
BREAST	B20	B20-T2-CTC#7	CTC	IV	T2	chr17	29422372	29592432	NF1.1	2	25.45	0.034	amp
BREAST	B20	B20-T0-TUT#2	TUMOR	IV	T0	chr17	29652782	29701221	NF1.2	2	12.58	0.012	amp
BREAST	B20	B20-T1-CTC#1	CTC	IV	T1	chr17	29652782	29701221	NF1.2	2	24.66	0.012	amp
BREAST	B20	B20-T1-CTC#3	CTC	IV	T1	chr17	29652782	29701221	NF1.2	2	25.73	0.00387	amp
BREAST	B20	B20-T1-CTC#2	CTC	IV	T1	chr17	29652782	29701221	NF1.2	2	47.05	0.00085	amp
BREAST	B20	B20-T2-CTC#4	CTC	IV	T2	chr17	29652782	29701221	NF1.2	2	45.22	0.00064	amp
BREAST	B20	B20-T2-CTC#5	CTC	IV	T2	chr17	29652782	29701221	NF1.2	2	49.67	0.00019	amp
BREAST	B20	B20-T2-CTC#6	CTC	IV	T2	chr17	29652782	29701221	NF1.2	2	25.17	0.038	amp
BREAST	B20	B20-T2-CTC#7	CTC	IV	T2	chr17	29652782	29701221	NF1.2	2	79.8	0.0022	amp
BREAST	B20	B20-T1-TUT#3	TUMOR	IV	T1	chr13	32928921	32972985	BRCA2.3	2	0.99	1.2e-06	del
BREAST	B20	B20-T1-CTC#1	CTC	IV	T1	chr13	32928921	32972985	BRCA2.3	2	40.47	0.0024	amp
BREAST	B20	B20-T1-CTC#2	CTC	IV	T1	chr13	32928921	32972985	BRCA2.3	2	10.83	0.041	amp
BREAST	B20	B20-T2-CTC#4	CTC	IV	T2	chr13	32928921	32972985	BRCA2.3	2	67.02	4.8e-05	amp
BREAST	B20	B20-T2-CTC#5	CTC	IV	T2	chr13	32928921	32972985	BRCA2.3	2	60.25	4.2e-05	amp
BREAST	B20	B20-T2-CTC#6	CTC	IV	T2	chr13	32928921	32972985	BRCA2.3	2	29.1	0.018	amp
BREAST	B20	B20-T2-CTC#7	CTC	IV	T2	chr13	32928921	32972985	BRCA2.3	2	83.38	4.8e-06	amp
BREAST	B20	B20-T1-CTC#1	CTC	IV	T1	chr17	41197635	41276221	BRCA1	2	69.87	0.028	amp
BREAST	B20	B20-T2-CTC#5	CTC	IV	T2	chr17	41197635	41276221	BRCA1	2	111.44	0.044	amp
BREAST	B20	B20-T2-CTC#6	CTC	IV	T2	chr17	41197635	41276221	BRCA1	2	70.53	0.015	amp
BREAST	B20	B20-T2-CTC#7	CTC	IV	T2	chr17	41197635	41276221	BRCA1	2	43.87	0.031	amp
BREAST	B20	B20-T0-TUT#1	TUMOR	IV	T0	chr13	48881362	49054267	RB1+LPAR6	2	0.91	1.6e-07	del
BREAST	B20	B20-T1-TUT#3	TUMOR	IV	T1	chr13	48881362	49054267	RB1+LPAR6	2	0.9	1.1e-07	del
BREAST	B20	B20-T1-CTC#1	CTC	IV	T1	chr13	48881362	49054267	RB1+LPAR6	2	111.82	4.3e-11	amp
BREAST	B20	B20-T1-CTC#3	CTC	IV	T1	chr13	48881362	49054267	RB1+LPAR6	2	28.48	0.00333	amp
BREAST	B20	B20-T1-CTC#2	CTC	IV	T1	chr13	48881362	49054267	RB1+LPAR6	2	32.45	0.00061	amp
BREAST	B20	B20-T2-CTC#5	CTC	IV	T2	chr13	48881362	49054267	RB1+LPAR6	2	70.5	5.9e-06	amp
BREAST	B20	B20-T2-CTC#6	CTC	IV	T2	chr13	48881362	49054267	RB1+LPAR6	2	58.55	6.6e-05	amp
BREAST	B20	B20-T2-CTC#7	CTC	IV	T2	chr13	48881362	49054267	RB1+LPAR6	2	68.63	2e-05	amp
BREAST	B20	B20-T2-DNA#2	PLASMA	IV	T2	chr13	48881362	49054267	RB1+LPAR6	2	0.99	1.1e-05	del
BREAST	B20	B20-T1-DNA#1	PLASMA	IV	T1	chr13	48881362	49054267	RB1+LPAR6	2	1.06	0.00085	del
BREAST	B20	B20-T1-TUT#3	TUMOR	IV	T1	chr7	55086921	55273421	EGFR	2	3.28	1.6e-05	amp
BREAST	B20	B20-T1-CTC#1	CTC	IV	T1	chr7	55086921	55273421	EGFR	2	117.97	1.4e-06	amp
BREAST	B20	B20-T1-CTC#3	CTC	IV	T1	chr7	55086921	55273421	EGFR	2	11.54	0.00013	amp
BREAST	B20	B20-T1-CTC#2	CTC	IV	T1	chr7	55086921	55273421	EGFR	2	34.51	0.00055	amp
BREAST	B20	B20-T2-CTC#5	CTC	IV	T2	chr7	55086921	55273421	EGFR	2	12.64	0.016	amp
BREAST	B20	B20-T2-CTC#7	CTC	IV	T2	chr7	55086921	55273421	EGFR	2	77.78	0.00063	amp
BREAST	B20	B20-T1-DNA#1	PLASMA	IV	T1	chr7	55086921	55273421	EGFR	2	3.68	9.6e-05	amp
BREAST	B20	B20-T1-CTC#1	CTC	IV	T1	chr5	56111762	56189541	MAP3K1	2	53.48	0.00044	amp
BREAST	B20	B20-T2-CTC#6	CTC	IV	T2	chr5	56111762	56189541	MAP3K1	2	43.04	0.0086	amp
BREAST	B20	B20-T0-TUT#1	TUMOR	IV	T0	chr12	56474014	56495876	ERBB3	2	4.09	6.4e-07	amp
BREAST	B20	B20-T1-TUT#3	TUMOR	IV	T1	chr12	56474014	56495876	ERBB3	2	4.07	2.1e-06	amp
BREAST	B20	B20-T1-CTC#3	CTC	IV	T1	chr12	56474014	56495876	ERBB3	2	8.28	0.01022	amp
BREAST	B20	B20-T2-CTC#4	CTC	IV	T2	chr12	56474014	56495876	ERBB3	2	15.42	0.029	amp
BREAST	B20	B20-T2-CTC#5	CTC	IV	T2	chr12	56474014	56495876	ERBB3	2	28.3	0.0018	amp
BREAST	B20	B20-T2-CTC#6	CTC	IV	T2	chr12	56474014	56495876	ERBB3	2	56.44	0.036	amp
BREAST	B20	B20-T2-CTC#7	CTC	IV	T2	chr12	56474014	56495876	ERBB3	2	105.67	0.00074	amp
BREAST	B20	B20-T1-DNA#1	PLASMA	IV	T1	chr12	56474014	56495876	ERBB3	2	3.97	0.00026	amp
BREAST	B20	B20-T1-CTC#1	CTC	IV	T1	chr1	65300198	65352004	JAK1	2	75.89	0.0069	amp
BREAST	B20	B20-T1-CTC#2	CTC	IV	T1	chr1	65300198	65352004	JAK1	2	18.02	0.0043	amp
BREAST	B20	B20-T2-CTC#4	CTC	IV	T2	chr1	65300198	65352004	JAK1	2	104.03	0.035	amp
BREAST	B20	B20-T2-CTC#7	CTC	IV	T2	chr1	65300198	65352004	JAK1	2	98.95	0.039	amp
BREAST	B20	B20-T1-CTC#1	CTC	IV	T1	chr5	67522460	67593518	PIK3R1	2	22.25	0.026	amp
BREAST	B20	B20-T2-CTC#4	CTC	IV	T2	chr5	67522460	67593518	PIK3R1	2	22.16	0.045	amp
BREAST	B20	B20-T2-CTC#5	CTC	IV	T2	chr5	67522460	67593518	PIK3R1	2	24.66	0.022	amp
BREAST	B20	B20-T2-CTC#6	CTC	IV	T2	chr5	67522460	67593518	PIK3R1	2	76.14	0.02	amp
BREAST	B20	B20-T1-CTC#3	CTC	IV	T1	chr16	68772190	68867450	CDH1	2	7.16	0.00134	amp
BREAST	B20	B20-T2-CTC#4	CTC	IV	T2	chr16	68772190	68867450	CDH1	2	83.34	0.019	amp
BREAST	B20	B20-T2-CTC#7	CTC	IV	T2	chr16	68772190	68867450	CDH1	2	89.7	0.0061	amp
BREAST	B20	B20-T0-TUT#1	TUMOR	IV	T0	chr11	108137833	108192182	ATM.2	2	1.08	1e-05	del
BREAST	B20	B20-T1-CTC#2	CTC	IV	T1	chr11	108137833	108192182	ATM.2	2	14.17	0.029	amp
BREAST	B20	B20-T2-CTC#4	CTC	IV	T2	chr11	108137833	108192182	ATM.2	2	33.21	0.0083	amp
BREAST	B20	B20-T2-CTC#5	CTC	IV	T2	chr11	108137833	108192182	ATM.2	2	122.13	0.0025	amp
BREAST	B20	B20-T2-CTC#6	CTC	IV	T2	chr11	108137833	108192182	ATM.2	2	26.4	0.014	amp
BREAST	B20	B20-T0-TUT#1	TUMOR	IV	T0	chr11	108195999	108236321	ATM.3	2	1.02	6.6e-06	del
BREAST	B20	B20-T1-CTC#1	CTC	IV	T1	chr11	108195999	108236321	ATM.3	2	52.38	0.0048	amp
BREAST	B20	B20-T2-CTC#4	CTC	IV	T2	chr11	108195999	108236321	ATM.3	2	44.77	0.0055	amp
BREAST	B20	B20-T2-CTC#6	CTC	IV	T2	chr11	108195999	108236321	ATM.3	2	26.79	0.033	amp
BREAST	B20	B20-T2-CTC#7	CTC	IV	T2	chr11	108195999	108236321	ATM.3	2	39.02	0.0011	amp
BREAST	B20	B20-T2-DNA#2	PLASMA	IV	T2	chr11	108195999	108236321	ATM.3	2	1.04	1e-05	del
BREAST	B20	B20-T1-DNA#1	PLASMA	IV	T1	chr11	108195999	108236321	ATM.3	2	1	0.00015	del
BREAST	B20	B20-T1-TUT#3	TUMOR	IV	T1	chr1	113933858	114226694	MAGI3	2	1.15	5.7e-07	del
BREAST	B20	B20-T0-TUT#2	TUMOR	IV	T0	chr1	113933858	114226694	MAGI3	2	0.71	0.025	del
BREAST	B20	B20-T1-CTC#1	CTC	IV	T1	chr1	113933858	114226694	MAGI3	2	35.63	3.5e-05	amp
BREAST	B20	B20-T1-CTC#2	CTC	IV	T1	chr1	113933858	114226694	MAGI3	2	19.69	0.017	amp
BREAST	B20	B20-T2-CTC#4	CTC	IV	T2	chr1	113933858	114226694	MAGI3	2	19.83	0.0082	amp
BREAST	B20	B20-T2-CTC#5	CTC	IV	T2	chr1	113933858	114226694	MAGI3	2	24.67	0.0013	amp
BREAST	B20	B20-T2-CTC#7	CTC	IV	T2	chr1	113933858	114226694	MAGI3	2	21.79	0.011	amp
BREAST	B20	B20-T1-CTC#1	CTC	IV	T1	chr7	116335734	116436208	MET	2	28.65	0.00026	amp
BREAST	B20	B20-T1-CTC#2	CTC	IV	T1	chr7	116335734	116436208	MET	2	15.45	0.034	amp
BREAST	B20	B20-T2-CTC#4	CTC	IV	T2	chr7	116335734	116436208	MET	2	71.81	0.00013	amp
BREAST	B20	B20-T2-CTC#5	CTC	IV	T2	chr7	116335734	116436208	MET	2	89.02	1.2e-10	amp
BREAST	B20	B20-T2-CTC#6	CTC	IV	T2	chr7	116335734	116436208	MET	2	13.07	0.036	amp
BREAST	B20	B20-T2-CTC#7	CTC	IV	T2	chr7	116335734	116436208	MET	2	24.47	0.0025	amp
BREAST	B20	B20-T0-TUT#2	TUMOR	IV	T0	chr9	135771584	135804350	TSC1	2	5.79	0.04	amp
BREAST	B20	B20-T1-CTC#1	CTC	IV	T1	chr9	135771584	135804350	TSC1	2	19.57	0.048	amp
BREAST	B20	B20-T1-CTC#3	CTC	IV	T1	chr9	135771584	135804350	TSC1	2	11.17	0.03814	amp
BREAST	B20	B20-T1-CTC#2	CTC	IV	T1	chr9	135771584	135804350	TSC1	2	44.49	0.0008	amp
BREAST	B20	B20-T2-CTC#4	CTC	IV	T2	chr9	135771584	135804350	TSC1	2	14.82	0.042	amp
BREAST	B20	B20-T2-CTC#5	CTC	IV	T2	chr9	135771584	135804350	TSC1	2	24.2	0.0082	amp
BREAST	B20	B20-T2-CTC#6	CTC	IV	T2	chr9	135771584	135804350	TSC1	2	98.73	0.011	amp
BREAST	B20	B20-T2-CTC#7	CTC	IV	T2	chr9	135771584	135804350	TSC1	2	80.57	0.031	amp
BREAST	B20	B20-T1-CTC#1	CTC	IV	T1	chr3	142168206	142243092	ATR.1	2	20.34	0.03	amp
BREAST	B20	B20-T1-CTC#2	CTC	IV	T1	chr3	142168206	142243092	ATR.1	2	97.29	8.5e-05	amp
BREAST	B20	B20-T2-CTC#4	CTC	IV	T2	chr3	142168206	142243092	ATR.1	2	29.4	0.031	amp
BREAST	B20	B20-T2-CTC#5	CTC	IV	T2	chr3	142168206	142243092	ATR.1	2	84.35	8.3e-06	amp
BREAST	B20	B20-T1-CTC#1	CTC	IV	T1	chr3	142253859	142297579	ATR.2	2	27.02	0.041	amp
BREAST	B20	B20-T2-CTC#4	CTC	IV	T2	chr3	142253859	142297579	ATR.2	2	78.26	0.024	amp
BREAST	B20	B20-T2-CTC#5	CTC	IV	T2	chr3	142253859	142297579	ATR.2	2	43.59	0.0088	amp
BREAST	B20	B20-T1-TUT#3	TUMOR	IV	T1	chr4	142949889	143352479	INPP4B	2	1.2	3.3e-06	del
BREAST	B20	B20-T1-CTC#1	CTC	IV	T1	chr4	142949889	143352479	INPP4B	2	69.21	6.8e-05	amp
BREAST	B20	B20-T1-CTC#3	CTC	IV	T1	chr4	142949889	143352479	INPP4B	2	44.29	0.0009	amp
BREAST	B20	B20-T1-CTC#2	CTC	IV	T1	chr4	142949889	143352479	INPP4B	2	52.73	0.00068	amp
BREAST	B20	B20-T2-CTC#4	CTC	IV	T2	chr4	142949889	143352479	INPP4B	2	69.82	1.1e-05	amp
BREAST	B20	B20-T2-CTC#6	CTC	IV	T2	chr4	142949889	143352479	INPP4B	2	51.91	0.00085	amp
BREAST	B20	B20-T2-DNA#2	PLASMA	IV	T2	chr4	142949889	143352479	INPP4B	2	1.15	8.8e-05	del
BREAST	B20	B20-T1-CTC#3	CTC	IV	T1	chr7	151833846	151860983	KMT2C.1	2	7.24	0.01752	amp
BREAST	B20	B20-T1-CTC#2	CTC	IV	T1	chr7	151833846	151860983	KMT2C.1	2	34.62	0.048	amp
BREAST	B20	B20-T2-CTC#4	CTC	IV	T2	chr7	151833846	151860983	KMT2C.1	2	18.07	0.0026	amp
BREAST	B20	B20-T2-CTC#5	CTC	IV	T2	chr7	151833846	151860983	KMT2C.1	2	46.3	0.038	amp
BREAST	B20	B20-T1-CTC#3	CTC	IV	T1	chr7	151864194	151884970	KMT2C.2	2	9.63	0.01787	amp
BREAST	B20	B20-T2-CTC#4	CTC	IV	T2	chr7	151864194	151884970	KMT2C.2	2	70.49	0.00022	amp
BREAST	B20	B20-T2-CTC#5	CTC	IV	T2	chr7	151864194	151884970	KMT2C.2	2	55.03	0.0016	amp
BREAST	B20	B20-T2-CTC#7	CTC	IV	T2	chr7	151864194	151884970	KMT2C.2	2	47.35	0.013	amp
BREAST	B20	B20-T1-CTC#1	CTC	IV	T1	chr7	151891015	152132907	KMT2C.3	2	24.76	0.0019	amp
BREAST	B20	B20-T1-CTC#2	CTC	IV	T1	chr7	151891015	152132907	KMT2C.3	2	124.91	6e-16	amp
BREAST	B20	B20-T2-CTC#4	CTC	IV	T2	chr7	151891015	152132907	KMT2C.3	2	32.19	0.00017	amp
BREAST	B20	B20-T2-CTC#5	CTC	IV	T2	chr7	151891015	152132907	KMT2C.3	2	47.9	1.8e-05	amp
BREAST	B20	B20-T2-CTC#6	CTC	IV	T2	chr7	151891015	152132907	KMT2C.3	2	18.36	0.0049	amp
BREAST	B20	B20-T2-CTC#7	CTC	IV	T2	chr7	151891015	152132907	KMT2C.3	2	71.98	2.7e-09	amp
BREAST	B20	B20-T1-CTC#1	CTC	IV	T1	chr3	178916552	178952223	PIK3CA	2	103.52	0.0019	amp
BREAST	B20	B20-T1-CTC#2	CTC	IV	T1	chr3	178916552	178952223	PIK3CA	2	20.15	0.037	amp
BREAST	B20	B20-T2-CTC#4	CTC	IV	T2	chr3	178916552	178952223	PIK3CA	2	95.84	0.022	amp
BREAST	B20	B20-T2-CTC#5	CTC	IV	T2	chr3	178916552	178952223	PIK3CA	2	13.61	0.046	amp
BREAST	B20	B20-T1-CTC#1	CTC	IV	T1	chr2	212426556	212989725	ERBB4.3	2	18.4	0.015	amp
BREAST	B20	B20-T1-CTC#2	CTC	IV	T1	chr2	212426556	212989725	ERBB4.3	2	23.09	0.027	amp
BREAST	B20	B20-T2-CTC#5	CTC	IV	T2	chr2	212426556	212989725	ERBB4.3	2	46.13	0.001	amp
BREAST	B20	B20-T2-CTC#6	CTC	IV	T2	chr2	212426556	212989725	ERBB4.3	2	106.51	5e-10	amp
BREAST	B20	B20-T1-CTC#1	CTC	IV	T1	chr1	215799086	215853781	USH2A.1	2	20.84	0.015	amp
BREAST	B20	B20-T2-CTC#6	CTC	IV	T2	chr1	215799086	215853781	USH2A.1	2	46.82	0.0011	amp
BREAST	B20	B20-T1-CTC#2	CTC	IV	T1	chr1	215901329	216074313	USH2A.2	2	14.66	0.0051	amp
BREAST	B20	B20-T2-CTC#4	CTC	IV	T2	chr1	215901329	216074313	USH2A.2	2	94.2	0.0088	amp
BREAST	B20	B20-T2-CTC#5	CTC	IV	T2	chr1	215901329	216074313	USH2A.2	2	17.2	0.026	amp
BREAST	B20	B20-T2-CTC#6	CTC	IV	T2	chr1	215901329	216074313	USH2A.2	2	56.81	0.00018	amp
BREAST	B20	B20-T2-CTC#7	CTC	IV	T2	chr1	215901329	216074313	USH2A.2	2	79.43	4.9e-06	amp
BREAST	B20	B20-T1-CTC#1	CTC	IV	T1	chr1	216107914	216270586	USH2A.3	2	42.09	0.0013	amp
BREAST	B20	B20-T1-CTC#3	CTC	IV	T1	chr1	216107914	216270586	USH2A.3	2	22.64	0.00757	amp
BREAST	B20	B20-T1-CTC#2	CTC	IV	T1	chr1	216107914	216270586	USH2A.3	2	35.88	0.027	amp
BREAST	B20	B20-T2-CTC#4	CTC	IV	T2	chr1	216107914	216270586	USH2A.3	2	27.98	0.049	amp
BREAST	B20	B20-T2-CTC#5	CTC	IV	T2	chr1	216107914	216270586	USH2A.3	2	28.4	0.0041	amp
BREAST	B20	B20-T2-CTC#6	CTC	IV	T2	chr1	216107914	216270586	USH2A.3	2	50.1	0.00045	amp
BREAST	B20	B20-T2-CTC#7	CTC	IV	T2	chr1	216107914	216270586	USH2A.3	2	123.94	0.0011	amp
BREAST	B20	B20-T2-CTC#5	CTC	IV	T2	chr1	216348532	216595710	USH2A.4	2	29.37	0.041	amp
BREAST	B20	B20-T2-CTC#6	CTC	IV	T2	chr1	216348532	216595710	USH2A.4	2	32.86	0.028	amp
BREAST	B22	B22-T1-CTC#2	CTC	IV	T1	chr16	2098549	2138670	TSC2	2	59.41	0.0001	amp
BREAST	B22	B22-T2-CTC#4	CTC	IV	T2	chr16	2098549	2138670	TSC2	2	72.85	2.7e-05	amp
BREAST	B22	B22-T1-CTC#1	CTC	IV	T1	chr1	11166618	11227640	MTOR.1	2	35.1	8.8e-05	amp
BREAST	B22	B22-T1-CTC#2	CTC	IV	T1	chr1	11166618	11227640	MTOR.1	2	96.58	0.017	amp
BREAST	B22	B22-T2-CTC#4	CTC	IV	T2	chr1	11166618	11227640	MTOR.1	2	66.22	0.011	amp
BREAST	B22	B22-T2-CTC#5	CTC	IV	T2	chr1	11166618	11227640	MTOR.1	2	10.82	0.013	amp
BREAST	B22	B22-T1-CTC#1	CTC	IV	T1	chr1	11259257	11319544	MTOR.2	2	41.23	0.00017	amp
BREAST	B22	B22-T1-CTC#2	CTC	IV	T1	chr1	11259257	11319544	MTOR.2	2	27.43	0.025	amp
BREAST	B22	B22-T2-CTC#4	CTC	IV	T2	chr1	11259257	11319544	MTOR.2	2	88.36	0.017	amp
BREAST	B22	B22-T2-CTC#5	CTC	IV	T2	chr1	11259257	11319544	MTOR.2	2	10.78	0.0062	amp
BREAST	B22	B22-T1-CTC#2	CTC	IV	T1	chr17	29422372	29592432	NF1.1	2	125.47	0.0005	amp
BREAST	B22	B22-T2-CTC#5	CTC	IV	T2	chr17	29422372	29592432	NF1.1	2	13.06	0.015	amp
BREAST	B22	B22-T1-CTC#1	CTC	IV	T1	chr17	29652782	29701221	NF1.2	2	24.32	0.004	amp
BREAST	B22	B22-T1-CTC#2	CTC	IV	T1	chr17	29652782	29701221	NF1.2	2	70.01	9.4e-05	amp
BREAST	B22	B22-T2-CTC#5	CTC	IV	T2	chr17	29652782	29701221	NF1.2	2	50.97	0.00014	amp
BREAST	B22	B22-T1-CTC#2	CTC	IV	T1	chr13	32928921	32972985	BRCA2.3	2	52.67	0.00018	amp
BREAST	B22	B22-T2-CTC#4	CTC	IV	T2	chr13	32928921	32972985	BRCA2.3	2	42.66	0.0024	amp
BREAST	B22	B22-T2-CTC#5	CTC	IV	T2	chr13	32928921	32972985	BRCA2.3	2	29.84	0.00094	amp
BREAST	B22	B22-T1-CTC#2	CTC	IV	T1	chr17	41197635	41276221	BRCA1	2	71.58	0.025	amp
BREAST	B22	B22-T2-CTC#4	CTC	IV	T2	chr17	41197635	41276221	BRCA1	2	108.89	0.0036	amp
BREAST	B22	B22-T1-CTC#1	CTC	IV	T1	chr13	48881362	49054267	RB1+LPAR6	2	67.46	4.8e-07	amp
BREAST	B22	B22-T1-CTC#2	CTC	IV	T1	chr13	48881362	49054267	RB1+LPAR6	2	95.28	1.3e-06	amp
BREAST	B22	B22-T2-CTC#4	CTC	IV	T2	chr13	48881362	49054267	RB1+LPAR6	2	98.19	0.046	amp
BREAST	B22	B22-T2-CTC#5	CTC	IV	T2	chr13	48881362	49054267	RB1+LPAR6	2	36.6	0.00034	amp
BREAST	B22	B22-T1-CTC#2	CTC	IV	T1	chr7	55086921	55273421	EGFR	2	123.32	1.3e-06	amp
BREAST	B22	B22-T2-CTC#5	CTC	IV	T2	chr7	55086921	55273421	EGFR	2	8.12	0.027	amp
BREAST	B22	B22-T1-TUT#1	TUMOR	IV	T1	chr5	56111762	56189541	MAP3K1	2	1.01	5.3e-05	del
BREAST	B22	B22-T1-CTC#1	CTC	IV	T1	chr5	56111762	56189541	MAP3K1	2	31.04	0.0086	amp
BREAST	B22	B22-T2-CTC#4	CTC	IV	T2	chr5	56111762	56189541	MAP3K1	2	88.45	2.2e-05	amp
BREAST	B22	B22-T2-CTC#5	CTC	IV	T2	chr5	56111762	56189541	MAP3K1	2	12.96	0.0062	amp
BREAST	B22	B22-T1-CTC#1	CTC	IV	T1	chr12	56474014	56495876	ERBB3	2	26.22	0.0058	amp
BREAST	B22	B22-T1-CTC#2	CTC	IV	T1	chr12	56474014	56495876	ERBB3	2	61.44	0.016	amp
BREAST	B22	B22-T2-CTC#5	CTC	IV	T2	chr12	56474014	56495876	ERBB3	2	16.94	0.0084	amp
BREAST	B22	B22-T1-CTC#1	CTC	IV	T1	chr1	65300198	65352004	JAK1	2	44.52	0.00081	amp
BREAST	B22	B22-T1-CTC#2	CTC	IV	T1	chr1	65300198	65352004	JAK1	2	36.97	0.026	amp
BREAST	B22	B22-T2-CTC#4	CTC	IV	T2	chr1	65300198	65352004	JAK1	2	44.91	0.026	amp
BREAST	B22	B22-T2-CTC#5	CTC	IV	T2	chr1	65300198	65352004	JAK1	2	15.99	0.012	amp
BREAST	B22	B22-T1-TUT#1	TUMOR	IV	T1	chr11	108137833	108192182	ATM.2	2	0.69	0.0096	del
BREAST	B22	B22-T1-CTC#1	CTC	IV	T1	chr11	108137833	108192182	ATM.2	2	21.21	0.0066	amp
BREAST	B22	B22-T2-CTC#4	CTC	IV	T2	chr11	108137833	108192182	ATM.2	2	39.29	0.0014	amp
BREAST	B22	B22-T2-CTC#5	CTC	IV	T2	chr11	108137833	108192182	ATM.2	2	98.28	1.2e-07	amp
BREAST	B22	B22-T1-TUT#1	TUMOR	IV	T1	chr11	108195999	108236321	ATM.3	2	0.76	0.0063	del
BREAST	B22	B22-T1-CTC#1	CTC	IV	T1	chr11	108195999	108236321	ATM.3	2	12.99	0.012	amp
BREAST	B22	B22-T1-CTC#2	CTC	IV	T1	chr11	108195999	108236321	ATM.3	2	53.02	0.036	amp
BREAST	B22	B22-T2-CTC#4	CTC	IV	T2	chr11	108195999	108236321	ATM.3	2	20.82	0.031	amp
BREAST	B22	B22-T2-CTC#5	CTC	IV	T2	chr11	108195999	108236321	ATM.3	2	32.43	0.0048	amp
BREAST	B22	B22-T1-CTC#2	CTC	IV	T1	chr1	113933858	114226694	MAGI3	2	119.06	0.00039	amp
BREAST	B22	B22-T2-CTC#5	CTC	IV	T2	chr1	113933858	114226694	MAGI3	2	42.94	9.1e-06	amp
BREAST	B22	B22-T1-CTC#1	CTC	IV	T1	chr7	116335734	116436208	MET	2	63.72	4.5e-07	amp
BREAST	B22	B22-T1-CTC#2	CTC	IV	T1	chr7	116335734	116436208	MET	2	94.39	0.0024	amp
BREAST	B22	B22-T2-CTC#4	CTC	IV	T2	chr7	116335734	116436208	MET	2	38.85	0.00046	amp
BREAST	B22	B22-T2-CTC#5	CTC	IV	T2	chr7	116335734	116436208	MET	2	11.89	0.022	amp
BREAST	B22	B22-T1-CTC#1	CTC	IV	T1	chr9	135771584	135804350	TSC1	2	52.6	0.024	amp
BREAST	B22	B22-T2-CTC#5	CTC	IV	T2	chr9	135771584	135804350	TSC1	2	13.26	0.027	amp
BREAST	B22	B22-T1-CTC#2	CTC	IV	T1	chr3	142168206	142243092	ATR.1	2	30.66	0.016	amp
BREAST	B22	B22-T2-CTC#5	CTC	IV	T2	chr3	142168206	142243092	ATR.1	2	46.97	0.0021	amp
BREAST	B22	B22-T1-CTC#2	CTC	IV	T1	chr3	142253859	142297579	ATR.2	2	53.05	0.034	amp
BREAST	B22	B22-T2-CTC#5	CTC	IV	T2	chr3	142253859	142297579	ATR.2	2	50.28	0.0083	amp
BREAST	B22	B22-T1-CTC#1	CTC	IV	T1	chr4	142949889	143352479	INPP4B	2	33.74	0.012	amp
BREAST	B22	B22-T1-CTC#2	CTC	IV	T1	chr4	142949889	143352479	INPP4B	2	59.69	0.0017	amp
BREAST	B22	B22-T2-CTC#4	CTC	IV	T2	chr4	142949889	143352479	INPP4B	2	86.45	3.6e-06	amp
BREAST	B22	B22-T1-CTC#2	CTC	IV	T1	chr7	151833846	151860983	KMT2C.1	2	103.45	0.0002	amp
BREAST	B22	B22-T2-CTC#4	CTC	IV	T2	chr7	151833846	151860983	KMT2C.1	2	101.82	0.0003	amp
BREAST	B22	B22-T1-CTC#1	CTC	IV	T1	chr7	151891015	152132907	KMT2C.3	2	24.67	0.00028	amp
BREAST	B22	B22-T1-CTC#2	CTC	IV	T1	chr7	151891015	152132907	KMT2C.3	2	61.74	0.0016	amp
BREAST	B22	B22-T2-CTC#4	CTC	IV	T2	chr7	151891015	152132907	KMT2C.3	2	65.05	0.014	amp
BREAST	B22	B22-T2-CTC#5	CTC	IV	T2	chr7	151891015	152132907	KMT2C.3	2	105.15	0.0006	amp
BREAST	B22	B22-T1-CTC#2	CTC	IV	T1	chr2	212426556	212989725	ERBB4.3	2	23.66	0.027	amp
BREAST	B22	B22-T2-CTC#4	CTC	IV	T2	chr2	212426556	212989725	ERBB4.3	2	75.01	1.1e-05	amp
BREAST	B22	B22-T2-CTC#5	CTC	IV	T2	chr2	212426556	212989725	ERBB4.3	2	69.42	9.5e-05	amp
BREAST	B22	B22-T2-CTC#4	CTC	IV	T2	chr1	215901329	216074313	USH2A.2	2	30.23	0.023	amp
BREAST	B22	B22-T2-CTC#5	CTC	IV	T2	chr1	215901329	216074313	USH2A.2	2	22.56	0.0051	amp
BREAST	B22	B22-T1-CTC#1	CTC	IV	T1	chr1	216107914	216270586	USH2A.3	2	50.44	6.7e-05	amp
BREAST	B22	B22-T1-CTC#2	CTC	IV	T1	chr1	216107914	216270586	USH2A.3	2	64.42	6.5e-05	amp
BREAST	B22	B22-T2-CTC#4	CTC	IV	T2	chr1	216107914	216270586	USH2A.3	2	58.51	0.0019	amp
BREAST	B22	B22-T2-CTC#5	CTC	IV	T2	chr1	216107914	216270586	USH2A.3	2	34.27	0.0028	amp
BREAST	B22	B22-T1-CTC#2	CTC	IV	T1	chr1	216348532	216595710	USH2A.4	2	71.7	0.00045	amp
BREAST	B22	B22-T2-CTC#4	CTC	IV	T2	chr1	216348532	216595710	USH2A.4	2	126.63	0.0017	amp
BREAST	B23	B23-T1-CTC#1	CTC	II	T1	chr16	2098549	2138670	TSC2	2	25.27	0.0024	amp
BREAST	B23	B23-T1-CTC#2	CTC	II	T1	chr16	2098549	2138670	TSC2	2	58.08	0.00017	amp
BREAST	B23	B23-T1-CTC#1	CTC	II	T1	chr9	5021951	5126826	JAK2	2	54.23	0.0035	amp
BREAST	B23	B23-T1-CTC#2	CTC	II	T1	chr9	5021951	5126826	JAK2	2	40.96	0.0051	amp
BREAST	B23	B23-T1-CTC#1	CTC	II	T1	chr1	11166618	11227640	MTOR.1	2	18.46	0.00051	amp
BREAST	B23	B23-T1-CTC#2	CTC	II	T1	chr1	11166618	11227640	MTOR.1	2	16.59	0.00069	amp
BREAST	B23	B23-T3-DNA#3	PLASMA	II	T3	chr1	11166618	11227640	MTOR.1	2	3.73	7.3e-06	amp
BREAST	B23	B23-T1-CTC#1	CTC	II	T1	chr1	11259257	11319544	MTOR.2	2	107.08	0.013	amp
BREAST	B23	B23-T1-CTC#2	CTC	II	T1	chr1	11259257	11319544	MTOR.2	2	100.21	0.037	amp
BREAST	B23	B23-T1-CTC#1	CTC	II	T1	chr13	32928921	32972985	BRCA2.3	2	73.51	1.6e-06	amp
BREAST	B23	B23-T1-CTC#2	CTC	II	T1	chr13	32928921	32972985	BRCA2.3	2	65.39	1.4e-05	amp
BREAST	B23	B23-T1-CTC#1	CTC	II	T1	chr17	41197635	41276221	BRCA1	2	113.82	0.023	amp
BREAST	B23	B23-T1-CTC#2	CTC	II	T1	chr17	41197635	41276221	BRCA1	2	23.06	0.011	amp
BREAST	B23	B23-T1-CTC#1	CTC	II	T1	chr13	48881362	49054267	RB1+LPAR6	2	24.19	0.0034	amp
BREAST	B23	B23-T1-CTC#2	CTC	II	T1	chr13	48881362	49054267	RB1+LPAR6	2	36.7	0.00033	amp
BREAST	B23	B23-T1-CTC#1	CTC	II	T1	chr5	56111762	56189541	MAP3K1	2	43.14	3.8e-06	amp
BREAST	B23	B23-T1-CTC#2	CTC	II	T1	chr5	56111762	56189541	MAP3K1	2	29.67	4.9e-05	amp
BREAST	B23	B23-T1-CTC#1	CTC	II	T1	chr12	56474014	56495876	ERBB3	2	18.84	0.0034	amp
BREAST	B23	B23-T1-CTC#2	CTC	II	T1	chr12	56474014	56495876	ERBB3	2	23.26	0.0034	amp
BREAST	B23	B23-T1-CTC#1	CTC	II	T1	chr5	67522460	67593518	PIK3R1	2	49.02	0.0023	amp
BREAST	B23	B23-T1-CTC#2	CTC	II	T1	chr5	67522460	67593518	PIK3R1	2	23.99	0.019	amp
BREAST	B23	B23-T1-CTC#1	CTC	II	T1	chr11	108137833	108192182	ATM.2	2	44.25	0.006	amp
BREAST	B23	B23-T1-CTC#2	CTC	II	T1	chr11	108137833	108192182	ATM.2	2	14.23	0.049	amp
BREAST	B23	B23-T1-CTC#1	CTC	II	T1	chr1	113933858	114226694	MAGI3	2	26.15	0.00059	amp
BREAST	B23	B23-T1-CTC#2	CTC	II	T1	chr1	113933858	114226694	MAGI3	2	45.96	4.1e-06	amp
BREAST	B23	B23-T1-CTC#1	CTC	II	T1	chr7	116335734	116436208	MET	2	115.46	8.8e-15	amp
BREAST	B23	B23-T1-CTC#2	CTC	II	T1	chr7	116335734	116436208	MET	2	24.02	0.0021	amp
BREAST	B23	B23-T1-CTC#1	CTC	II	T1	chr3	142168206	142243092	ATR.1	2	125.5	0.022	amp
BREAST	B23	B23-T1-CTC#2	CTC	II	T1	chr3	142168206	142243092	ATR.1	2	20.1	0.023	amp
BREAST	B23	B23-T1-CTC#1	CTC	II	T1	chr3	142253859	142297579	ATR.2	2	59.95	0.013	amp
BREAST	B23	B23-T1-CTC#2	CTC	II	T1	chr3	142253859	142297579	ATR.2	2	23.22	0.048	amp
BREAST	B23	B23-T1-TUT#1	TUMOR	II	T1	chr7	151833846	151860983	KMT2C.1	2	3.36	2.1e-07	amp
BREAST	B23	B23-T1-CTC#2	CTC	II	T1	chr7	151833846	151860983	KMT2C.1	2	46.45	0.0024	amp
BREAST	B23	B23-T1-CTC#1	CTC	II	T1	chr7	151864194	151884970	KMT2C.2	2	41.76	0.00084	amp
BREAST	B23	B23-T1-CTC#2	CTC	II	T1	chr7	151864194	151884970	KMT2C.2	2	15.47	0.037	amp
BREAST	B23	B23-T3-DNA#3	PLASMA	II	T3	chr7	151864194	151884970	KMT2C.2	2	4.45	0.001	amp
BREAST	B23	B23-T1-CTC#1	CTC	II	T1	chr7	151891015	152132907	KMT2C.3	2	100.26	0.00029	amp
BREAST	B23	B23-T1-CTC#2	CTC	II	T1	chr7	151891015	152132907	KMT2C.3	2	74.94	0.046	amp
BREAST	B23	B23-T1-CTC#1	CTC	II	T1	chr3	178916552	178952223	PIK3CA	2	83.13	3.6e-06	amp
BREAST	B23	B23-T1-CTC#2	CTC	II	T1	chr3	178916552	178952223	PIK3CA	2	26.58	0.004	amp
BREAST	B23	B23-T1-CTC#1	CTC	II	T1	chr2	212426556	212989725	ERBB4.3	2	106.78	0.0026	amp
BREAST	B23	B23-T1-CTC#2	CTC	II	T1	chr2	212426556	212989725	ERBB4.3	2	111	3.1e-09	amp
BREAST	B23	B23-T1-CTC#1	CTC	II	T1	chr1	215901329	216074313	USH2A.2	2	89.17	0.0085	amp
BREAST	B23	B23-T1-CTC#2	CTC	II	T1	chr1	215901329	216074313	USH2A.2	2	48.25	0.018	amp
BREAST	B23	B23-T1-CTC#1	CTC	II	T1	chr1	216107914	216270586	USH2A.3	2	33.58	0.00082	amp
BREAST	B23	B23-T1-CTC#2	CTC	II	T1	chr1	216107914	216270586	USH2A.3	2	49.74	9.2e-05	amp
BREAST	B24	B24-T1-TUT#1	TUMOR	IV	T1	chr16	2098549	2138670	TSC2	2	7.26	2.7e-06	amp
BREAST	B24	B24-T1-CTC#2	CTC	IV	T1	chr16	2098549	2138670	TSC2	2	61.14	4.2e-05	amp
BREAST	B24	B24-T2-CTC#3	CTC	IV	T2	chr16	2098549	2138670	TSC2	2	100.69	2.4e-09	amp
BREAST	B24	B24-T1-DNA#1	PLASMA	IV	T1	chr16	2098549	2138670	TSC2	2	5.13	0.00012	amp
BREAST	B24	B24-T2-DNA#2	PLASMA	IV	T2	chr16	2098549	2138670	TSC2	2	5.76	6e-06	amp
BREAST	B24	B24-T1-CTC#2	CTC	IV	T1	chr9	5021951	5126826	JAK2	2	42.68	0.0075	amp
BREAST	B24	B24-T2-CTC#3	CTC	IV	T2	chr9	5021951	5126826	JAK2	2	109.37	0.00031	amp
BREAST	B24	B24-T1-CTC#1	CTC	IV	T1	chr1	11166618	11227640	MTOR.1	2	107.59	0.016	amp
BREAST	B24	B24-T1-CTC#2	CTC	IV	T1	chr1	11166618	11227640	MTOR.1	2	118.38	0.0045	amp
BREAST	B24	B24-T2-CTC#3	CTC	IV	T2	chr1	11166618	11227640	MTOR.1	2	106.87	0.017	amp
BREAST	B24	B24-T2-CTC#4	CTC	IV	T2	chr1	11166618	11227640	MTOR.1	2	10.01	0.016	amp
BREAST	B24	B24-T1-CTC#2	CTC	IV	T1	chr1	11259257	11319544	MTOR.2	2	40.21	9e-06	amp
BREAST	B24	B24-T2-CTC#3	CTC	IV	T2	chr1	11259257	11319544	MTOR.2	2	77.19	0.027	amp
BREAST	B24	B24-T2-CTC#4	CTC	IV	T2	chr1	11259257	11319544	MTOR.2	2	32.63	0.034	amp
BREAST	B24	B24-T1-CTC#1	CTC	IV	T1	chr17	29422372	29592432	NF1.1	2	100.77	0.004	amp
BREAST	B24	B24-T1-CTC#2	CTC	IV	T1	chr17	29422372	29592432	NF1.1	2	47.95	0.00028	amp
BREAST	B24	B24-T2-CTC#3	CTC	IV	T2	chr17	29422372	29592432	NF1.1	2	24.17	0.0067	amp
BREAST	B24	B24-T2-CTC#4	CTC	IV	T2	chr17	29422372	29592432	NF1.1	2	53.65	0.015	amp
BREAST	B24	B24-T1-CTC#1	CTC	IV	T1	chr17	29652782	29701221	NF1.2	2	43.5	0.03	amp
BREAST	B24	B24-T1-CTC#2	CTC	IV	T1	chr17	29652782	29701221	NF1.2	2	40.64	0.0011	amp
BREAST	B24	B24-T2-CTC#3	CTC	IV	T2	chr17	29652782	29701221	NF1.2	2	22.17	0.0077	amp
BREAST	B24	B24-T2-CTC#4	CTC	IV	T2	chr17	29652782	29701221	NF1.2	2	42.48	0.048	amp
BREAST	B24	B24-T1-CTC#1	CTC	IV	T1	chr13	32928921	32972985	BRCA2.3	2	46.41	0.0036	amp
BREAST	B24	B24-T1-CTC#2	CTC	IV	T1	chr13	32928921	32972985	BRCA2.3	2	19.14	0.016	amp
BREAST	B24	B24-T2-CTC#3	CTC	IV	T2	chr13	32928921	32972985	BRCA2.3	2	49.57	0.00061	amp
BREAST	B24	B24-T2-CTC#4	CTC	IV	T2	chr13	32928921	32972985	BRCA2.3	2	70.62	0.0017	amp
BREAST	B24	B24-T1-TUT#1	TUMOR	IV	T1	chr13	48881362	49054267	RB1+LPAR6	2	0.68	0.00034	del
BREAST	B24	B24-T1-CTC#1	CTC	IV	T1	chr13	48881362	49054267	RB1+LPAR6	2	86.27	2.8e-09	amp
BREAST	B24	B24-T2-CTC#4	CTC	IV	T2	chr13	48881362	49054267	RB1+LPAR6	2	126.8	3.1e-11	amp
BREAST	B24	B24-T1-DNA#1	PLASMA	IV	T1	chr13	48881362	49054267	RB1+LPAR6	2	1.08	0.00034	del
BREAST	B24	B24-T1-TUT#1	TUMOR	IV	T1	chr7	55086921	55273421	EGFR	2	100.96	2e-14	amp
BREAST	B24	B24-T1-CTC#2	CTC	IV	T1	chr7	55086921	55273421	EGFR	2	124.11	0.00014	amp
BREAST	B24	B24-T2-CTC#3	CTC	IV	T2	chr7	55086921	55273421	EGFR	2	68.87	0.026	amp
BREAST	B24	B24-T2-CTC#4	CTC	IV	T2	chr7	55086921	55273421	EGFR	2	12.98	0.012	amp
BREAST	B24	B24-T1-TUT#1	TUMOR	IV	T1	chr5	56111762	56189541	MAP3K1	2	1.11	6.1e-05	del
BREAST	B24	B24-T1-CTC#1	CTC	IV	T1	chr5	56111762	56189541	MAP3K1	2	17.08	0.022	amp
BREAST	B24	B24-T1-CTC#2	CTC	IV	T1	chr5	56111762	56189541	MAP3K1	2	15.92	0.013	amp
BREAST	B24	B24-T2-CTC#3	CTC	IV	T2	chr5	56111762	56189541	MAP3K1	2	21.46	0.0023	amp
BREAST	B24	B24-T2-CTC#4	CTC	IV	T2	chr5	56111762	56189541	MAP3K1	2	20.94	0.0043	amp
BREAST	B24	B24-T1-DNA#1	PLASMA	IV	T1	chr5	56111762	56189541	MAP3K1	2	0.99	4e-05	del
BREAST	B24	B24-T2-DNA#2	PLASMA	IV	T2	chr5	56111762	56189541	MAP3K1	2	1.21	7.8e-05	del
BREAST	B24	B24-T1-CTC#1	CTC	IV	T1	chr12	56474014	56495876	ERBB3	2	111.83	0.019	amp
BREAST	B24	B24-T1-CTC#2	CTC	IV	T1	chr12	56474014	56495876	ERBB3	2	15.49	0.017	amp
BREAST	B24	B24-T2-CTC#3	CTC	IV	T2	chr12	56474014	56495876	ERBB3	2	12.16	0.037	amp
BREAST	B24	B24-T2-CTC#4	CTC	IV	T2	chr12	56474014	56495876	ERBB3	2	126.23	6.1e-06	amp
BREAST	B24	B24-T1-TUT#1	TUMOR	IV	T1	chr11	108137833	108192182	ATM.2	2	0.81	0.0087	del
BREAST	B24	B24-T1-CTC#2	CTC	IV	T1	chr11	108195999	108236321	ATM.3	2	24.8	0.016	amp
BREAST	B24	B24-T2-CTC#3	CTC	IV	T2	chr11	108195999	108236321	ATM.3	2	82.38	5.2e-05	amp
BREAST	B24	B24-T1-CTC#1	CTC	IV	T1	chr1	113933858	114226694	MAGI3	2	42.96	0.00041	amp
BREAST	B24	B24-T1-CTC#2	CTC	IV	T1	chr1	113933858	114226694	MAGI3	2	27.26	0.0011	amp
BREAST	B24	B24-T2-CTC#3	CTC	IV	T2	chr1	113933858	114226694	MAGI3	2	59.56	0.049	amp
BREAST	B24	B24-T1-CTC#1	CTC	IV	T1	chr7	116335734	116436208	MET	2	44.29	7.9e-06	amp
BREAST	B24	B24-T1-CTC#2	CTC	IV	T1	chr7	116335734	116436208	MET	2	124.89	1.5e-06	amp
BREAST	B24	B24-T2-CTC#3	CTC	IV	T2	chr7	116335734	116436208	MET	2	36.65	0.00019	amp
BREAST	B24	B24-T2-CTC#4	CTC	IV	T2	chr7	116335734	116436208	MET	2	23.57	0.0015	amp
BREAST	B24	B24-T1-CTC#2	CTC	IV	T1	chr9	135771584	135804350	TSC1	2	30.63	0.011	amp
BREAST	B24	B24-T2-CTC#3	CTC	IV	T2	chr9	135771584	135804350	TSC1	2	35.41	0.0023	amp
BREAST	B24	B24-T1-CTC#1	CTC	IV	T1	chr3	142168206	142243092	ATR.1	2	107.02	3.7e-07	amp
BREAST	B24	B24-T2-CTC#3	CTC	IV	T2	chr3	142168206	142243092	ATR.1	2	37.71	0.01	amp
BREAST	B24	B24-T2-CTC#4	CTC	IV	T2	chr3	142168206	142243092	ATR.1	2	28.57	0.034	amp
BREAST	B24	B24-T1-CTC#1	CTC	IV	T1	chr4	142949889	143352479	INPP4B	2	33.79	0.00061	amp
BREAST	B24	B24-T1-CTC#2	CTC	IV	T1	chr4	142949889	143352479	INPP4B	2	48.37	0.0004	amp
BREAST	B24	B24-T2-CTC#3	CTC	IV	T2	chr4	142949889	143352479	INPP4B	2	18.6	0.032	amp
BREAST	B24	B24-T2-CTC#4	CTC	IV	T2	chr4	142949889	143352479	INPP4B	2	96.23	5.1e-10	amp
BREAST	B24	B24-T1-CTC#1	CTC	IV	T1	chr7	151833846	151860983	KMT2C.1	2	100.58	0.00089	amp
BREAST	B24	B24-T1-CTC#2	CTC	IV	T1	chr7	151833846	151860983	KMT2C.1	2	19.25	0.00033	amp
BREAST	B24	B24-T2-CTC#4	CTC	IV	T2	chr7	151833846	151860983	KMT2C.1	2	46.07	0.023	amp
BREAST	B24	B24-T1-CTC#2	CTC	IV	T1	chr7	151864194	151884970	KMT2C.2	2	50.85	0.0012	amp
BREAST	B24	B24-T2-CTC#3	CTC	IV	T2	chr7	151864194	151884970	KMT2C.2	2	21.91	0.021	amp
BREAST	B24	B24-T1-CTC#1	CTC	IV	T1	chr7	151891015	152132907	KMT2C.3	2	37.49	6.5e-05	amp
BREAST	B24	B24-T2-CTC#3	CTC	IV	T2	chr7	151891015	152132907	KMT2C.3	2	84.35	4.6e-09	amp
BREAST	B24	B24-T2-CTC#4	CTC	IV	T2	chr7	151891015	152132907	KMT2C.3	2	86.62	4.1e-09	amp
BREAST	B24	B24-T1-CTC#1	CTC	IV	T1	chr3	178916552	178952223	PIK3CA	2	55.41	0.0062	amp
BREAST	B24	B24-T1-CTC#2	CTC	IV	T1	chr3	178916552	178952223	PIK3CA	2	20.08	0.012	amp
BREAST	B24	B24-T2-CTC#3	CTC	IV	T2	chr3	178916552	178952223	PIK3CA	2	25.41	0.011	amp
BREAST	B24	B24-T1-CTC#1	CTC	IV	T1	chr2	212426556	212989725	ERBB4.3	2	21.4	0.012	amp
BREAST	B24	B24-T1-CTC#2	CTC	IV	T1	chr2	212426556	212989725	ERBB4.3	2	19.36	0.027	amp
BREAST	B24	B24-T2-CTC#3	CTC	IV	T2	chr2	212426556	212989725	ERBB4.3	2	74.67	7.7e-05	amp
BREAST	B24	B24-T2-CTC#4	CTC	IV	T2	chr2	212426556	212989725	ERBB4.3	2	40.55	0.0033	amp
BREAST	B24	B24-T1-CTC#1	CTC	IV	T1	chr1	215799086	215853781	USH2A.1	2	42.48	0.0073	amp
BREAST	B24	B24-T1-CTC#2	CTC	IV	T1	chr1	215799086	215853781	USH2A.1	2	106.79	0.03	amp
BREAST	B24	B24-T2-CTC#3	CTC	IV	T2	chr1	215799086	215853781	USH2A.1	2	48.85	0.0016	amp
BREAST	B24	B24-T2-CTC#4	CTC	IV	T2	chr1	215799086	215853781	USH2A.1	2	32.51	0.0075	amp
BREAST	B24	B24-T1-CTC#1	CTC	IV	T1	chr1	215901329	216074313	USH2A.2	2	13.6	0.042	amp
BREAST	B24	B24-T1-CTC#2	CTC	IV	T1	chr1	215901329	216074313	USH2A.2	2	14.18	0.035	amp
BREAST	B24	B24-T1-CTC#1	CTC	IV	T1	chr1	216107914	216270586	USH2A.3	2	69.77	0.0016	amp
BREAST	B24	B24-T2-CTC#3	CTC	IV	T2	chr1	216107914	216270586	USH2A.3	2	47.9	0.00023	amp
BREAST	B24	B24-T2-CTC#4	CTC	IV	T2	chr1	216107914	216270586	USH2A.3	2	69.05	2.5e-05	amp
BREAST	B3	B3-TUT#1	TUMOR	IV	NA	chr16	2098549	2138670	TSC2	2	5	1.8e-05	amp
BREAST	B3	B3-CTC#4	CTC	IV	NA	chr16	2098549	2138670	TSC2	2	21.73	0.0062	amp
BREAST	B3	B3-CTC#5	CTC	IV	NA	chr16	2098549	2138670	TSC2	2	30.32	0.023	amp
BREAST	B3	B3-CTC#1	CTC	IV	NA	chr16	2098549	2138670	TSC2	2	123.61	1.5e-10	amp
BREAST	B3	B3-CTC#2	CTC	IV	NA	chr16	2098549	2138670	TSC2	2	28.4	0.019	amp
BREAST	B3	B3-DNA#1	PLASMA	IV	NA	chr16	2098549	2138670	TSC2	2	7.25	8.6e-09	amp
BREAST	B3	B3-CTC#4	CTC	IV	NA	chr1	11166618	11227640	MTOR.1	2	99.71	3.3e-05	amp
BREAST	B3	B3-CTC#5	CTC	IV	NA	chr1	11166618	11227640	MTOR.1	2	21.38	4.9e-06	amp
BREAST	B3	B3-CTC#1	CTC	IV	NA	chr1	11166618	11227640	MTOR.1	2	34.94	1.1e-05	amp
BREAST	B3	B3-CTC#2	CTC	IV	NA	chr1	11166618	11227640	MTOR.1	2	26.25	0.00022	amp
BREAST	B3	B3-CTC#3	CTC	IV	NA	chr1	11166618	11227640	MTOR.1	2	27.29	1.1e-05	amp
BREAST	B3	B3-DNA#1	PLASMA	IV	NA	chr1	11166618	11227640	MTOR.1	2	3.74	4.8e-08	amp
BREAST	B3	B3-CTC#4	CTC	IV	NA	chr1	11259257	11319544	MTOR.2	2	99.24	7.2e-05	amp
BREAST	B3	B3-CTC#5	CTC	IV	NA	chr1	11259257	11319544	MTOR.2	2	27.38	5.4e-07	amp
BREAST	B3	B3-CTC#1	CTC	IV	NA	chr1	11259257	11319544	MTOR.2	2	24.2	4.6e-05	amp
BREAST	B3	B3-CTC#2	CTC	IV	NA	chr1	11259257	11319544	MTOR.2	2	16.81	2.5e-05	amp
BREAST	B3	B3-CTC#3	CTC	IV	NA	chr1	11259257	11319544	MTOR.2	2	24.88	2.5e-07	amp
BREAST	B3	B3-DNA#1	PLASMA	IV	NA	chr1	11259257	11319544	MTOR.2	2	3.36	4e-08	amp
BREAST	B3	B3-CTC#5	CTC	IV	NA	chr1	27022840	27107306	ARID1A	2	10.12	0.012	amp
BREAST	B3	B3-CTC#1	CTC	IV	NA	chr1	27022840	27107306	ARID1A	2	16.3	0.00057	amp
BREAST	B3	B3-CTC#2	CTC	IV	NA	chr1	27022840	27107306	ARID1A	2	18.04	0.00029	amp
BREAST	B3	B3-CTC#3	CTC	IV	NA	chr1	27022840	27107306	ARID1A	2	11.73	0.0024	amp
BREAST	B3	B3-DNA#1	PLASMA	IV	NA	chr1	27022840	27107306	ARID1A	2	6.28	2.8e-05	amp
BREAST	B3	B3-CTC#5	CTC	IV	NA	chr17	29422372	29592432	NF1.1	2	76.52	2.8e-06	amp
BREAST	B3	B3-CTC#3	CTC	IV	NA	chr17	29422372	29592432	NF1.1	2	70.46	6.3e-05	amp
BREAST	B3	B3-CTC#1	CTC	IV	NA	chr17	29652782	29701221	NF1.2	2	53.42	0.0011	amp
BREAST	B3	B3-CTC#3	CTC	IV	NA	chr17	29652782	29701221	NF1.2	2	32.01	0.0011	amp
BREAST	B3	B3-TUT#1	TUMOR	IV	NA	chr6	32163179	32191775	NOTCH4	2	4.88	0.00034	amp
BREAST	B3	B3-CTC#4	CTC	IV	NA	chr6	32163179	32191775	NOTCH4	2	118.16	1.5e-05	amp
BREAST	B3	B3-CTC#5	CTC	IV	NA	chr6	32163179	32191775	NOTCH4	2	34	0.0077	amp
BREAST	B3	B3-CTC#1	CTC	IV	NA	chr6	32163179	32191775	NOTCH4	2	82.65	0.0077	amp
BREAST	B3	B3-CTC#2	CTC	IV	NA	chr6	32163179	32191775	NOTCH4	2	63.59	0.0059	amp
BREAST	B3	B3-CTC#3	CTC	IV	NA	chr6	32163179	32191775	NOTCH4	2	69.1	0.0052	amp
BREAST	B3	B3-DNA#1	PLASMA	IV	NA	chr6	32163179	32191775	NOTCH4	2	6.25	7.5e-06	amp
BREAST	B3	B3-CTC#4	CTC	IV	NA	chr13	32928921	32972985	BRCA2.3	2	112.1	7.4e-12	amp
BREAST	B3	B3-CTC#3	CTC	IV	NA	chr13	32928921	32972985	BRCA2.3	2	31.96	0.00055	amp
BREAST	B3	B3-CTC#5	CTC	IV	NA	chr17	37855757	37884374	ERBB2	2	28.84	0.031	amp
BREAST	B3	B3-CTC#1	CTC	IV	NA	chr17	37855757	37884374	ERBB2	2	49.16	0.016	amp
BREAST	B3	B3-CTC#2	CTC	IV	NA	chr17	37855757	37884374	ERBB2	2	64.94	0.0083	amp
BREAST	B3	B3-DNA#1	PLASMA	IV	NA	chr17	37855757	37884374	ERBB2	2	7.21	2.9e-06	amp
BREAST	B3	B3-CTC#4	CTC	IV	NA	chr17	41197635	41276221	BRCA1	2	123.89	4.5e-09	amp
BREAST	B3	B3-CTC#1	CTC	IV	NA	chr17	41197635	41276221	BRCA1	2	57.97	0.0034	amp
BREAST	B3	B3-CTC#5	CTC	IV	NA	chr7	55086921	55273421	EGFR	2	28.22	7.7e-06	amp
BREAST	B3	B3-CTC#1	CTC	IV	NA	chr7	55086921	55273421	EGFR	2	20.86	1.4e-05	amp
BREAST	B3	B3-CTC#2	CTC	IV	NA	chr7	55086921	55273421	EGFR	2	20.29	1.8e-05	amp
BREAST	B3	B3-CTC#3	CTC	IV	NA	chr7	55086921	55273421	EGFR	2	23.6	3.3e-06	amp
BREAST	B3	B3-DNA#1	PLASMA	IV	NA	chr7	55086921	55273421	EGFR	2	4.02	2.4e-07	amp
BREAST	B3	B3-CTC#4	CTC	IV	NA	chr5	56111762	56189541	MAP3K1	2	105.29	5e-11	amp
BREAST	B3	B3-CTC#5	CTC	IV	NA	chr5	56111762	56189541	MAP3K1	2	67.23	8.5e-05	amp
BREAST	B3	B3-CTC#1	CTC	IV	NA	chr5	56111762	56189541	MAP3K1	2	46.31	0.00019	amp
BREAST	B3	B3-CTC#2	CTC	IV	NA	chr5	56111762	56189541	MAP3K1	2	53.51	1.7e-05	amp
BREAST	B3	B3-TUT#1	TUMOR	IV	NA	chr12	56474014	56495876	ERBB3	2	4.18	5.4e-05	amp
BREAST	B3	B3-CTC#5	CTC	IV	NA	chr12	56474014	56495876	ERBB3	2	19.8	1.1e-05	amp
BREAST	B3	B3-CTC#1	CTC	IV	NA	chr12	56474014	56495876	ERBB3	2	26.13	0.0046	amp
BREAST	B3	B3-CTC#2	CTC	IV	NA	chr12	56474014	56495876	ERBB3	2	34.87	0.0011	amp
BREAST	B3	B3-CTC#3	CTC	IV	NA	chr12	56474014	56495876	ERBB3	2	13.41	0.0043	amp
BREAST	B3	B3-DNA#1	PLASMA	IV	NA	chr12	56474014	56495876	ERBB3	2	5.05	6.2e-07	amp
BREAST	B3	B3-CTC#1	CTC	IV	NA	chr1	65300198	65352004	JAK1	2	22.58	2e-05	amp
BREAST	B3	B3-DNA#1	PLASMA	IV	NA	chr1	65300198	65352004	JAK1	2	3.48	2.1e-05	amp
BREAST	B3	B3-CTC#5	CTC	IV	NA	chr5	67522460	67593518	PIK3R1	2	50.86	0.00053	amp
BREAST	B3	B3-CTC#3	CTC	IV	NA	chr5	67522460	67593518	PIK3R1	2	43.11	0.0092	amp
BREAST	B3	B3-CTC#5	CTC	IV	NA	chr1	113933858	114226694	MAGI3	2	42.73	1.3e-05	amp
BREAST	B3	B3-CTC#1	CTC	IV	NA	chr1	113933858	114226694	MAGI3	2	36.13	3.8e-05	amp
BREAST	B3	B3-CTC#2	CTC	IV	NA	chr1	113933858	114226694	MAGI3	2	64.77	1.1e-06	amp
BREAST	B3	B3-CTC#3	CTC	IV	NA	chr1	113933858	114226694	MAGI3	2	35.68	6e-06	amp
BREAST	B3	B3-CTC#4	CTC	IV	NA	chr7	116335734	116436208	MET	2	123.02	2.8e-16	amp
BREAST	B3	B3-CTC#1	CTC	IV	NA	chr7	116335734	116436208	MET	2	97.33	9e-09	amp
BREAST	B3	B3-CTC#2	CTC	IV	NA	chr7	116335734	116436208	MET	2	97.85	6.5e-10	amp
BREAST	B3	B3-CTC#3	CTC	IV	NA	chr7	116335734	116436208	MET	2	38.54	1.1e-06	amp
BREAST	B3	B3-CTC#4	CTC	IV	NA	chr10	123239051	123353373	FGFR2	2	44.35	0.0053	amp
BREAST	B3	B3-CTC#5	CTC	IV	NA	chr10	123239051	123353373	FGFR2	2	85.67	0.0086	amp
BREAST	B3	B3-CTC#4	CTC	IV	NA	chr9	135771584	135804350	TSC1	2	27.97	0.0025	amp
BREAST	B3	B3-CTC#5	CTC	IV	NA	chr9	135771584	135804350	TSC1	2	22.6	0.0012	amp
BREAST	B3	B3-CTC#1	CTC	IV	NA	chr9	135771584	135804350	TSC1	2	32.19	0.00023	amp
BREAST	B3	B3-CTC#2	CTC	IV	NA	chr9	135771584	135804350	TSC1	2	29.72	0.0013	amp
BREAST	B3	B3-CTC#3	CTC	IV	NA	chr9	135771584	135804350	TSC1	2	30.21	0.0018	amp
BREAST	B3	B3-TUT#1	TUMOR	IV	NA	chr9	139390479	139405747	NOTCH1.1	2	5.76	0.0023	amp
BREAST	B3	B3-CTC#4	CTC	IV	NA	chr9	139390479	139405747	NOTCH1.1	2	28.75	0.012	amp
BREAST	B3	B3-CTC#5	CTC	IV	NA	chr9	139390479	139405747	NOTCH1.1	2	48.49	0.00052	amp
BREAST	B3	B3-CTC#1	CTC	IV	NA	chr9	139390479	139405747	NOTCH1.1	2	21.55	0.016	amp
BREAST	B3	B3-CTC#2	CTC	IV	NA	chr9	139390479	139405747	NOTCH1.1	2	11.5	0.035	amp
BREAST	B3	B3-DNA#1	PLASMA	IV	NA	chr9	139390479	139405747	NOTCH1.1	2	9.21	4.4e-07	amp
BREAST	B3	B3-TUT#1	TUMOR	IV	NA	chr7	151833846	151860983	KMT2C.1	2	3.74	7.2e-07	amp
BREAST	B3	B3-CTC#4	CTC	IV	NA	chr7	151833846	151860983	KMT2C.1	2	122.48	7.4e-05	amp
BREAST	B3	B3-CTC#5	CTC	IV	NA	chr7	151833846	151860983	KMT2C.1	2	21.71	3.2e-05	amp
BREAST	B3	B3-CTC#1	CTC	IV	NA	chr7	151833846	151860983	KMT2C.1	2	41.02	1.5e-06	amp
BREAST	B3	B3-CTC#2	CTC	IV	NA	chr7	151833846	151860983	KMT2C.1	2	31.92	6.1e-05	amp
BREAST	B3	B3-CTC#3	CTC	IV	NA	chr7	151833846	151860983	KMT2C.1	2	30.53	8.8e-06	amp
BREAST	B3	B3-DNA#1	PLASMA	IV	NA	chr7	151833846	151860983	KMT2C.1	2	3.42	2.2e-06	amp
BREAST	B3	B3-CTC#4	CTC	IV	NA	chr7	151864194	151884970	KMT2C.2	2	84.73	0.0006	amp
BREAST	B3	B3-CTC#5	CTC	IV	NA	chr7	151864194	151884970	KMT2C.2	2	39.05	3e-05	amp
BREAST	B3	B3-CTC#1	CTC	IV	NA	chr7	151864194	151884970	KMT2C.2	2	99.97	2.7e-05	amp
BREAST	B3	B3-CTC#2	CTC	IV	NA	chr7	151864194	151884970	KMT2C.2	2	43.59	9.6e-06	amp
BREAST	B3	B3-CTC#3	CTC	IV	NA	chr7	151864194	151884970	KMT2C.2	2	35.58	1.8e-05	amp
BREAST	B3	B3-CTC#4	CTC	IV	NA	chr7	151891015	152132907	KMT2C.3	2	95.58	2.2e-17	amp
BREAST	B3	B3-CTC#3	CTC	IV	NA	chr7	151891015	152132907	KMT2C.3	2	64.51	2.2e-07	amp
BREAST	B3	B3-TUT#1	TUMOR	IV	NA	chr2	212426556	212989725	ERBB4.3	2	0.84	1.3e-07	del
BREAST	B3	B3-CTC#4	CTC	IV	NA	chr1	215901329	216074313	USH2A.2	2	126.39	2e-08	amp
BREAST	B3	B3-CTC#1	CTC	IV	NA	chr1	215901329	216074313	USH2A.2	2	116.39	1.9e-09	amp
BREAST	B4	B4-T1-TUT#1	TUMOR	IV	T1	chr16	2098549	2138670	TSC2	2	4.03	0.00017	amp
BREAST	B4	B4-T2-CTC#7	CTC	IV	T2	chr16	2098549	2138670	TSC2	2	15.49	0.039	amp
BREAST	B4	B4-T1-DNA#1	PLASMA	IV	T1	chr16	2098549	2138670	TSC2	2	5.78	3.2e-07	amp
BREAST	B4	B4-T2-DNA#2	PLASMA	IV	T2	chr16	2098549	2138670	TSC2	2	6.15	1.2e-07	amp
BREAST	B4	B4-T1-CTC#4	CTC	IV	T1	chr1	11166618	11227640	MTOR.1	2	17.64	2.1e-05	amp
BREAST	B4	B4-T1-CTC#5	CTC	IV	T1	chr1	11166618	11227640	MTOR.1	2	14.17	0.00013	amp
BREAST	B4	B4-T1-CTC#6	CTC	IV	T1	chr1	11166618	11227640	MTOR.1	2	13.28	0.00013	amp
BREAST	B4	B4-T2-CTC#7	CTC	IV	T2	chr1	11166618	11227640	MTOR.1	2	14.04	0.0019	amp
BREAST	B4	B4-T2-CTC#8	CTC	IV	T2	chr1	11166618	11227640	MTOR.1	2	9.03	0.00025	amp
BREAST	B4	B4-T1-CTC#1	CTC	IV	T1	chr1	11166618	11227640	MTOR.1	2	21.11	3.2e-05	amp
BREAST	B4	B4-T1-CTC#2	CTC	IV	T1	chr1	11166618	11227640	MTOR.1	2	30.45	0.00023	amp
BREAST	B4	B4-T1-CTC#3	CTC	IV	T1	chr1	11166618	11227640	MTOR.1	2	23.31	0.00018	amp
BREAST	B4	B4-T1-CTC#4	CTC	IV	T1	chr1	11259257	11319544	MTOR.2	2	17.71	0.00076	amp
BREAST	B4	B4-T1-CTC#5	CTC	IV	T1	chr1	11259257	11319544	MTOR.2	2	15.34	0.00028	amp
BREAST	B4	B4-T1-CTC#6	CTC	IV	T1	chr1	11259257	11319544	MTOR.2	2	11.66	0.0016	amp
BREAST	B4	B4-T2-CTC#7	CTC	IV	T2	chr1	11259257	11319544	MTOR.2	2	15.52	0.00013	amp
BREAST	B4	B4-T2-CTC#8	CTC	IV	T2	chr1	11259257	11319544	MTOR.2	2	12.05	7.9e-05	amp
BREAST	B4	B4-T1-CTC#1	CTC	IV	T1	chr1	11259257	11319544	MTOR.2	2	13.49	0.00045	amp
BREAST	B4	B4-T1-CTC#2	CTC	IV	T1	chr1	11259257	11319544	MTOR.2	2	23.47	5.7e-06	amp
BREAST	B4	B4-T1-CTC#3	CTC	IV	T1	chr1	11259257	11319544	MTOR.2	2	18.38	0.00026	amp
BREAST	B4	B4-T1-CTC#4	CTC	IV	T1	chr17	29422372	29592432	NF1.1	2	11.74	0.021	amp
BREAST	B4	B4-T1-CTC#5	CTC	IV	T1	chr17	29422372	29592432	NF1.1	2	13.4	0.01731	amp
BREAST	B4	B4-T1-CTC#6	CTC	IV	T1	chr17	29422372	29592432	NF1.1	2	14.59	0.0087	amp
BREAST	B4	B4-T2-CTC#7	CTC	IV	T2	chr17	29422372	29592432	NF1.1	2	19.39	0.0023	amp
BREAST	B4	B4-T1-CTC#1	CTC	IV	T1	chr17	29422372	29592432	NF1.1	2	13.3	0.029	amp
BREAST	B4	B4-T1-CTC#2	CTC	IV	T1	chr17	29422372	29592432	NF1.1	2	19.21	0.047	amp
BREAST	B4	B4-T1-CTC#4	CTC	IV	T1	chr13	48881362	49054267	RB1+LPAR6	2	25.48	0.00074	amp
BREAST	B4	B4-T1-CTC#6	CTC	IV	T1	chr13	48881362	49054267	RB1+LPAR6	2	22.34	0.0047	amp
BREAST	B4	B4-T2-CTC#8	CTC	IV	T2	chr13	48881362	49054267	RB1+LPAR6	2	14.85	0.032	amp
BREAST	B4	B4-T1-CTC#1	CTC	IV	T1	chr13	48881362	49054267	RB1+LPAR6	2	13.87	0.019	amp
BREAST	B4	B4-T1-CTC#4	CTC	IV	T1	chr7	55086921	55273421	EGFR	2	9.95	0.0004	amp
BREAST	B4	B4-T1-CTC#5	CTC	IV	T1	chr7	55086921	55273421	EGFR	2	10.72	0.00015	amp
BREAST	B4	B4-T1-CTC#6	CTC	IV	T1	chr7	55086921	55273421	EGFR	2	15.87	9.3e-06	amp
BREAST	B4	B4-T2-CTC#7	CTC	IV	T2	chr7	55086921	55273421	EGFR	2	18.15	4.8e-05	amp
BREAST	B4	B4-T2-CTC#8	CTC	IV	T2	chr7	55086921	55273421	EGFR	2	22.73	1.3e-06	amp
BREAST	B4	B4-T1-CTC#1	CTC	IV	T1	chr7	55086921	55273421	EGFR	2	14.14	2.6e-05	amp
BREAST	B4	B4-T1-CTC#2	CTC	IV	T1	chr7	55086921	55273421	EGFR	2	24.19	1.6e-06	amp
BREAST	B4	B4-T1-CTC#3	CTC	IV	T1	chr7	55086921	55273421	EGFR	2	16.29	0.00056	amp
BREAST	B4	B4-T1-CTC#5	CTC	IV	T1	chr12	56474014	56495876	ERBB3	2	17.07	0.00866	amp
BREAST	B4	B4-T2-CTC#7	CTC	IV	T2	chr12	56474014	56495876	ERBB3	2	14.22	0.0038	amp
BREAST	B4	B4-T2-CTC#8	CTC	IV	T2	chr12	56474014	56495876	ERBB3	2	11.11	0.0061	amp
BREAST	B4	B4-T1-CTC#1	CTC	IV	T1	chr12	56474014	56495876	ERBB3	2	12.16	0.02	amp
BREAST	B4	B4-T1-CTC#2	CTC	IV	T1	chr12	56474014	56495876	ERBB3	2	37.82	0.01	amp
BREAST	B4	B4-T1-CTC#3	CTC	IV	T1	chr12	56474014	56495876	ERBB3	2	28.98	0.00218	amp
BREAST	B4	B4-T1-CTC#5	CTC	IV	T1	chr1	65300198	65352004	JAK1	2	11.33	0.00173	amp
BREAST	B4	B4-T1-CTC#6	CTC	IV	T1	chr1	65300198	65352004	JAK1	2	10.48	0.0027	amp
BREAST	B4	B4-T2-CTC#7	CTC	IV	T2	chr1	65300198	65352004	JAK1	2	15.65	0.0018	amp
BREAST	B4	B4-T2-CTC#8	CTC	IV	T2	chr1	65300198	65352004	JAK1	2	12.01	0.014	amp
BREAST	B4	B4-T1-CTC#1	CTC	IV	T1	chr1	65300198	65352004	JAK1	2	9.29	0.019	amp
BREAST	B4	B4-T1-CTC#2	CTC	IV	T1	chr1	65300198	65352004	JAK1	2	16.7	0.00069	amp
BREAST	B4	B4-T1-CTC#4	CTC	IV	T1	chr7	116335734	116436208	MET	2	14.37	0.0034	amp
BREAST	B4	B4-T1-CTC#5	CTC	IV	T1	chr7	116335734	116436208	MET	2	10.89	0.00802	amp
BREAST	B4	B4-T1-CTC#6	CTC	IV	T1	chr7	116335734	116436208	MET	2	11.58	0.015	amp
BREAST	B4	B4-T1-CTC#1	CTC	IV	T1	chr7	116335734	116436208	MET	2	11.58	0.0055	amp
BREAST	B4	B4-T1-CTC#2	CTC	IV	T1	chr7	116335734	116436208	MET	2	13.52	0.0055	amp
BREAST	B4	B4-T1-CTC#4	CTC	IV	T1	chr9	135771584	135804350	TSC1	2	21.25	0.024	amp
BREAST	B4	B4-T1-CTC#5	CTC	IV	T1	chr9	135771584	135804350	TSC1	2	10.62	0.04852	amp
BREAST	B4	B4-T1-CTC#6	CTC	IV	T1	chr9	135771584	135804350	TSC1	2	13.55	0.018	amp
BREAST	B4	B4-T2-CTC#7	CTC	IV	T2	chr9	135771584	135804350	TSC1	2	19.67	0.0055	amp
BREAST	B4	B4-T2-CTC#8	CTC	IV	T2	chr9	135771584	135804350	TSC1	2	16.66	0.0076	amp
BREAST	B4	B4-T1-CTC#1	CTC	IV	T1	chr9	135771584	135804350	TSC1	2	17.78	0.013	amp
BREAST	B4	B4-T1-CTC#2	CTC	IV	T1	chr9	135771584	135804350	TSC1	2	24.96	0.014	amp
BREAST	B4	B4-T1-CTC#3	CTC	IV	T1	chr9	135771584	135804350	TSC1	2	22.26	0.01541	amp
BREAST	B4	B4-T1-CTC#4	CTC	IV	T1	chr4	142949889	143352479	INPP4B	2	15.01	0.026	amp
BREAST	B4	B4-T1-CTC#5	CTC	IV	T1	chr4	142949889	143352479	INPP4B	2	38.13	0.00395	amp
BREAST	B4	B4-T1-CTC#6	CTC	IV	T1	chr4	142949889	143352479	INPP4B	2	27.52	0.021	amp
BREAST	B4	B4-T1-CTC#4	CTC	IV	T1	chr7	151833846	151860983	KMT2C.1	2	11.54	0.0038	amp
BREAST	B4	B4-T1-CTC#5	CTC	IV	T1	chr7	151833846	151860983	KMT2C.1	2	14.28	0.00339	amp
BREAST	B4	B4-T1-CTC#6	CTC	IV	T1	chr7	151833846	151860983	KMT2C.1	2	13.55	0.00057	amp
BREAST	B4	B4-T2-CTC#7	CTC	IV	T2	chr7	151833846	151860983	KMT2C.1	2	15.29	0.00049	amp
BREAST	B4	B4-T2-CTC#8	CTC	IV	T2	chr7	151833846	151860983	KMT2C.1	2	12.24	0.0002	amp
BREAST	B4	B4-T1-CTC#1	CTC	IV	T1	chr7	151833846	151860983	KMT2C.1	2	13.26	0.00085	amp
BREAST	B4	B4-T1-CTC#2	CTC	IV	T1	chr7	151833846	151860983	KMT2C.1	2	23.01	0.0019	amp
BREAST	B4	B4-T1-CTC#3	CTC	IV	T1	chr7	151833846	151860983	KMT2C.1	2	18.08	0.00025	amp
BREAST	B4	B4-T1-CTC#4	CTC	IV	T1	chr7	151864194	151884970	KMT2C.2	2	11.76	0.0068	amp
BREAST	B4	B4-T1-CTC#5	CTC	IV	T1	chr7	151864194	151884970	KMT2C.2	2	20.19	0.00125	amp
BREAST	B4	B4-T1-CTC#6	CTC	IV	T1	chr7	151864194	151884970	KMT2C.2	2	22.7	0.0017	amp
BREAST	B4	B4-T2-CTC#7	CTC	IV	T2	chr7	151864194	151884970	KMT2C.2	2	15.8	0.0038	amp
BREAST	B4	B4-T2-CTC#8	CTC	IV	T2	chr7	151864194	151884970	KMT2C.2	2	11.18	0.0015	amp
BREAST	B4	B4-T1-CTC#1	CTC	IV	T1	chr7	151864194	151884970	KMT2C.2	2	19.48	0.0011	amp
BREAST	B4	B4-T1-CTC#2	CTC	IV	T1	chr7	151864194	151884970	KMT2C.2	2	32.1	0.0014	amp
BREAST	B4	B4-T1-CTC#3	CTC	IV	T1	chr7	151864194	151884970	KMT2C.2	2	26.5	0.01025	amp
BREAST	B4	B4-T1-CTC#4	CTC	IV	T1	chr3	178916552	178952223	PIK3CA	2	16.37	0.0076	amp
BREAST	B4	B4-T1-CTC#6	CTC	IV	T1	chr3	178916552	178952223	PIK3CA	2	12.87	0.022	amp
BREAST	B4	B4-T1-CTC#4	CTC	IV	T1	chr1	216107914	216270586	USH2A.3	2	18.53	0.028	amp
BREAST	B4	B4-T1-CTC#5	CTC	IV	T1	chr1	216107914	216270586	USH2A.3	2	21.52	0.0055	amp
BREAST	B4	B4-T1-CTC#6	CTC	IV	T1	chr1	216107914	216270586	USH2A.3	2	19.39	0.017	amp
BREAST	B5	B5-T0-TUT#1	TUMOR	IV	T0	chr16	2098549	2138670	TSC2	2	8.66	1.5e-07	amp
BREAST	B5	B5-T1-TUT#2	TUMOR	IV	T1	chr16	2098549	2138670	TSC2	2	11.51	0.0002	amp
BREAST	B5	B5-T2-CTC#4	CTC	IV	T2	chr16	2098549	2138670	TSC2	2	43.07	0.00076	amp
BREAST	B5	B5-T2-CTC#5	CTC	IV	T2	chr16	2098549	2138670	TSC2	2	19.73	0.036	amp
BREAST	B5	B5-T2-CTC#6	CTC	IV	T2	chr16	2098549	2138670	TSC2	2	46.66	0.001	amp
BREAST	B5	B5-T2-CTC#7	CTC	IV	T2	chr16	2098549	2138670	TSC2	2	26.73	0.014	amp
BREAST	B5	B5-T3-CTC#8	CTC	IV	T3	chr16	2098549	2138670	TSC2	2	58.48	9.5e-05	amp
BREAST	B5	B5-T2-CTC#3	CTC	IV	T2	chr16	2098549	2138670	TSC2	2	28.11	0.0068	amp
BREAST	B5	B5-T1-CTC#2	CTC	IV	T1	chr16	2098549	2138670	TSC2	2	119.68	1.1e-09	amp
BREAST	B5	B5-T2-DNA#1	PLASMA	IV	T2	chr16	2098549	2138670	TSC2	2	7.71	6.5e-08	amp
BREAST	B5	B5-T3-DNA#2	PLASMA	IV	T3	chr16	2098549	2138670	TSC2	2	5.77	1.1e-06	amp
BREAST	B5	B5-T4-DNA#3	PLASMA	IV	T4	chr16	2098549	2138670	TSC2	2	8.33	5.2e-07	amp
BREAST	B5	B5-T0-TUT#1	TUMOR	IV	T0	chr1	11166618	11227640	MTOR.1	2	3.55	0.00013	amp
BREAST	B5	B5-T1-TUT#2	TUMOR	IV	T1	chr1	11166618	11227640	MTOR.1	2	5.87	6e-05	amp
BREAST	B5	B5-T2-CTC#4	CTC	IV	T2	chr1	11166618	11227640	MTOR.1	2	17.11	0.00045	amp
BREAST	B5	B5-T2-CTC#5	CTC	IV	T2	chr1	11166618	11227640	MTOR.1	2	18.59	7.7e-05	amp
BREAST	B5	B5-T2-CTC#6	CTC	IV	T2	chr1	11166618	11227640	MTOR.1	2	12.34	0.0028	amp
BREAST	B5	B5-T2-CTC#7	CTC	IV	T2	chr1	11166618	11227640	MTOR.1	2	17.74	0.0022	amp
BREAST	B5	B5-T3-CTC#9	CTC	IV	T3	chr1	11166618	11227640	MTOR.1	2	25.97	0.00081	amp
BREAST	B5	B5-T2-CTC#3	CTC	IV	T2	chr1	11166618	11227640	MTOR.1	2	93.8	0.00063	amp
BREAST	B5	B5-T1-CTC#1	CTC	IV	T1	chr1	11166618	11227640	MTOR.1	2	81.63	0.0045	amp
BREAST	B5	B5-T1-CTC#2	CTC	IV	T1	chr1	11166618	11227640	MTOR.1	2	109.47	0.0057	amp
BREAST	B5	B5-T3-DNA#2	PLASMA	IV	T3	chr1	11166618	11227640	MTOR.1	2	3.13	8.9e-06	amp
BREAST	B5	B5-T4-DNA#3	PLASMA	IV	T4	chr1	11166618	11227640	MTOR.1	2	3.27	2.5e-07	amp
BREAST	B5	B5-T1-TUT#2	TUMOR	IV	T1	chr1	11259257	11319544	MTOR.2	2	4.16	0.00055	amp
BREAST	B5	B5-T2-CTC#4	CTC	IV	T2	chr1	11259257	11319544	MTOR.2	2	9.07	0.0092	amp
BREAST	B5	B5-T2-CTC#5	CTC	IV	T2	chr1	11259257	11319544	MTOR.2	2	21.72	4.1e-06	amp
BREAST	B5	B5-T2-CTC#6	CTC	IV	T2	chr1	11259257	11319544	MTOR.2	2	13.7	0.00073	amp
BREAST	B5	B5-T2-CTC#7	CTC	IV	T2	chr1	11259257	11319544	MTOR.2	2	20.84	1.6e-05	amp
BREAST	B5	B5-T3-CTC#8	CTC	IV	T3	chr1	11259257	11319544	MTOR.2	2	116.24	0.009	amp
BREAST	B5	B5-T3-CTC#9	CTC	IV	T3	chr1	11259257	11319544	MTOR.2	2	35.61	2.1e-05	amp
BREAST	B5	B5-T2-CTC#3	CTC	IV	T2	chr1	11259257	11319544	MTOR.2	2	23.57	0.012	amp
BREAST	B5	B5-T1-CTC#2	CTC	IV	T1	chr1	11259257	11319544	MTOR.2	2	47.25	0.014	amp
BREAST	B5	B5-T4-DNA#3	PLASMA	IV	T4	chr1	11259257	11319544	MTOR.2	2	3.15	5.5e-07	amp
BREAST	B5	B5-T2-CTC#4	CTC	IV	T2	chr17	29422372	29592432	NF1.1	2	12.82	0.013	amp
BREAST	B5	B5-T2-CTC#5	CTC	IV	T2	chr17	29422372	29592432	NF1.1	2	21.07	0.0036	amp
BREAST	B5	B5-T2-CTC#6	CTC	IV	T2	chr17	29422372	29592432	NF1.1	2	9.92	0.016	amp
BREAST	B5	B5-T2-CTC#7	CTC	IV	T2	chr17	29422372	29592432	NF1.1	2	15.73	0.0041	amp
BREAST	B5	B5-T3-CTC#8	CTC	IV	T3	chr17	29422372	29592432	NF1.1	2	23.88	0.0047	amp
BREAST	B5	B5-T3-CTC#9	CTC	IV	T3	chr17	29422372	29592432	NF1.1	2	42.72	9.5e-05	amp
BREAST	B5	B5-T2-CTC#3	CTC	IV	T2	chr17	29422372	29592432	NF1.1	2	85.42	8.1e-08	amp
BREAST	B5	B5-T1-CTC#2	CTC	IV	T1	chr17	29422372	29592432	NF1.1	2	78.2	0.00027	amp
BREAST	B5	B5-T1-TUT#2	TUMOR	IV	T1	chr17	29652782	29701221	NF1.2	2	4.07	0.001	amp
BREAST	B5	B5-T2-CTC#4	CTC	IV	T2	chr17	29652782	29701221	NF1.2	2	21.96	0.013	amp
BREAST	B5	B5-T2-CTC#5	CTC	IV	T2	chr17	29652782	29701221	NF1.2	2	20.15	0.021	amp
BREAST	B5	B5-T2-CTC#7	CTC	IV	T2	chr17	29652782	29701221	NF1.2	2	21.44	0.018	amp
BREAST	B5	B5-T3-CTC#8	CTC	IV	T3	chr17	29652782	29701221	NF1.2	2	79.09	4.3e-07	amp
BREAST	B5	B5-T3-CTC#9	CTC	IV	T3	chr17	29652782	29701221	NF1.2	2	18.25	0.011	amp
BREAST	B5	B5-T2-CTC#3	CTC	IV	T2	chr17	29652782	29701221	NF1.2	2	55.61	0.00047	amp
BREAST	B5	B5-T1-CTC#2	CTC	IV	T1	chr17	29652782	29701221	NF1.2	2	52.46	0.00085	amp
BREAST	B5	B5-T3-CTC#8	CTC	IV	T3	chr6	32163179	32191775	NOTCH4	2	46.6	0.00057	amp
BREAST	B5	B5-T3-CTC#9	CTC	IV	T3	chr6	32163179	32191775	NOTCH4	2	33.07	0.005	amp
BREAST	B5	B5-T1-CTC#1	CTC	IV	T1	chr6	32163179	32191775	NOTCH4	2	110.84	0.0009	amp
BREAST	B5	B5-T2-CTC#7	CTC	IV	T2	chr13	32928921	32972985	BRCA2.3	2	16.33	0.011	amp
BREAST	B5	B5-T3-CTC#8	CTC	IV	T3	chr13	32928921	32972985	BRCA2.3	2	27.75	0.0033	amp
BREAST	B5	B5-T3-CTC#9	CTC	IV	T3	chr13	32928921	32972985	BRCA2.3	2	38.75	0.0011	amp
BREAST	B5	B5-T2-CTC#3	CTC	IV	T2	chr13	32928921	32972985	BRCA2.3	2	47.05	1.4e-06	amp
BREAST	B5	B5-T1-CTC#1	CTC	IV	T1	chr13	32928921	32972985	BRCA2.3	2	89.23	9.7e-05	amp
BREAST	B5	B5-T1-CTC#2	CTC	IV	T1	chr13	32928921	32972985	BRCA2.3	2	72.56	0.0014	amp
BREAST	B5	B5-T2-CTC#6	CTC	IV	T2	chr17	41197635	41276221	BRCA1	2	12.93	0.009	amp
BREAST	B5	B5-T3-CTC#8	CTC	IV	T3	chr17	41197635	41276221	BRCA1	2	29.34	0.0021	amp
BREAST	B5	B5-T1-CTC#1	CTC	IV	T1	chr17	41197635	41276221	BRCA1	2	107.13	0.0045	amp
BREAST	B5	B5-T1-CTC#2	CTC	IV	T1	chr17	41197635	41276221	BRCA1	2	35.04	0.035	amp
BREAST	B5	B5-T2-CTC#4	CTC	IV	T2	chr13	48881362	49054267	RB1+LPAR6	2	16.83	0.012	amp
BREAST	B5	B5-T2-CTC#5	CTC	IV	T2	chr13	48881362	49054267	RB1+LPAR6	2	33.04	0.0034	amp
BREAST	B5	B5-T2-CTC#6	CTC	IV	T2	chr13	48881362	49054267	RB1+LPAR6	2	22.46	0.0019	amp
BREAST	B5	B5-T2-CTC#7	CTC	IV	T2	chr13	48881362	49054267	RB1+LPAR6	2	31.29	0.00046	amp
BREAST	B5	B5-T3-CTC#8	CTC	IV	T3	chr13	48881362	49054267	RB1+LPAR6	2	24.23	0.0063	amp
BREAST	B5	B5-T3-CTC#9	CTC	IV	T3	chr13	48881362	49054267	RB1+LPAR6	2	11.85	0.028	amp
BREAST	B5	B5-T2-CTC#3	CTC	IV	T2	chr13	48881362	49054267	RB1+LPAR6	2	110.57	3.6e-13	amp
BREAST	B5	B5-T1-CTC#1	CTC	IV	T1	chr13	48881362	49054267	RB1+LPAR6	2	95.13	0.00054	amp
BREAST	B5	B5-T1-CTC#2	CTC	IV	T1	chr13	48881362	49054267	RB1+LPAR6	2	94.49	2.9e-09	amp
BREAST	B5	B5-T2-CTC#4	CTC	IV	T2	chr7	55086921	55273421	EGFR	2	17.42	1.3e-06	amp
BREAST	B5	B5-T2-CTC#5	CTC	IV	T2	chr7	55086921	55273421	EGFR	2	13.4	8.4e-05	amp
BREAST	B5	B5-T2-CTC#6	CTC	IV	T2	chr7	55086921	55273421	EGFR	2	19.67	1.7e-05	amp
BREAST	B5	B5-T2-CTC#7	CTC	IV	T2	chr7	55086921	55273421	EGFR	2	22.26	2.7e-06	amp
BREAST	B5	B5-T3-CTC#8	CTC	IV	T3	chr7	55086921	55273421	EGFR	2	64.76	0.0032	amp
BREAST	B5	B5-T3-CTC#9	CTC	IV	T3	chr7	55086921	55273421	EGFR	2	22.19	4.1e-05	amp
BREAST	B5	B5-T2-CTC#3	CTC	IV	T2	chr7	55086921	55273421	EGFR	2	72.14	0.0071	amp
BREAST	B5	B5-T1-CTC#1	CTC	IV	T1	chr7	55086921	55273421	EGFR	2	109.48	0.00027	amp
BREAST	B5	B5-T1-CTC#2	CTC	IV	T1	chr7	55086921	55273421	EGFR	2	100.32	0.00035	amp
BREAST	B5	B5-T2-CTC#6	CTC	IV	T2	chr5	56111762	56189541	MAP3K1	2	5.35	0.03	amp
BREAST	B5	B5-T3-CTC#8	CTC	IV	T3	chr5	56111762	56189541	MAP3K1	2	37.6	8.2e-05	amp
BREAST	B5	B5-T3-CTC#9	CTC	IV	T3	chr5	56111762	56189541	MAP3K1	2	15.87	0.0034	amp
BREAST	B5	B5-T2-CTC#3	CTC	IV	T2	chr5	56111762	56189541	MAP3K1	2	17.08	0.0069	amp
BREAST	B5	B5-T1-CTC#1	CTC	IV	T1	chr5	56111762	56189541	MAP3K1	2	59.57	0.042	amp
BREAST	B5	B5-T1-CTC#2	CTC	IV	T1	chr5	56111762	56189541	MAP3K1	2	55.9	0.00081	amp
BREAST	B5	B5-T0-TUT#1	TUMOR	IV	T0	chr12	56474014	56495876	ERBB3	2	3.75	7e-05	amp
BREAST	B5	B5-T1-TUT#2	TUMOR	IV	T1	chr12	56474014	56495876	ERBB3	2	6.05	9.7e-05	amp
BREAST	B5	B5-T2-CTC#5	CTC	IV	T2	chr12	56474014	56495876	ERBB3	2	11.38	0.02	amp
BREAST	B5	B5-T3-CTC#8	CTC	IV	T3	chr12	56474014	56495876	ERBB3	2	35.08	0.00044	amp
BREAST	B5	B5-T2-DNA#1	PLASMA	IV	T2	chr12	56474014	56495876	ERBB3	2	3.46	2.6e-05	amp
BREAST	B5	B5-T4-DNA#3	PLASMA	IV	T4	chr12	56474014	56495876	ERBB3	2	4.7	2.4e-08	amp
BREAST	B5	B5-T2-CTC#4	CTC	IV	T2	chr1	65300198	65352004	JAK1	2	13.17	0.0014	amp
BREAST	B5	B5-T2-CTC#5	CTC	IV	T2	chr1	65300198	65352004	JAK1	2	10.89	0.003	amp
BREAST	B5	B5-T2-CTC#7	CTC	IV	T2	chr1	65300198	65352004	JAK1	2	13.96	0.004	amp
BREAST	B5	B5-T3-CTC#8	CTC	IV	T3	chr1	65300198	65352004	JAK1	2	10.72	0.025	amp
BREAST	B5	B5-T3-CTC#9	CTC	IV	T3	chr1	65300198	65352004	JAK1	2	11.42	0.0097	amp
BREAST	B5	B5-T2-CTC#3	CTC	IV	T2	chr1	65300198	65352004	JAK1	2	36.89	0.039	amp
BREAST	B5	B5-T1-CTC#1	CTC	IV	T1	chr1	65300198	65352004	JAK1	2	102.15	0.0097	amp
BREAST	B5	B5-T1-CTC#2	CTC	IV	T1	chr1	65300198	65352004	JAK1	2	106.23	0.0042	amp
BREAST	B5	B5-T2-CTC#7	CTC	IV	T2	chr5	67522460	67593518	PIK3R1	2	15.47	0.029	amp
BREAST	B5	B5-T3-CTC#8	CTC	IV	T3	chr5	67522460	67593518	PIK3R1	2	61.86	0.00061	amp
BREAST	B5	B5-T3-CTC#9	CTC	IV	T3	chr5	67522460	67593518	PIK3R1	2	56.11	0.00045	amp
BREAST	B5	B5-T2-CTC#3	CTC	IV	T2	chr5	67522460	67593518	PIK3R1	2	62.19	1.8e-05	amp
BREAST	B5	B5-T2-CTC#5	CTC	IV	T2	chr16	68772190	68867450	CDH1	2	10.59	0.0012	amp
BREAST	B5	B5-T2-CTC#6	CTC	IV	T2	chr16	68772190	68867450	CDH1	2	8.52	0.0021	amp
BREAST	B5	B5-T2-CTC#7	CTC	IV	T2	chr16	68772190	68867450	CDH1	2	17.87	0.00014	amp
BREAST	B5	B5-T3-CTC#8	CTC	IV	T3	chr16	68772190	68867450	CDH1	2	25.83	0.0034	amp
BREAST	B5	B5-T3-CTC#9	CTC	IV	T3	chr16	68772190	68867450	CDH1	2	11.6	0.033	amp
BREAST	B5	B5-T2-CTC#3	CTC	IV	T2	chr16	68772190	68867450	CDH1	2	111.2	5.7e-06	amp
BREAST	B5	B5-T0-TUT#1	TUMOR	IV	T0	chr11	108137833	108192182	ATM.2	2	0.8	1.2e-05	del
BREAST	B5	B5-T2-CTC#4	CTC	IV	T2	chr11	108137833	108192182	ATM.2	2	17.79	0.014	amp
BREAST	B5	B5-T2-CTC#5	CTC	IV	T2	chr11	108137833	108192182	ATM.2	2	16.57	0.023	amp
BREAST	B5	B5-T2-CTC#7	CTC	IV	T2	chr11	108137833	108192182	ATM.2	2	15.39	0.013	amp
BREAST	B5	B5-T3-CTC#8	CTC	IV	T3	chr11	108137833	108192182	ATM.2	2	23.46	0.017	amp
BREAST	B5	B5-T2-CTC#3	CTC	IV	T2	chr11	108137833	108192182	ATM.2	2	94.81	4.9e-06	amp
BREAST	B5	B5-T1-CTC#1	CTC	IV	T1	chr11	108137833	108192182	ATM.2	2	104.57	0.0013	amp
BREAST	B5	B5-T1-CTC#2	CTC	IV	T1	chr11	108137833	108192182	ATM.2	2	115.93	0.00011	amp
BREAST	B5	B5-T0-TUT#1	TUMOR	IV	T0	chr11	108195999	108236321	ATM.3	2	1	4.4e-05	del
BREAST	B5	B5-T3-CTC#8	CTC	IV	T3	chr11	108195999	108236321	ATM.3	2	89.03	0.0029	amp
BREAST	B5	B5-T2-CTC#3	CTC	IV	T2	chr11	108195999	108236321	ATM.3	2	78.06	5.7e-05	amp
BREAST	B5	B5-T1-CTC#1	CTC	IV	T1	chr11	108195999	108236321	ATM.3	2	59.27	0.02	amp
BREAST	B5	B5-T1-CTC#2	CTC	IV	T1	chr11	108195999	108236321	ATM.3	2	17.98	0.012	amp
BREAST	B5	B5-T1-TUT#2	TUMOR	IV	T1	chr1	113933858	114226694	MAGI3	2	4.03	1.1e-05	amp
BREAST	B5	B5-T2-CTC#5	CTC	IV	T2	chr1	113933858	114226694	MAGI3	2	9.94	0.019	amp
BREAST	B5	B5-T3-CTC#8	CTC	IV	T3	chr1	113933858	114226694	MAGI3	2	44.11	1.9e-05	amp
BREAST	B5	B5-T3-CTC#9	CTC	IV	T3	chr1	113933858	114226694	MAGI3	2	13.54	0.0078	amp
BREAST	B5	B5-T2-CTC#3	CTC	IV	T2	chr1	113933858	114226694	MAGI3	2	12.46	0.031	amp
BREAST	B5	B5-T1-CTC#1	CTC	IV	T1	chr1	113933858	114226694	MAGI3	2	20.26	0.016	amp
BREAST	B5	B5-T1-CTC#2	CTC	IV	T1	chr1	113933858	114226694	MAGI3	2	17.02	0.0039	amp
BREAST	B5	B5-T2-CTC#4	CTC	IV	T2	chr7	116335734	116436208	MET	2	12.86	0.0016	amp
BREAST	B5	B5-T2-CTC#5	CTC	IV	T2	chr7	116335734	116436208	MET	2	14.13	0.0047	amp
BREAST	B5	B5-T2-CTC#7	CTC	IV	T2	chr7	116335734	116436208	MET	2	13.89	0.0035	amp
BREAST	B5	B5-T3-CTC#8	CTC	IV	T3	chr7	116335734	116436208	MET	2	49.95	7.4e-06	amp
BREAST	B5	B5-T3-CTC#9	CTC	IV	T3	chr7	116335734	116436208	MET	2	70.37	0.0016	amp
BREAST	B5	B5-T2-CTC#3	CTC	IV	T2	chr7	116335734	116436208	MET	2	85.8	2.4e-08	amp
BREAST	B5	B5-T1-CTC#1	CTC	IV	T1	chr7	116335734	116436208	MET	2	58.28	5.4e-05	amp
BREAST	B5	B5-T1-CTC#2	CTC	IV	T1	chr7	116335734	116436208	MET	2	41.01	0.00069	amp
BREAST	B5	B5-T1-TUT#2	TUMOR	IV	T1	chr9	135771584	135804350	TSC1	2	4.26	6.6e-05	amp
BREAST	B5	B5-T2-CTC#4	CTC	IV	T2	chr9	135771584	135804350	TSC1	2	13.58	0.038	amp
BREAST	B5	B5-T2-CTC#5	CTC	IV	T2	chr9	135771584	135804350	TSC1	2	16.29	0.0023	amp
BREAST	B5	B5-T2-CTC#6	CTC	IV	T2	chr9	135771584	135804350	TSC1	2	12.75	0.00083	amp
BREAST	B5	B5-T3-CTC#8	CTC	IV	T3	chr9	135771584	135804350	TSC1	2	39.58	0.0007	amp
BREAST	B5	B5-T3-CTC#9	CTC	IV	T3	chr9	135771584	135804350	TSC1	2	9.37	0.049	amp
BREAST	B5	B5-T2-CTC#3	CTC	IV	T2	chr9	135771584	135804350	TSC1	2	24.8	0.031	amp
BREAST	B5	B5-T0-TUT#1	TUMOR	IV	T0	chr3	142168206	142243092	ATR.1	2	0.96	4e-05	del
BREAST	B5	B5-T3-CTC#8	CTC	IV	T3	chr3	142168206	142243092	ATR.1	2	116.96	0.0083	amp
BREAST	B5	B5-T3-CTC#9	CTC	IV	T3	chr3	142168206	142243092	ATR.1	2	22.39	0.026	amp
BREAST	B5	B5-T2-CTC#3	CTC	IV	T2	chr3	142168206	142243092	ATR.1	2	111.97	8.8e-07	amp
BREAST	B5	B5-T2-DNA#1	PLASMA	IV	T2	chr3	142168206	142243092	ATR.1	2	0.96	6.1e-07	del
BREAST	B5	B5-T3-CTC#8	CTC	IV	T3	chr3	142253859	142297579	ATR.2	2	46.91	0.023	amp
BREAST	B5	B5-T2-CTC#3	CTC	IV	T2	chr3	142253859	142297579	ATR.2	2	69.97	0.0003	amp
BREAST	B5	B5-T2-CTC#4	CTC	IV	T2	chr4	142949889	143352479	INPP4B	2	23.99	0.0085	amp
BREAST	B5	B5-T2-CTC#5	CTC	IV	T2	chr4	142949889	143352479	INPP4B	2	59.84	0.00012	amp
BREAST	B5	B5-T2-CTC#6	CTC	IV	T2	chr4	142949889	143352479	INPP4B	2	13.43	0.02	amp
BREAST	B5	B5-T2-CTC#7	CTC	IV	T2	chr4	142949889	143352479	INPP4B	2	62.7	5.9e-05	amp
BREAST	B5	B5-T3-CTC#8	CTC	IV	T3	chr4	142949889	143352479	INPP4B	2	33.18	0.0029	amp
BREAST	B5	B5-T2-CTC#3	CTC	IV	T2	chr4	142949889	143352479	INPP4B	2	34.44	0.0042	amp
BREAST	B5	B5-T1-CTC#1	CTC	IV	T1	chr4	142949889	143352479	INPP4B	2	28.35	0.0092	amp
BREAST	B5	B5-T1-CTC#2	CTC	IV	T1	chr4	142949889	143352479	INPP4B	2	84.87	1.6e-07	amp
BREAST	B5	B5-T0-TUT#1	TUMOR	IV	T0	chr7	151833846	151860983	KMT2C.1	2	3.5	1.4e-06	amp
BREAST	B5	B5-T1-TUT#2	TUMOR	IV	T1	chr7	151833846	151860983	KMT2C.1	2	4.53	0.00012	amp
BREAST	B5	B5-T2-CTC#4	CTC	IV	T2	chr7	151833846	151860983	KMT2C.1	2	12.9	8.7e-05	amp
BREAST	B5	B5-T2-CTC#5	CTC	IV	T2	chr7	151833846	151860983	KMT2C.1	2	10.57	0.0045	amp
BREAST	B5	B5-T2-CTC#6	CTC	IV	T2	chr7	151833846	151860983	KMT2C.1	2	17.64	1.8e-06	amp
BREAST	B5	B5-T2-CTC#7	CTC	IV	T2	chr7	151833846	151860983	KMT2C.1	2	16.4	1.9e-05	amp
BREAST	B5	B5-T3-CTC#8	CTC	IV	T3	chr7	151833846	151860983	KMT2C.1	2	87.08	0.019	amp
BREAST	B5	B5-T3-CTC#9	CTC	IV	T3	chr7	151833846	151860983	KMT2C.1	2	14.25	0.00022	amp
BREAST	B5	B5-T2-CTC#3	CTC	IV	T2	chr7	151833846	151860983	KMT2C.1	2	64.39	0.018	amp
BREAST	B5	B5-T1-CTC#1	CTC	IV	T1	chr7	151833846	151860983	KMT2C.1	2	89.94	0.011	amp
BREAST	B5	B5-T4-DNA#3	PLASMA	IV	T4	chr7	151833846	151860983	KMT2C.1	2	3.08	7.7e-07	amp
BREAST	B5	B5-T1-TUT#2	TUMOR	IV	T1	chr7	151864194	151884970	KMT2C.2	2	5.19	0.0027	amp
BREAST	B5	B5-T2-CTC#4	CTC	IV	T2	chr7	151864194	151884970	KMT2C.2	2	9.63	0.042	amp
BREAST	B5	B5-T2-CTC#5	CTC	IV	T2	chr7	151864194	151884970	KMT2C.2	2	10.38	0.034	amp
BREAST	B5	B5-T2-CTC#6	CTC	IV	T2	chr7	151864194	151884970	KMT2C.2	2	11.2	0.04	amp
BREAST	B5	B5-T2-CTC#7	CTC	IV	T2	chr7	151864194	151884970	KMT2C.2	2	13.24	0.009	amp
BREAST	B5	B5-T3-CTC#8	CTC	IV	T3	chr7	151864194	151884970	KMT2C.2	2	13.5	0.048	amp
BREAST	B5	B5-T3-CTC#9	CTC	IV	T3	chr7	151864194	151884970	KMT2C.2	2	64.45	8.4e-05	amp
BREAST	B5	B5-T2-CTC#3	CTC	IV	T2	chr7	151864194	151884970	KMT2C.2	2	102.7	0.019	amp
BREAST	B5	B5-T2-CTC#7	CTC	IV	T2	chr7	151891015	152132907	KMT2C.3	2	10.37	0.018	amp
BREAST	B5	B5-T3-CTC#8	CTC	IV	T3	chr7	151891015	152132907	KMT2C.3	2	45.48	0.019	amp
BREAST	B5	B5-T3-CTC#9	CTC	IV	T3	chr7	151891015	152132907	KMT2C.3	2	39.77	8.2e-06	amp
BREAST	B5	B5-T2-CTC#3	CTC	IV	T2	chr7	151891015	152132907	KMT2C.3	2	115.84	1.6e-17	amp
BREAST	B5	B5-T1-CTC#1	CTC	IV	T1	chr7	151891015	152132907	KMT2C.3	2	11.81	0.019	amp
BREAST	B5	B5-T1-CTC#2	CTC	IV	T1	chr7	151891015	152132907	KMT2C.3	2	25.24	0.0015	amp
BREAST	B5	B5-T2-CTC#7	CTC	IV	T2	chr3	178916552	178952223	PIK3CA	2	13.04	0.028	amp
BREAST	B5	B5-T3-CTC#8	CTC	IV	T3	chr3	178916552	178952223	PIK3CA	2	35.23	0.0017	amp
BREAST	B5	B5-T3-CTC#9	CTC	IV	T3	chr3	178916552	178952223	PIK3CA	2	16.14	0.04	amp
BREAST	B5	B5-T2-CTC#3	CTC	IV	T2	chr3	178916552	178952223	PIK3CA	2	116.43	3.2e-06	amp
BREAST	B5	B5-T1-CTC#2	CTC	IV	T1	chr3	178916552	178952223	PIK3CA	2	76.05	4.7e-06	amp
BREAST	B5	B5-T0-TUT#1	TUMOR	IV	T0	chr2	212426556	212989725	ERBB4.3	2	0.58	2.5e-09	del
BREAST	B5	B5-T1-TUT#2	TUMOR	IV	T1	chr2	212426556	212989725	ERBB4.3	2	0.64	0.0022	del
BREAST	B5	B5-T3-CTC#9	CTC	IV	T3	chr2	212426556	212989725	ERBB4.3	2	36.38	0.0033	amp
BREAST	B5	B5-T2-CTC#3	CTC	IV	T2	chr2	212426556	212989725	ERBB4.3	2	53.97	8.6e-05	amp
BREAST	B5	B5-T1-CTC#1	CTC	IV	T1	chr2	212426556	212989725	ERBB4.3	2	25.66	0.026	amp
BREAST	B5	B5-T1-CTC#2	CTC	IV	T1	chr2	212426556	212989725	ERBB4.3	2	24.65	0.034	amp
BREAST	B5	B5-T2-DNA#1	PLASMA	IV	T2	chr2	212426556	212989725	ERBB4.3	2	0.96	1.6e-05	del
BREAST	B5	B5-T4-DNA#3	PLASMA	IV	T4	chr2	212426556	212989725	ERBB4.3	2	0.91	4.4e-06	del
BREAST	B5	B5-T2-CTC#7	CTC	IV	T2	chr1	215799086	215853781	USH2A.1	2	11.58	0.029	amp
BREAST	B5	B5-T3-CTC#9	CTC	IV	T3	chr1	215799086	215853781	USH2A.1	2	38.98	0.0011	amp
BREAST	B5	B5-T1-CTC#2	CTC	IV	T1	chr1	215799086	215853781	USH2A.1	2	89.51	0.0041	amp
BREAST	B5	B5-T2-CTC#4	CTC	IV	T2	chr1	215901329	216074313	USH2A.2	2	12.48	0.028	amp
BREAST	B5	B5-T2-CTC#6	CTC	IV	T2	chr1	215901329	216074313	USH2A.2	2	10.76	0.014	amp
BREAST	B5	B5-T2-CTC#7	CTC	IV	T2	chr1	215901329	216074313	USH2A.2	2	14.17	0.0078	amp
BREAST	B5	B5-T3-CTC#8	CTC	IV	T3	chr1	215901329	216074313	USH2A.2	2	90.5	0.0059	amp
BREAST	B5	B5-T3-CTC#9	CTC	IV	T3	chr1	215901329	216074313	USH2A.2	2	29.92	0.0015	amp
BREAST	B5	B5-T2-CTC#3	CTC	IV	T2	chr1	215901329	216074313	USH2A.2	2	20.17	0.024	amp
BREAST	B5	B5-T1-CTC#2	CTC	IV	T1	chr1	215901329	216074313	USH2A.2	2	29.6	0.0021	amp
BREAST	B5	B5-T2-CTC#5	CTC	IV	T2	chr1	216107914	216270586	USH2A.3	2	29.09	0.015	amp
BREAST	B5	B5-T2-CTC#7	CTC	IV	T2	chr1	216107914	216270586	USH2A.3	2	29.46	0.00088	amp
BREAST	B5	B5-T3-CTC#8	CTC	IV	T3	chr1	216107914	216270586	USH2A.3	2	36.32	0.0011	amp
BREAST	B5	B5-T3-CTC#9	CTC	IV	T3	chr1	216107914	216270586	USH2A.3	2	34.25	0.0015	amp
BREAST	B5	B5-T2-CTC#3	CTC	IV	T2	chr1	216107914	216270586	USH2A.3	2	79.87	0.023	amp
BREAST	B5	B5-T1-CTC#2	CTC	IV	T1	chr1	216107914	216270586	USH2A.3	2	121.17	0.036	amp
BREAST	B5	B5-T3-CTC#8	CTC	IV	T3	chr1	216348532	216595710	USH2A.4	2	54.68	0.024	amp
BREAST	B5	B5-T2-CTC#3	CTC	IV	T2	chr1	216348532	216595710	USH2A.4	2	78.37	3e-05	amp
BREAST	B5	B5-T1-CTC#1	CTC	IV	T1	chr1	216348532	216595710	USH2A.4	2	108.76	5.4e-06	amp
BREAST	B7	B7-T1-TUT#1	TUMOR	III	T1	chr16	2098549	2138670	TSC2	2	7.26	2.8e-08	amp
BREAST	B7	B7-T1-CTC#1	CTC	III	T1	chr16	2098549	2138670	TSC2	2	52.79	0.00087	amp
BREAST	B7	B7-T2-CTC#7	CTC	III	T2	chr16	2098549	2138670	TSC2	2	47.73	0.0022	amp
BREAST	B7	B7-T2-CTC#8	CTC	III	T2	chr16	2098549	2138670	TSC2	2	29.56	0.0084	amp
BREAST	B7	B7-T2-CTC#9	CTC	III	T2	chr16	2098549	2138670	TSC2	2	22.81	0.00837	amp
BREAST	B7	B7-T1-CTC#4	CTC	III	T1	chr16	2098549	2138670	TSC2	2	41.33	0.003	amp
BREAST	B7	B7-T1-CTC#6	CTC	III	T1	chr16	2098549	2138670	TSC2	2	73.4	8.7e-05	amp
BREAST	B7	B7-T1-DNA#1	PLASMA	III	T1	chr16	2098549	2138670	TSC2	2	6.4	4.8e-09	amp
BREAST	B7	B7-T3-DNA#2	PLASMA	III	T3	chr16	2098549	2138670	TSC2	2	6.02	1.3e-09	amp
BREAST	B7	B7-T1-CTC#5	CTC	III	T1	chr9	5021951	5126826	JAK2	2	57.18	0.0011	amp
BREAST	B7	B7-T1-TUT#1	TUMOR	III	T1	chr1	11166618	11227640	MTOR.1	2	3.23	3.1e-05	amp
BREAST	B7	B7-T1-CTC#1	CTC	III	T1	chr1	11166618	11227640	MTOR.1	2	40.87	0.00027	amp
BREAST	B7	B7-T1-CTC#2	CTC	III	T1	chr1	11166618	11227640	MTOR.1	2	85.8	2.1e-05	amp
BREAST	B7	B7-T2-CTC#7	CTC	III	T2	chr1	11166618	11227640	MTOR.1	2	29.08	0.0021	amp
BREAST	B7	B7-T2-CTC#8	CTC	III	T2	chr1	11166618	11227640	MTOR.1	2	17.61	0.0036	amp
BREAST	B7	B7-T2-CTC#9	CTC	III	T2	chr1	11166618	11227640	MTOR.1	2	13.9	0.028	amp
BREAST	B7	B7-T1-CTC#3	CTC	III	T1	chr1	11166618	11227640	MTOR.1	2	25.28	0.012	amp
BREAST	B7	B7-T1-CTC#4	CTC	III	T1	chr1	11166618	11227640	MTOR.1	2	46.02	0.0046	amp
BREAST	B7	B7-T1-CTC#5	CTC	III	T1	chr1	11166618	11227640	MTOR.1	2	48.01	0.0031	amp
BREAST	B7	B7-T1-CTC#6	CTC	III	T1	chr1	11166618	11227640	MTOR.1	2	35.34	0.049	amp
BREAST	B7	B7-T3-DNA#2	PLASMA	III	T3	chr1	11166618	11227640	MTOR.1	2	3.46	2.9e-08	amp
BREAST	B7	B7-T1-CTC#1	CTC	III	T1	chr1	11259257	11319544	MTOR.2	2	109.55	9.4e-08	amp
BREAST	B7	B7-T1-CTC#2	CTC	III	T1	chr1	11259257	11319544	MTOR.2	2	23.6	0.0026	amp
BREAST	B7	B7-T2-CTC#7	CTC	III	T2	chr1	11259257	11319544	MTOR.2	2	32.49	0.00082	amp
BREAST	B7	B7-T2-CTC#8	CTC	III	T2	chr1	11259257	11319544	MTOR.2	2	67.08	0.00019	amp
BREAST	B7	B7-T2-CTC#9	CTC	III	T2	chr1	11259257	11319544	MTOR.2	2	21.08	0.009	amp
BREAST	B7	B7-T1-CTC#3	CTC	III	T1	chr1	11259257	11319544	MTOR.2	2	23.04	0.039	amp
BREAST	B7	B7-T1-CTC#4	CTC	III	T1	chr1	11259257	11319544	MTOR.2	2	59.32	0.0029	amp
BREAST	B7	B7-T1-CTC#5	CTC	III	T1	chr1	11259257	11319544	MTOR.2	2	29.08	0.036	amp
BREAST	B7	B7-T1-CTC#6	CTC	III	T1	chr1	11259257	11319544	MTOR.2	2	64.42	0.0013	amp
BREAST	B7	B7-T3-DNA#2	PLASMA	III	T3	chr1	11259257	11319544	MTOR.2	2	3.04	2.3e-08	amp
BREAST	B7	B7-T1-CTC#1	CTC	III	T1	chr17	29422372	29592432	NF1.1	2	16.27	0.041	amp
BREAST	B7	B7-T1-CTC#2	CTC	III	T1	chr17	29422372	29592432	NF1.1	2	49.43	9.6e-06	amp
BREAST	B7	B7-T2-CTC#7	CTC	III	T2	chr17	29422372	29592432	NF1.1	2	41.97	0.00019	amp
BREAST	B7	B7-T2-CTC#8	CTC	III	T2	chr17	29422372	29592432	NF1.1	2	20.1	0.0038	amp
BREAST	B7	B7-T2-CTC#9	CTC	III	T2	chr17	29422372	29592432	NF1.1	2	98.87	3e-06	amp
BREAST	B7	B7-T1-CTC#3	CTC	III	T1	chr17	29422372	29592432	NF1.1	2	18.44	0.0069	amp
BREAST	B7	B7-T1-CTC#4	CTC	III	T1	chr17	29422372	29592432	NF1.1	2	27.33	0.0025	amp
BREAST	B7	B7-T1-CTC#5	CTC	III	T1	chr17	29422372	29592432	NF1.1	2	76.21	0.00013	amp
BREAST	B7	B7-T1-CTC#6	CTC	III	T1	chr17	29422372	29592432	NF1.1	2	23.71	0.0051	amp
BREAST	B7	B7-T1-CTC#2	CTC	III	T1	chr17	29652782	29701221	NF1.2	2	20.54	0.013	amp
BREAST	B7	B7-T2-CTC#7	CTC	III	T2	chr17	29652782	29701221	NF1.2	2	43.16	0.00041	amp
BREAST	B7	B7-T2-CTC#8	CTC	III	T2	chr17	29652782	29701221	NF1.2	2	42.44	0.00019	amp
BREAST	B7	B7-T1-CTC#5	CTC	III	T1	chr17	29652782	29701221	NF1.2	2	86.12	6.1e-06	amp
BREAST	B7	B7-T1-CTC#6	CTC	III	T1	chr17	29652782	29701221	NF1.2	2	37.72	0.00034	amp
BREAST	B7	B7-T1-CTC#1	CTC	III	T1	chr13	32928921	32972985	BRCA2.3	2	62.96	1.4e-06	amp
BREAST	B7	B7-T2-CTC#7	CTC	III	T2	chr13	32928921	32972985	BRCA2.3	2	24.4	0.00055	amp
BREAST	B7	B7-T2-CTC#8	CTC	III	T2	chr13	32928921	32972985	BRCA2.3	2	22.26	0.0043	amp
BREAST	B7	B7-T2-CTC#9	CTC	III	T2	chr13	32928921	32972985	BRCA2.3	2	31.21	0.013	amp
BREAST	B7	B7-T1-CTC#3	CTC	III	T1	chr13	32928921	32972985	BRCA2.3	2	37.45	0.001	amp
BREAST	B7	B7-T1-CTC#4	CTC	III	T1	chr13	32928921	32972985	BRCA2.3	2	22.14	0.0063	amp
BREAST	B7	B7-T1-CTC#5	CTC	III	T1	chr13	32928921	32972985	BRCA2.3	2	53.34	5.3e-05	amp
BREAST	B7	B7-T2-CTC#7	CTC	III	T2	chr17	41197635	41276221	BRCA1	2	87.28	0.0041	amp
BREAST	B7	B7-T2-CTC#8	CTC	III	T2	chr17	41197635	41276221	BRCA1	2	28.78	0.022	amp
BREAST	B7	B7-T2-CTC#9	CTC	III	T2	chr17	41197635	41276221	BRCA1	2	78.98	0.01	amp
BREAST	B7	B7-T1-TUT#1	TUMOR	III	T1	chr13	48881362	49054267	RB1+LPAR6	2	1.2	9.9e-06	del
BREAST	B7	B7-T1-CTC#1	CTC	III	T1	chr13	48881362	49054267	RB1+LPAR6	2	36.91	0.00033	amp
BREAST	B7	B7-T1-CTC#2	CTC	III	T1	chr13	48881362	49054267	RB1+LPAR6	2	102.07	2.3e-09	amp
BREAST	B7	B7-T2-CTC#7	CTC	III	T2	chr13	48881362	49054267	RB1+LPAR6	2	43.15	5.4e-05	amp
BREAST	B7	B7-T2-CTC#8	CTC	III	T2	chr13	48881362	49054267	RB1+LPAR6	2	41.38	0.0037	amp
BREAST	B7	B7-T2-CTC#9	CTC	III	T2	chr13	48881362	49054267	RB1+LPAR6	2	61.73	2.6e-07	amp
BREAST	B7	B7-T1-CTC#3	CTC	III	T1	chr13	48881362	49054267	RB1+LPAR6	2	19.52	0.011	amp
BREAST	B7	B7-T1-CTC#4	CTC	III	T1	chr13	48881362	49054267	RB1+LPAR6	2	45.2	0.00028	amp
BREAST	B7	B7-T1-CTC#6	CTC	III	T1	chr13	48881362	49054267	RB1+LPAR6	2	57.29	3.3e-05	amp
BREAST	B7	B7-T1-DNA#1	PLASMA	III	T1	chr13	48881362	49054267	RB1+LPAR6	2	1.19	0.00013	del
BREAST	B7	B7-T3-DNA#2	PLASMA	III	T3	chr13	48881362	49054267	RB1+LPAR6	2	1.15	2.6e-06	del
BREAST	B7	B7-T1-TUT#1	TUMOR	III	T1	chr7	55086921	55273421	EGFR	2	3.35	1.7e-06	amp
BREAST	B7	B7-T1-CTC#1	CTC	III	T1	chr7	55086921	55273421	EGFR	2	66.43	0.0056	amp
BREAST	B7	B7-T1-CTC#2	CTC	III	T1	chr7	55086921	55273421	EGFR	2	66.57	0.0058	amp
BREAST	B7	B7-T2-CTC#7	CTC	III	T2	chr7	55086921	55273421	EGFR	2	120.07	2.6e-11	amp
BREAST	B7	B7-T2-CTC#8	CTC	III	T2	chr7	55086921	55273421	EGFR	2	99.07	1.1e-06	amp
BREAST	B7	B7-T2-CTC#9	CTC	III	T2	chr7	55086921	55273421	EGFR	2	63.41	0.0076	amp
BREAST	B7	B7-T1-CTC#3	CTC	III	T1	chr7	55086921	55273421	EGFR	2	31.76	2.6e-07	amp
BREAST	B7	B7-T1-CTC#4	CTC	III	T1	chr7	55086921	55273421	EGFR	2	32.63	0.0037	amp
BREAST	B7	B7-T1-CTC#5	CTC	III	T1	chr7	55086921	55273421	EGFR	2	36.99	0.04	amp
BREAST	B7	B7-T1-CTC#6	CTC	III	T1	chr7	55086921	55273421	EGFR	2	53.87	0.0012	amp
BREAST	B7	B7-T3-DNA#2	PLASMA	III	T3	chr7	55086921	55273421	EGFR	2	3.14	6.2e-06	amp
BREAST	B7	B7-T1-CTC#1	CTC	III	T1	chr5	56111762	56189541	MAP3K1	2	13.53	0.0057	amp
BREAST	B7	B7-T1-CTC#2	CTC	III	T1	chr5	56111762	56189541	MAP3K1	2	45.24	5.1e-06	amp
BREAST	B7	B7-T2-CTC#7	CTC	III	T2	chr5	56111762	56189541	MAP3K1	2	16.92	0.00076	amp
BREAST	B7	B7-T2-CTC#8	CTC	III	T2	chr5	56111762	56189541	MAP3K1	2	16.75	0.0047	amp
BREAST	B7	B7-T2-CTC#9	CTC	III	T2	chr5	56111762	56189541	MAP3K1	2	50.32	0.0001	amp
BREAST	B7	B7-T1-CTC#4	CTC	III	T1	chr5	56111762	56189541	MAP3K1	2	13.32	0.0013	amp
BREAST	B7	B7-T1-CTC#5	CTC	III	T1	chr5	56111762	56189541	MAP3K1	2	15.67	0.024	amp
BREAST	B7	B7-T1-CTC#1	CTC	III	T1	chr12	56474014	56495876	ERBB3	2	15.84	0.032	amp
BREAST	B7	B7-T1-CTC#2	CTC	III	T1	chr12	56474014	56495876	ERBB3	2	96.21	0.00022	amp
BREAST	B7	B7-T2-CTC#7	CTC	III	T2	chr12	56474014	56495876	ERBB3	2	34.21	0.015	amp
BREAST	B7	B7-T2-CTC#8	CTC	III	T2	chr12	56474014	56495876	ERBB3	2	36.52	0.0044	amp
BREAST	B7	B7-T2-CTC#9	CTC	III	T2	chr12	56474014	56495876	ERBB3	2	15.67	0.019	amp
BREAST	B7	B7-T1-CTC#5	CTC	III	T1	chr12	56474014	56495876	ERBB3	2	19.94	0.021	amp
BREAST	B7	B7-T1-CTC#6	CTC	III	T1	chr12	56474014	56495876	ERBB3	2	9.2	0.034	amp
BREAST	B7	B7-T2-CTC#8	CTC	III	T2	chr1	65300198	65352004	JAK1	2	29.06	0.032	amp
BREAST	B7	B7-T2-CTC#9	CTC	III	T2	chr1	65300198	65352004	JAK1	2	68.66	0.014	amp
BREAST	B7	B7-T1-CTC#4	CTC	III	T1	chr1	65300198	65352004	JAK1	2	55.65	0.0094	amp
BREAST	B7	B7-T1-CTC#5	CTC	III	T1	chr1	65300198	65352004	JAK1	2	77.64	0.00065	amp
BREAST	B7	B7-T1-CTC#6	CTC	III	T1	chr1	65300198	65352004	JAK1	2	109.98	0.00022	amp
BREAST	B7	B7-T1-CTC#1	CTC	III	T1	chr5	67522460	67593518	PIK3R1	2	33.06	0.0059	amp
BREAST	B7	B7-T2-CTC#7	CTC	III	T2	chr5	67522460	67593518	PIK3R1	2	35.36	0.0083	amp
BREAST	B7	B7-T2-CTC#8	CTC	III	T2	chr5	67522460	67593518	PIK3R1	2	40.71	0.025	amp
BREAST	B7	B7-T2-CTC#9	CTC	III	T2	chr5	67522460	67593518	PIK3R1	2	90.93	0.01337	amp
BREAST	B7	B7-T1-CTC#6	CTC	III	T1	chr5	67522460	67593518	PIK3R1	2	24.52	0.022	amp
BREAST	B7	B7-T1-CTC#1	CTC	III	T1	chr16	68772190	68867450	CDH1	2	45.91	0.0014	amp
BREAST	B7	B7-T2-CTC#7	CTC	III	T2	chr16	68772190	68867450	CDH1	2	40.98	5e-05	amp
BREAST	B7	B7-T2-CTC#8	CTC	III	T2	chr16	68772190	68867450	CDH1	2	22.46	0.043	amp
BREAST	B7	B7-T2-CTC#9	CTC	III	T2	chr16	68772190	68867450	CDH1	2	111.71	0.00584	amp
BREAST	B7	B7-T1-CTC#6	CTC	III	T1	chr16	68772190	68867450	CDH1	2	113.82	0.00095	amp
BREAST	B7	B7-T1-CTC#1	CTC	III	T1	chr11	108137833	108192182	ATM.2	2	20.23	0.0099	amp
BREAST	B7	B7-T1-CTC#2	CTC	III	T1	chr11	108137833	108192182	ATM.2	2	36.32	0.0032	amp
BREAST	B7	B7-T2-CTC#7	CTC	III	T2	chr11	108137833	108192182	ATM.2	2	80.11	2.6e-06	amp
BREAST	B7	B7-T2-CTC#9	CTC	III	T2	chr11	108137833	108192182	ATM.2	2	20.07	0.029	amp
BREAST	B7	B7-T1-CTC#4	CTC	III	T1	chr11	108137833	108192182	ATM.2	2	74.42	4.7e-05	amp
BREAST	B7	B7-T1-CTC#5	CTC	III	T1	chr11	108137833	108192182	ATM.2	2	17.38	0.03	amp
BREAST	B7	B7-T1-CTC#6	CTC	III	T1	chr11	108137833	108192182	ATM.2	2	74.53	0.026	amp
BREAST	B7	B7-T1-CTC#1	CTC	III	T1	chr11	108195999	108236321	ATM.3	2	13.65	0.0072	amp
BREAST	B7	B7-T1-CTC#2	CTC	III	T1	chr11	108195999	108236321	ATM.3	2	27.47	0.004	amp
BREAST	B7	B7-T2-CTC#7	CTC	III	T2	chr11	108195999	108236321	ATM.3	2	21.26	0.0023	amp
BREAST	B7	B7-T1-CTC#5	CTC	III	T1	chr11	108195999	108236321	ATM.3	2	11.32	0.045	amp
BREAST	B7	B7-T1-CTC#2	CTC	III	T1	chr1	113933858	114226694	MAGI3	2	76.5	7.2e-09	amp
BREAST	B7	B7-T1-CTC#3	CTC	III	T1	chr1	113933858	114226694	MAGI3	2	18.49	0.021	amp
BREAST	B7	B7-T1-CTC#4	CTC	III	T1	chr1	113933858	114226694	MAGI3	2	33.95	0.0039	amp
BREAST	B7	B7-T1-CTC#5	CTC	III	T1	chr1	113933858	114226694	MAGI3	2	67.02	0.0064	amp
BREAST	B7	B7-T1-CTC#6	CTC	III	T1	chr1	113933858	114226694	MAGI3	2	9.18	0.044	amp
BREAST	B7	B7-T1-CTC#1	CTC	III	T1	chr7	116335734	116436208	MET	2	55.33	7.5e-09	amp
BREAST	B7	B7-T1-CTC#2	CTC	III	T1	chr7	116335734	116436208	MET	2	58.87	1.9e-06	amp
BREAST	B7	B7-T2-CTC#7	CTC	III	T2	chr7	116335734	116436208	MET	2	14.38	0.018	amp
BREAST	B7	B7-T2-CTC#8	CTC	III	T2	chr7	116335734	116436208	MET	2	35.53	0.00011	amp
BREAST	B7	B7-T2-CTC#9	CTC	III	T2	chr7	116335734	116436208	MET	2	25.19	0.00047	amp
BREAST	B7	B7-T1-CTC#4	CTC	III	T1	chr7	116335734	116436208	MET	2	19.71	0.007	amp
BREAST	B7	B7-T1-CTC#5	CTC	III	T1	chr7	116335734	116436208	MET	2	72.3	7.4e-07	amp
BREAST	B7	B7-T1-CTC#6	CTC	III	T1	chr7	116335734	116436208	MET	2	14.04	0.011	amp
BREAST	B7	B7-T1-CTC#2	CTC	III	T1	chr9	135771584	135804350	TSC1	2	41.81	0.017	amp
BREAST	B7	B7-T2-CTC#7	CTC	III	T2	chr9	135771584	135804350	TSC1	2	38.2	0.017	amp
BREAST	B7	B7-T2-CTC#8	CTC	III	T2	chr9	135771584	135804350	TSC1	2	29.48	0.0033	amp
BREAST	B7	B7-T2-CTC#9	CTC	III	T2	chr9	135771584	135804350	TSC1	2	34.51	0.016	amp
BREAST	B7	B7-T1-CTC#3	CTC	III	T1	chr9	135771584	135804350	TSC1	2	29.67	0.0038	amp
BREAST	B7	B7-T1-CTC#5	CTC	III	T1	chr9	135771584	135804350	TSC1	2	19.15	0.04	amp
BREAST	B7	B7-T1-CTC#2	CTC	III	T1	chr3	142168206	142243092	ATR.1	2	48.78	0.0015	amp
BREAST	B7	B7-T2-CTC#8	CTC	III	T2	chr3	142168206	142243092	ATR.1	2	51.22	0.00086	amp
BREAST	B7	B7-T1-CTC#6	CTC	III	T1	chr3	142168206	142243092	ATR.1	2	22.58	0.026	amp
BREAST	B7	B7-T2-CTC#8	CTC	III	T2	chr3	142253859	142297579	ATR.2	2	56.63	0.0014	amp
BREAST	B7	B7-T2-CTC#9	CTC	III	T2	chr3	142253859	142297579	ATR.2	2	39.56	0.018	amp
BREAST	B7	B7-T1-CTC#6	CTC	III	T1	chr3	142253859	142297579	ATR.2	2	45.15	0.0071	amp
BREAST	B7	B7-T1-CTC#1	CTC	III	T1	chr4	142949889	143352479	INPP4B	2	60.16	0.00013	amp
BREAST	B7	B7-T2-CTC#7	CTC	III	T2	chr4	142949889	143352479	INPP4B	2	75.08	1.1e-06	amp
BREAST	B7	B7-T2-CTC#8	CTC	III	T2	chr4	142949889	143352479	INPP4B	2	31.97	0.0017	amp
BREAST	B7	B7-T2-CTC#9	CTC	III	T2	chr4	142949889	143352479	INPP4B	2	22.1	0.017	amp
BREAST	B7	B7-T1-CTC#3	CTC	III	T1	chr4	142949889	143352479	INPP4B	2	35.91	0.0031	amp
BREAST	B7	B7-T1-CTC#4	CTC	III	T1	chr4	142949889	143352479	INPP4B	2	57.74	0.00025	amp
BREAST	B7	B7-T1-CTC#6	CTC	III	T1	chr4	142949889	143352479	INPP4B	2	27.4	0.0091	amp
BREAST	B7	B7-T1-CTC#1	CTC	III	T1	chr7	151833846	151860983	KMT2C.1	2	47.35	0.0081	amp
BREAST	B7	B7-T1-CTC#2	CTC	III	T1	chr7	151833846	151860983	KMT2C.1	2	48.92	3.7e-07	amp
BREAST	B7	B7-T2-CTC#7	CTC	III	T2	chr7	151833846	151860983	KMT2C.1	2	15.67	0.0021	amp
BREAST	B7	B7-T2-CTC#8	CTC	III	T2	chr7	151833846	151860983	KMT2C.1	2	21.42	0.0028	amp
BREAST	B7	B7-T2-CTC#9	CTC	III	T2	chr7	151833846	151860983	KMT2C.1	2	86.32	0.00014	amp
BREAST	B7	B7-T1-CTC#3	CTC	III	T1	chr7	151833846	151860983	KMT2C.1	2	25.31	0.00061	amp
BREAST	B7	B7-T1-CTC#4	CTC	III	T1	chr7	151833846	151860983	KMT2C.1	2	47.41	0.0097	amp
BREAST	B7	B7-T1-CTC#6	CTC	III	T1	chr7	151833846	151860983	KMT2C.1	2	75.89	0.0038	amp
BREAST	B7	B7-T1-CTC#2	CTC	III	T1	chr7	151864194	151884970	KMT2C.2	2	66.95	0.019	amp
BREAST	B7	B7-T2-CTC#7	CTC	III	T2	chr7	151864194	151884970	KMT2C.2	2	22.05	0.036	amp
BREAST	B7	B7-T2-CTC#8	CTC	III	T2	chr7	151864194	151884970	KMT2C.2	2	53.43	0.0028	amp
BREAST	B7	B7-T2-CTC#9	CTC	III	T2	chr7	151864194	151884970	KMT2C.2	2	36.07	0.0042	amp
BREAST	B7	B7-T1-CTC#4	CTC	III	T1	chr7	151864194	151884970	KMT2C.2	2	77.22	0.00067	amp
BREAST	B7	B7-T1-CTC#5	CTC	III	T1	chr7	151864194	151884970	KMT2C.2	2	67.64	0.0038	amp
BREAST	B7	B7-T1-CTC#6	CTC	III	T1	chr7	151864194	151884970	KMT2C.2	2	60.51	0.00027	amp
BREAST	B7	B7-T1-CTC#1	CTC	III	T1	chr7	151891015	152132907	KMT2C.3	2	19.28	0.00047	amp
BREAST	B7	B7-T1-CTC#2	CTC	III	T1	chr7	151891015	152132907	KMT2C.3	2	30.2	6.3e-05	amp
BREAST	B7	B7-T2-CTC#7	CTC	III	T2	chr7	151891015	152132907	KMT2C.3	2	66.21	6.2e-07	amp
BREAST	B7	B7-T2-CTC#8	CTC	III	T2	chr7	151891015	152132907	KMT2C.3	2	18.5	0.0016	amp
BREAST	B7	B7-T2-CTC#9	CTC	III	T2	chr7	151891015	152132907	KMT2C.3	2	80.05	1.5e-09	amp
BREAST	B7	B7-T1-CTC#4	CTC	III	T1	chr7	151891015	152132907	KMT2C.3	2	32.23	0.00069	amp
BREAST	B7	B7-T1-CTC#5	CTC	III	T1	chr7	151891015	152132907	KMT2C.3	2	125.98	4e-20	amp
BREAST	B7	B7-T1-CTC#6	CTC	III	T1	chr7	151891015	152132907	KMT2C.3	2	110.96	3.7e-14	amp
BREAST	B7	B7-T2-CTC#7	CTC	III	T2	chr3	178916552	178952223	PIK3CA	2	64.38	0.00015	amp
BREAST	B7	B7-T2-CTC#9	CTC	III	T2	chr3	178916552	178952223	PIK3CA	2	59.77	0.003	amp
BREAST	B7	B7-T1-CTC#4	CTC	III	T1	chr3	178916552	178952223	PIK3CA	2	43.04	0.013	amp
BREAST	B7	B7-T1-CTC#5	CTC	III	T1	chr3	178916552	178952223	PIK3CA	2	68.69	0.00051	amp
BREAST	B7	B7-T2-CTC#8	CTC	III	T2	chr2	212426556	212989725	ERBB4.3	2	35.72	0.002	amp
BREAST	B7	B7-T2-CTC#9	CTC	III	T2	chr2	212426556	212989725	ERBB4.3	2	49.99	0.0094	amp
BREAST	B7	B7-T1-CTC#5	CTC	III	T1	chr2	212426556	212989725	ERBB4.3	2	46.26	0.00013	amp
BREAST	B7	B7-T1-CTC#6	CTC	III	T1	chr2	212426556	212989725	ERBB4.3	2	58.55	0.00026	amp
BREAST	B7	B7-T1-CTC#1	CTC	III	T1	chr1	215799086	215853781	USH2A.1	2	66.01	2.7e-05	amp
BREAST	B7	B7-T1-CTC#2	CTC	III	T1	chr1	215799086	215853781	USH2A.1	2	34.33	0.005	amp
BREAST	B7	B7-T2-CTC#7	CTC	III	T2	chr1	215799086	215853781	USH2A.1	2	39.74	0.0022	amp
BREAST	B7	B7-T2-CTC#8	CTC	III	T2	chr1	215799086	215853781	USH2A.1	2	55.42	0.0014	amp
BREAST	B7	B7-T2-CTC#9	CTC	III	T2	chr1	215799086	215853781	USH2A.1	2	82.2	0.00683	amp
BREAST	B7	B7-T1-CTC#4	CTC	III	T1	chr1	215799086	215853781	USH2A.1	2	33.64	0.011	amp
BREAST	B7	B7-T1-CTC#5	CTC	III	T1	chr1	215799086	215853781	USH2A.1	2	84.8	9.9e-05	amp
BREAST	B7	B7-T1-CTC#1	CTC	III	T1	chr1	215901329	216074313	USH2A.2	2	22.76	0.0063	amp
BREAST	B7	B7-T1-CTC#2	CTC	III	T1	chr1	215901329	216074313	USH2A.2	2	67.25	0.0027	amp
BREAST	B7	B7-T2-CTC#7	CTC	III	T2	chr1	215901329	216074313	USH2A.2	2	22.05	0.0082	amp
BREAST	B7	B7-T2-CTC#8	CTC	III	T2	chr1	215901329	216074313	USH2A.2	2	34.4	0.0036	amp
BREAST	B7	B7-T2-CTC#9	CTC	III	T2	chr1	215901329	216074313	USH2A.2	2	48.61	0.01748	amp
BREAST	B7	B7-T1-CTC#3	CTC	III	T1	chr1	215901329	216074313	USH2A.2	2	24.93	0.039	amp
BREAST	B7	B7-T1-CTC#4	CTC	III	T1	chr1	215901329	216074313	USH2A.2	2	21.93	0.017	amp
BREAST	B7	B7-T1-CTC#5	CTC	III	T1	chr1	215901329	216074313	USH2A.2	2	69.25	4e-05	amp
BREAST	B7	B7-T1-CTC#1	CTC	III	T1	chr1	216107914	216270586	USH2A.3	2	61.06	1.3e-05	amp
BREAST	B7	B7-T1-CTC#2	CTC	III	T1	chr1	216107914	216270586	USH2A.3	2	108.19	2.3e-11	amp
BREAST	B7	B7-T2-CTC#7	CTC	III	T2	chr1	216107914	216270586	USH2A.3	2	34.41	0.00012	amp
BREAST	B7	B7-T2-CTC#8	CTC	III	T2	chr1	216107914	216270586	USH2A.3	2	42.42	0.0017	amp
BREAST	B7	B7-T2-CTC#9	CTC	III	T2	chr1	216107914	216270586	USH2A.3	2	35.89	0.0023	amp
BREAST	B7	B7-T1-CTC#3	CTC	III	T1	chr1	216107914	216270586	USH2A.3	2	17.8	0.025	amp
BREAST	B7	B7-T1-CTC#4	CTC	III	T1	chr1	216107914	216270586	USH2A.3	2	29.6	0.005	amp
BREAST	B7	B7-T1-CTC#5	CTC	III	T1	chr1	216107914	216270586	USH2A.3	2	92.7	2.9e-09	amp
BREAST	B7	B7-T1-CTC#6	CTC	III	T1	chr1	216107914	216270586	USH2A.3	2	56.41	5.5e-05	amp
BREAST	B7	B7-T2-CTC#7	CTC	III	T2	chr1	216348532	216595710	USH2A.4	2	46.65	0.0049	amp
BREAST	B7	B7-T1-CTC#5	CTC	III	T1	chr1	216348532	216595710	USH2A.4	2	73.14	0.00083	amp
BREAST	B7	B7-T2-CTC#10	CTC	III	T2	chr17	29422372	29592432	NF1.1	2	25.97	0.008	amp
BREAST	B7	B7-T2-CTC#10	CTC	III	T2	chr17	29652782	29701221	NF1.2	2	55.19	0.017	amp
BREAST	B7	B7-T2-CTC#10	CTC	III	T2	chr13	32928921	32972985	BRCA2.3	2	120.76	2.8e-05	amp
BREAST	B7	B7-T2-CTC#10	CTC	III	T2	chr17	41197635	41276221	BRCA1	2	76.95	2.9e-05	amp
BREAST	B7	B7-T2-CTC#10	CTC	III	T2	chr13	48881362	49054267	RB1+LPAR6	2	92.89	1.9e-06	amp
BREAST	B7	B7-T2-CTC#10	CTC	III	T2	chr7	55086921	55273421	EGFR	2	87.2	0.018	amp
BREAST	B7	B7-T2-CTC#10	CTC	III	T2	chr5	56111762	56189541	MAP3K1	2	58.38	0.00073	amp
BREAST	B7	B7-T2-CTC#10	CTC	III	T2	chr16	68772190	68867450	CDH1	2	104.9	0.038	amp
BREAST	B7	B7-T2-CTC#10	CTC	III	T2	chr11	108137833	108192182	ATM.2	2	18.03	0.048	amp
BREAST	B7	B7-T2-CTC#10	CTC	III	T2	chr11	108195999	108236321	ATM.3	2	32.27	0.026	amp
BREAST	B7	B7-T2-CTC#10	CTC	III	T2	chr7	116335734	116436208	MET	2	32.42	4.5e-05	amp
BREAST	B7	B7-T2-CTC#10	CTC	III	T2	chr9	135771584	135804350	TSC1	2	78.18	0.022	amp
BREAST	B7	B7-T2-CTC#10	CTC	III	T2	chr3	142168206	142243092	ATR.1	2	80.39	0.017	amp
BREAST	B7	B7-T2-CTC#10	CTC	III	T2	chr4	142949889	143352479	INPP4B	2	83.04	2.7e-06	amp
BREAST	B7	B7-T2-CTC#10	CTC	III	T2	chr7	151891015	152132907	KMT2C.3	2	74.37	6.3e-10	amp
BREAST	B7	B7-T2-CTC#10	CTC	III	T2	chr3	178916552	178952223	PIK3CA	2	100.25	0.0017	amp
BREAST	B7	B7-T2-CTC#10	CTC	III	T2	chr2	212426556	212989725	ERBB4.3	2	91.01	2.6e-09	amp
BREAST	B7	B7-T2-CTC#10	CTC	III	T2	chr1	215799086	215853781	USH2A.1	2	81.96	0.037	amp
BREAST	B7	B7-T2-CTC#10	CTC	III	T2	chr1	216107914	216270586	USH2A.3	2	25.79	0.013	amp
BREAST	B7	B7-T2-CTC#10	CTC	III	T2	chr1	216348532	216595710	USH2A.4	2	60.02	0.0049	amp
BREAST	B7	B7-T3-CTC#11	CTC	III	T3	chr16	2098549	2138670	TSC2	2	74.4	3.4e-06	amp
BREAST	B7	B7-T3-CTC#11	CTC	III	T3	chr9	5021951	5126826	JAK2	2	42.62	0.001	amp
BREAST	B7	B7-T3-CTC#11	CTC	III	T3	chr1	11166618	11227640	MTOR.1	2	8.22	0.028	amp
BREAST	B7	B7-T3-CTC#11	CTC	III	T3	chr17	29422372	29592432	NF1.1	2	37.17	0.00043	amp
BREAST	B7	B7-T3-CTC#11	CTC	III	T3	chr17	29652782	29701221	NF1.2	2	20.94	0.016	amp
BREAST	B7	B7-T3-CTC#11	CTC	III	T3	chr13	32928921	32972985	BRCA2.3	2	36.45	0.0019	amp
BREAST	B7	B7-T3-CTC#11	CTC	III	T3	chr17	41197635	41276221	BRCA1	2	112.84	0.02	amp
BREAST	B7	B7-T3-CTC#11	CTC	III	T3	chr13	48881362	49054267	RB1+LPAR6	2	67.73	7.6e-06	amp
BREAST	B7	B7-T3-CTC#11	CTC	III	T3	chr7	55086921	55273421	EGFR	2	100.7	0.0031	amp
BREAST	B7	B7-T3-CTC#11	CTC	III	T3	chr5	56111762	56189541	MAP3K1	2	91.42	0.0053	amp
BREAST	B7	B7-T3-CTC#11	CTC	III	T3	chr12	56474014	56495876	ERBB3	2	35.23	0.0011	amp
BREAST	B7	B7-T3-CTC#11	CTC	III	T3	chr5	67522460	67593518	PIK3R1	2	107.16	7.2e-09	amp
BREAST	B7	B7-T3-CTC#11	CTC	III	T3	chr11	108137833	108192182	ATM.2	2	53.44	0.00086	amp
BREAST	B7	B7-T3-CTC#11	CTC	III	T3	chr11	108195999	108236321	ATM.3	2	39.2	0.0027	amp
BREAST	B7	B7-T3-CTC#11	CTC	III	T3	chr1	113933858	114226694	MAGI3	2	12.13	0.0086	amp
BREAST	B7	B7-T3-CTC#11	CTC	III	T3	chr7	116335734	116436208	MET	2	19.58	0.0031	amp
BREAST	B7	B7-T3-CTC#11	CTC	III	T3	chr3	142168206	142243092	ATR.1	2	35.91	0.0096	amp
BREAST	B7	B7-T3-CTC#11	CTC	III	T3	chr3	142253859	142297579	ATR.2	2	123.48	6.7e-13	amp
BREAST	B7	B7-T3-CTC#11	CTC	III	T3	chr4	142949889	143352479	INPP4B	2	26.52	0.0057	amp
BREAST	B7	B7-T3-CTC#11	CTC	III	T3	chr7	151833846	151860983	KMT2C.1	2	113.3	0.0093	amp
BREAST	B7	B7-T3-CTC#11	CTC	III	T3	chr7	151891015	152132907	KMT2C.3	2	45.17	3.7e-05	amp
BREAST	B7	B7-T3-CTC#11	CTC	III	T3	chr3	178916552	178952223	PIK3CA	2	25.39	0.019	amp
BREAST	B7	B7-T3-CTC#11	CTC	III	T3	chr1	216348532	216595710	USH2A.4	2	36.03	0.029	amp
BREAST	B8	B8-T1-TUT#1	TUMOR	II	T1	chr16	2098549	2138670	TSC2	2	5.03	7.3e-07	amp
BREAST	B8	B8-T1-CTC#1	CTC	II	T1	chr16	2098549	2138670	TSC2	2	43.56	0.00012	amp
BREAST	B8	B8-T1-CTC#2	CTC	II	T1	chr16	2098549	2138670	TSC2	2	52.68	0.00069	amp
BREAST	B8	B8-T1-CTC#3	CTC	II	T1	chr16	2098549	2138670	TSC2	2	28.46	0.0037	amp
BREAST	B8	B8-T1-CTC#4	CTC	II	T1	chr16	2098549	2138670	TSC2	2	32.91	0.0011	amp
BREAST	B8	B8-T1-CTC#5	CTC	II	T1	chr16	2098549	2138670	TSC2	2	34.86	0.0013	amp
BREAST	B8	B8-T2-CTC#7	CTC	II	T2	chr16	2098549	2138670	TSC2	2	92.37	3.1e-07	amp
BREAST	B8	B8-T2-CTC#9	CTC	II	T2	chr16	2098549	2138670	TSC2	2	71.47	6.2e-05	amp
BREAST	B8	B8-T3-DNA#1	PLASMA	II	T3	chr16	2098549	2138670	TSC2	2	5.09	4.9e-05	amp
BREAST	B8	B8-T4-DNA#2	PLASMA	II	T4	chr16	2098549	2138670	TSC2	2	5.94	5.3e-07	amp
BREAST	B8	B8-T2-CTC#7	CTC	II	T2	chr9	5021951	5126826	JAK2	2	27.18	0.0077	amp
BREAST	B8	B8-T2-CTC#9	CTC	II	T2	chr9	5021951	5126826	JAK2	2	71.62	9.3e-05	amp
BREAST	B8	B8-T1-TUT#1	TUMOR	II	T1	chr1	11166618	11227640	MTOR.1	2	3.22	4.5e-06	amp
BREAST	B8	B8-T2-CTC#8	CTC	II	T2	chr1	11166618	11227640	MTOR.1	2	25.04	2.9e-05	amp
BREAST	B8	B8-T1-CTC#1	CTC	II	T1	chr1	11166618	11227640	MTOR.1	2	15.71	0.0012	amp
BREAST	B8	B8-T1-CTC#2	CTC	II	T1	chr1	11166618	11227640	MTOR.1	2	14.84	0.0068	amp
BREAST	B8	B8-T1-CTC#3	CTC	II	T1	chr1	11166618	11227640	MTOR.1	2	8.9	0.0022	amp
BREAST	B8	B8-T1-CTC#4	CTC	II	T1	chr1	11166618	11227640	MTOR.1	2	15.91	0.0062	amp
BREAST	B8	B8-T1-CTC#5	CTC	II	T1	chr1	11166618	11227640	MTOR.1	2	19.43	0.00047	amp
BREAST	B8	B8-T2-CTC#6	CTC	II	T2	chr1	11166618	11227640	MTOR.1	2	61.23	3.6e-07	amp
BREAST	B8	B8-T2-CTC#7	CTC	II	T2	chr1	11166618	11227640	MTOR.1	2	18.84	0.0023	amp
BREAST	B8	B8-T2-CTC#9	CTC	II	T2	chr1	11166618	11227640	MTOR.1	2	22.74	0.0061	amp
BREAST	B8	B8-T4-DNA#2	PLASMA	II	T4	chr1	11166618	11227640	MTOR.1	2	3.25	3.4e-05	amp
BREAST	B8	B8-T2-CTC#8	CTC	II	T2	chr1	11259257	11319544	MTOR.2	2	16.66	0.0023	amp
BREAST	B8	B8-T1-CTC#1	CTC	II	T1	chr1	11259257	11319544	MTOR.2	2	14.31	0.00132	amp
BREAST	B8	B8-T1-CTC#2	CTC	II	T1	chr1	11259257	11319544	MTOR.2	2	33.53	0.00013	amp
BREAST	B8	B8-T1-CTC#3	CTC	II	T1	chr1	11259257	11319544	MTOR.2	2	11.51	0.00019	amp
BREAST	B8	B8-T1-CTC#4	CTC	II	T1	chr1	11259257	11319544	MTOR.2	2	17.06	0.00054	amp
BREAST	B8	B8-T1-CTC#5	CTC	II	T1	chr1	11259257	11319544	MTOR.2	2	17.5	0.00055	amp
BREAST	B8	B8-T2-CTC#6	CTC	II	T2	chr1	11259257	11319544	MTOR.2	2	37.84	7.3e-05	amp
BREAST	B8	B8-T2-CTC#7	CTC	II	T2	chr1	11259257	11319544	MTOR.2	2	55.27	0.0002	amp
BREAST	B8	B8-T2-CTC#8	CTC	II	T2	chr17	29422372	29592432	NF1.1	2	11.7	0.021	amp
BREAST	B8	B8-T1-CTC#1	CTC	II	T1	chr17	29422372	29592432	NF1.1	2	11.07	0.04091	amp
BREAST	B8	B8-T1-CTC#2	CTC	II	T1	chr17	29422372	29592432	NF1.1	2	18.92	0.0049	amp
BREAST	B8	B8-T1-CTC#3	CTC	II	T1	chr17	29422372	29592432	NF1.1	2	14.75	0.012	amp
BREAST	B8	B8-T1-CTC#4	CTC	II	T1	chr17	29422372	29592432	NF1.1	2	21.5	0.0019	amp
BREAST	B8	B8-T1-CTC#5	CTC	II	T1	chr17	29422372	29592432	NF1.1	2	21	0.0014	amp
BREAST	B8	B8-T2-CTC#6	CTC	II	T2	chr17	29422372	29592432	NF1.1	2	32.19	0.00036	amp
BREAST	B8	B8-T2-CTC#7	CTC	II	T2	chr17	29422372	29592432	NF1.1	2	24.61	0.0028	amp
BREAST	B8	B8-T2-CTC#9	CTC	II	T2	chr17	29422372	29592432	NF1.1	2	56.95	0.00081	amp
BREAST	B8	B8-T1-CTC#2	CTC	II	T1	chr17	29652782	29701221	NF1.2	2	0.28	0.048	del
BREAST	B8	B8-T1-CTC#4	CTC	II	T1	chr17	29652782	29701221	NF1.2	2	0.1	4.9e-05	del
BREAST	B8	B8-T1-CTC#5	CTC	II	T1	chr17	29652782	29701221	NF1.2	2	62.19	0.0014	amp
BREAST	B8	B8-T2-CTC#6	CTC	II	T2	chr17	29652782	29701221	NF1.2	2	33.65	0.0025	amp
BREAST	B8	B8-T2-CTC#7	CTC	II	T2	chr17	29652782	29701221	NF1.2	2	24.68	0.0081	amp
BREAST	B8	B8-T2-CTC#9	CTC	II	T2	chr17	29652782	29701221	NF1.2	2	101.97	3.2e-10	amp
BREAST	B8	B8-T1-CTC#1	CTC	II	T1	chr13	32928921	32972985	BRCA2.3	2	13.28	0.015	amp
BREAST	B8	B8-T1-CTC#2	CTC	II	T1	chr13	32928921	32972985	BRCA2.3	2	18.55	0.0046	amp
BREAST	B8	B8-T1-CTC#3	CTC	II	T1	chr13	32928921	32972985	BRCA2.3	2	12.53	0.035	amp
BREAST	B8	B8-T1-CTC#4	CTC	II	T1	chr13	32928921	32972985	BRCA2.3	2	16.65	0.0035	amp
BREAST	B8	B8-T1-CTC#5	CTC	II	T1	chr13	32928921	32972985	BRCA2.3	2	12.85	0.032	amp
BREAST	B8	B8-T2-CTC#6	CTC	II	T2	chr13	32928921	32972985	BRCA2.3	2	16.66	0.0061	amp
BREAST	B8	B8-T2-CTC#7	CTC	II	T2	chr13	32928921	32972985	BRCA2.3	2	78.79	1.3e-08	amp
BREAST	B8	B8-T2-CTC#9	CTC	II	T2	chr13	32928921	32972985	BRCA2.3	2	18.09	0.0022	amp
BREAST	B8	B8-T1-CTC#3	CTC	II	T1	chr17	41197635	41276221	BRCA1	2	11.61	0.0081	amp
BREAST	B8	B8-T2-CTC#6	CTC	II	T2	chr17	41197635	41276221	BRCA1	2	35.04	0.0023	amp
BREAST	B8	B8-T2-CTC#7	CTC	II	T2	chr17	41197635	41276221	BRCA1	2	103.58	0.00054	amp
BREAST	B8	B8-T2-CTC#9	CTC	II	T2	chr17	41197635	41276221	BRCA1	2	95.56	0.0065	amp
BREAST	B8	B8-T1-TUT#1	TUMOR	II	T1	chr13	48881362	49054267	RB1+LPAR6	2	1.14	3.5e-05	del
BREAST	B8	B8-T1-CTC#1	CTC	II	T1	chr13	48881362	49054267	RB1+LPAR6	2	49.41	0.00044	amp
BREAST	B8	B8-T1-CTC#2	CTC	II	T1	chr13	48881362	49054267	RB1+LPAR6	2	48.98	0.00012	amp
BREAST	B8	B8-T1-CTC#3	CTC	II	T1	chr13	48881362	49054267	RB1+LPAR6	2	10.71	0.035	amp
BREAST	B8	B8-T1-CTC#4	CTC	II	T1	chr13	48881362	49054267	RB1+LPAR6	2	18.86	0.014	amp
BREAST	B8	B8-T1-CTC#5	CTC	II	T1	chr13	48881362	49054267	RB1+LPAR6	2	14.65	0.0089	amp
BREAST	B8	B8-T2-CTC#6	CTC	II	T2	chr13	48881362	49054267	RB1+LPAR6	2	32.24	0.0017	amp
BREAST	B8	B8-T2-CTC#7	CTC	II	T2	chr13	48881362	49054267	RB1+LPAR6	2	95.6	5.4e-10	amp
BREAST	B8	B8-T2-CTC#9	CTC	II	T2	chr13	48881362	49054267	RB1+LPAR6	2	68.89	2.4e-08	amp
BREAST	B8	B8-T2-CTC#8	CTC	II	T2	chr7	55086921	55273421	EGFR	2	17.34	2.3e-05	amp
BREAST	B8	B8-T1-CTC#1	CTC	II	T1	chr7	55086921	55273421	EGFR	2	24.54	0.00035	amp
BREAST	B8	B8-T1-CTC#2	CTC	II	T1	chr7	55086921	55273421	EGFR	2	39.93	2e-06	amp
BREAST	B8	B8-T1-CTC#3	CTC	II	T1	chr7	55086921	55273421	EGFR	2	26.36	3.3e-06	amp
BREAST	B8	B8-T1-CTC#4	CTC	II	T1	chr7	55086921	55273421	EGFR	2	21.34	2.7e-07	amp
BREAST	B8	B8-T1-CTC#5	CTC	II	T1	chr7	55086921	55273421	EGFR	2	29.33	4.5e-06	amp
BREAST	B8	B8-T2-CTC#6	CTC	II	T2	chr7	55086921	55273421	EGFR	2	56.71	1.2e-07	amp
BREAST	B8	B8-T2-CTC#7	CTC	II	T2	chr7	55086921	55273421	EGFR	2	81.99	0.0024	amp
BREAST	B8	B8-T2-CTC#9	CTC	II	T2	chr7	55086921	55273421	EGFR	2	87.44	0.00014	amp
BREAST	B8	B8-T1-TUT#1	TUMOR	II	T1	chr5	56111762	56189541	MAP3K1	2	1.39	5.5e-07	del
BREAST	B8	B8-T1-CTC#2	CTC	II	T1	chr5	56111762	56189541	MAP3K1	2	28.76	0.00091	amp
BREAST	B8	B8-T2-CTC#6	CTC	II	T2	chr5	56111762	56189541	MAP3K1	2	15.26	0.0045	amp
BREAST	B8	B8-T2-CTC#7	CTC	II	T2	chr5	56111762	56189541	MAP3K1	2	58.29	2.2e-06	amp
BREAST	B8	B8-T2-CTC#9	CTC	II	T2	chr5	56111762	56189541	MAP3K1	2	39.36	3e-05	amp
BREAST	B8	B8-T4-DNA#2	PLASMA	II	T4	chr5	56111762	56189541	MAP3K1	2	1.26	1.3e-05	del
BREAST	B8	B8-T2-CTC#8	CTC	II	T2	chr12	56474014	56495876	ERBB3	2	26.77	0.0043	amp
BREAST	B8	B8-T1-CTC#1	CTC	II	T1	chr12	56474014	56495876	ERBB3	2	30.04	0.0047	amp
BREAST	B8	B8-T1-CTC#3	CTC	II	T1	chr12	56474014	56495876	ERBB3	2	15.62	0.0064	amp
BREAST	B8	B8-T2-CTC#6	CTC	II	T2	chr12	56474014	56495876	ERBB3	2	48.9	0.0035	amp
BREAST	B8	B8-T2-CTC#7	CTC	II	T2	chr12	56474014	56495876	ERBB3	2	41.51	0.00089	amp
BREAST	B8	B8-T2-CTC#9	CTC	II	T2	chr12	56474014	56495876	ERBB3	2	27.39	0.017	amp
BREAST	B8	B8-T2-CTC#8	CTC	II	T2	chr1	65300198	65352004	JAK1	2	12.25	0.0033	amp
BREAST	B8	B8-T1-CTC#2	CTC	II	T1	chr1	65300198	65352004	JAK1	2	17.34	0.01	amp
BREAST	B8	B8-T1-CTC#3	CTC	II	T1	chr1	65300198	65352004	JAK1	2	33.29	0.00041	amp
BREAST	B8	B8-T1-CTC#4	CTC	II	T1	chr1	65300198	65352004	JAK1	2	19.63	0.0047	amp
BREAST	B8	B8-T1-CTC#5	CTC	II	T1	chr1	65300198	65352004	JAK1	2	20.7	0.0002	amp
BREAST	B8	B8-T2-CTC#6	CTC	II	T2	chr1	65300198	65352004	JAK1	2	45.24	0.0073	amp
BREAST	B8	B8-T2-CTC#9	CTC	II	T2	chr1	65300198	65352004	JAK1	2	41.67	0.021	amp
BREAST	B8	B8-T1-CTC#3	CTC	II	T1	chr5	67522460	67593518	PIK3R1	2	17.8	0.032	amp
BREAST	B8	B8-T2-CTC#6	CTC	II	T2	chr5	67522460	67593518	PIK3R1	2	23.68	0.026	amp
BREAST	B8	B8-T2-CTC#7	CTC	II	T2	chr5	67522460	67593518	PIK3R1	2	20.75	0.023	amp
BREAST	B8	B8-T2-CTC#9	CTC	II	T2	chr5	67522460	67593518	PIK3R1	2	39.99	0.00059	amp
BREAST	B8	B8-T2-CTC#8	CTC	II	T2	chr16	68772190	68867450	CDH1	2	14.36	0.0067	amp
BREAST	B8	B8-T1-CTC#1	CTC	II	T1	chr16	68772190	68867450	CDH1	2	39.34	5e-09	amp
BREAST	B8	B8-T1-CTC#2	CTC	II	T1	chr16	68772190	68867450	CDH1	2	58.98	0.0062	amp
BREAST	B8	B8-T1-CTC#3	CTC	II	T1	chr16	68772190	68867450	CDH1	2	22.07	9.6e-08	amp
BREAST	B8	B8-T1-CTC#4	CTC	II	T1	chr16	68772190	68867450	CDH1	2	7.83	9.1e-06	amp
BREAST	B8	B8-T1-CTC#5	CTC	II	T1	chr16	68772190	68867450	CDH1	2	36.12	3.6e-05	amp
BREAST	B8	B8-T2-CTC#6	CTC	II	T2	chr16	68772190	68867450	CDH1	2	54.55	0.0015	amp
BREAST	B8	B8-T2-CTC#8	CTC	II	T2	chr11	108137833	108192182	ATM.2	2	13.09	0.037	amp
[truncated: 291 more rows]
